# Supplementary material for: Genome-wide DNA methylation profile of developing deciduous tooth germ in miniature pigs
Source: BMC Genomics. 2016 Feb 24;17:134. doi: 10.1186/s12864-016-2485-9 (PMC4766650; doi:10.1186/s12864-016-2485-9)
Supplement: Additional file 6: — The list of differentially methylated genes. (XLSX 57 kb) [file 12864_2016_2485_MOESM6_ESM.xlsx]

## Sheet: 合并
Genesymbol	gene region	style (up means hypermethylation，down means hypomethylation）(E60 versus E50)
AAK1	CDS	up
ABCA1	CDS	up
ABCA13	CDS	up
ABCC9	CDS	up
ABI2	CDS	up
ABLIM1	CDS	up
ACBD5	CDS	up
ACOT12	CDS	up
ACOX2	CDS	up
ACSM3	CDS	up
ACTL10	CDS	up
ACY1	CDS	up
ADAM18	CDS	up
ADAM33	CDS	up
ADAM5	CDS	up
ADAMTS13	CDS	up
ADAMTS14	CDS	up
ADAMTS15	CDS	up
ADAMTS7	CDS	up
ADAMTS9	CDS	up
ADAMTSL3	CDS	up
ADCY10	CDS	up
ADORA2A	CDS	up
AEBP1	CDS	up
AGAP3	CDS	up
AGBL1	CDS	up
AGTPBP1	CDS	up
AHI1	CDS	up
ALDH5A1	CDS	up
ALDH6A1	CDS	up
AMER3	CDS	up
AMPD1	CDS	up
ANAPC1	CDS	up
ANGPTL3	CDS	up
ANK2	CDS	up
ANKRD13C	CDS	up
ANKRD31	CDS	up
ANKRD32	CDS	up
ANKRD35	CDS	up
ANKS1A	CDS	up
ANO3	CDS	up
ANO5	CDS	up
AP1G1	CDS	up
AP3B2	CDS	up
AP4E1	CDS	up
AQP3	CDS	up
ARG2	CDS	up
ARHGEF12	CDS	up
ARHGEF17	CDS	up
ARHGEF19	CDS	up
ARID4A	CDS	up
ARID5A	CDS	up
ARMC2	CDS	up
ARMC3	CDS	up
ASB15	CDS	up
ASXL2	CDS	up
ATAD2	CDS	up
ATAD2B	CDS	up
ATG10	CDS	up
ATG2B	CDS	up
ATG4C	CDS	up
ATG7	CDS	up
ATL3	CDS	up
ATP1A4	CDS	up
ATP2C1	CDS	up
ATP8A2	CDS	up
ATP8B2	CDS	up
ATP9B	CDS	up
ATRNL1	CDS	up
ATXN10	CDS	up
B3GALTL	CDS	up
B3GNTL1	CDS	up
B4GALT3	CDS	up
BAI3	CDS	up
BAIAP2	CDS	up
BANK1	CDS	up
BAZ2B	CDS	up
BBOX1	CDS	up
BCL6	CDS	up
BCL9L	CDS	up
BDP1	CDS	up
BRD8	CDS	up
C10H10orf68	CDS	up
C10H1orf101	CDS	up
C14H10orf88	CDS	up
C17H8orf40	CDS	up
C18H7orf58	CDS	up
C1H14orf39	CDS	up
C2H11orf24	CDS	up
C2H11orf68	CDS	up
C2H19orf57	CDS	up
C3H2orf40	CDS	up
C4BPA	CDS	up
C4H8orf46	CDS	up
C4H8orf47	CDS	up
C5H12orf29	CDS	up
C6H18orf8	CDS	up
C7H15orf24	CDS	up
CAMKK2	CDS	up
CAPN1	CDS	up
CAPN3	CDS	up
CAPN7	CDS	up
CAPRIN1	CDS	up
CASP3	CDS	up
CBFA2T3	CDS	up
CBX7	CDS	up
CCDC129	CDS	up
CCDC13	CDS	up
CCDC150	CDS	up
CCDC58	CDS	up
CCDC62	CDS	up
CCDC66	CDS	up
CCDC80	CDS	up
CCDC88A	CDS	up
CCDC90B	CDS	up
CCT8	CDS	up
CD177	CDS	up
CD44	CDS	up
CD59	CDS	up
CD79A	CDS	up
CDC40	CDS	up
CDC73	CDS	up
CDCA7	CDS	up
CDCP1	CDS	up
CDH13	CDS	up
CDH23	CDS	up
CDHR1	CDS	up
CDK17	CDS	up
CDK5RAP2	CDS	up
CELA2A	CDS	up
CHAC1	CDS	up
CHRNB4	CDS	up
CHTF18	CDS	up
CLASP2	CDS	up
CLCC1	CDS	up
CLDN3	CDS	up
COL3A1	CDS	up
COL4A3BP	CDS	up
COL4A4	CDS	up
COL5A2	CDS	up
COL6A5	CDS	up
COL9A1	CDS	up
COLGALT2	CDS	up
CORO2B	CDS	up
CORO7	CDS	up
COX6A1	CDS	up
CPSF6	CDS	up
CRABP1	CDS	up
CSPG4	CDS	up
CSRNP1	CDS	up
CTNND2	CDS	up
CTTNBP2	CDS	up
CUL2	CDS	up
CUX1	CDS	up
CWC27	CDS	up
CWF19L1	CDS	up
CWH43	CDS	up
CYP2B22	CDS	up
CYP2C33	CDS	up
CYP4F55	CDS	up
CYP7A1	CDS	up
DAO1	CDS	up
DCAF10	CDS	up
DCLK2	CDS	up
DDX19B	CDS	up
DEF6	CDS	up
DENND1A	CDS	up
DHX15	CDS	up
DIAPH3	CDS	up
DLG5	CDS	up
DLL3	CDS	up
DNA2	CDS	up
DNAH10	CDS	up
DNAJC13	CDS	up
DOCK3	CDS	up
DOK4	CDS	up
DOK7	CDS	up
DPP8	CDS	up
DSG4	CDS	up
DTX4	CDS	up
DUSP13	CDS	up
DUSP14	CDS	up
DZANK1	CDS	up
E4F1	CDS	up
ECEL1	CDS	up
ECHDC1	CDS	up
EEF1B2	CDS	up
EGLN3	CDS	up
EIF2S3	CDS	up
EIF4G3	CDS	up
ELF1	CDS	up
EML5	CDS	up
ENTHD1	CDS	up
EPAS1	CDS	up
EPB41	CDS	up
EPB41L4A	CDS	up
ERAP1	CDS	up
ERBB2IP	CDS	up
ERBB4	CDS	up
ERCC8	CDS	up
ERI2	CDS	up
ERO1L	CDS	up
EYA2	CDS	up
FAM102B	CDS	up
FAM104A	CDS	up
FAM105B	CDS	up
FAM114A1	CDS	up
FAM161A	CDS	up
FAM169B	CDS	up
FAM184B	CDS	up
FAM203A	CDS	up
FAM206A	CDS	up
FAM81A	CDS	up
FBN2	CDS	up
FBXL12	CDS	up
FBXL17	CDS	up
FBXO28	CDS	up
FBXO38	CDS	up
FERMT2	CDS	up
FEZ2	CDS	up
FGFR3	CDS	up
FKBP14	CDS	up
FKBP15	CDS	up
FLT4	CDS	up
FN1	CDS	up
FNBP1L	CDS	up
FREM3	CDS	up
FRG1	CDS	up
FRMD1	CDS	up
FRMD5	CDS	up
GABRA4	CDS	up
GAL3ST1	CDS	up
GALNT18	CDS	up
GARNL3	CDS	up
GAS2	CDS	up
GAS2L1	CDS	up
GBF1	CDS	up
GCET2	CDS	up
GEMIN5	CDS	up
GEN1	CDS	up
GIT1	CDS	up
GJA8	CDS	up
GJC2	CDS	up
GLP1R	CDS	up
GNG13	CDS	up
GNL1	CDS	up
GOLGA4	CDS	up
GOLM1	CDS	up
GOLPH3L	CDS	up
GPAT2	CDS	up
GPR162	CDS	up
GPR61	CDS	up
GPRIN3	CDS	up
GRIA1	CDS	up
GRIP1	CDS	up
GRIP2	CDS	up
GRK7	CDS	up
GRM1	CDS	up
GTPBP4	CDS	up
GUCY1A3	CDS	up
HACE1	CDS	up
HACL1	CDS	up
HAPLN1	CDS	up
HBS1L	CDS	up
HDAC2	CDS	up
HEATR1	CDS	up
HEATR5B	CDS	up
HECTD1	CDS	up
HECTD4	CDS	up
HFM1	CDS	up
HK2	CDS	up
HMGCS1	CDS	up
HNF1A	CDS	up
HRSP12	CDS	up
HS6ST1	CDS	up
HSPA14	CDS	up
HSPA4L	CDS	up
HTR4	CDS	up
IFFO2	CDS	up
IFT20	CDS	up
IGF1R	CDS	up
IGFN1	CDS	up
IGSF9B	CDS	up
IL18	CDS	up
IL18RAP	CDS	up
IL1RAP	CDS	up
IL9R	CDS	up
INPP5A	CDS	up
INTS1	CDS	up
INTS2	CDS	up
INTS4	CDS	up
IP6K2	CDS	up
IQCF1	CDS	up
IQCF6	CDS	up
IRF7	CDS	up
ISCA1	CDS	up
ITGA2	CDS	up
ITGA6	CDS	up
ITGA8	CDS	up
ITGB2	CDS	up
ITGB6	CDS	up
ITPR1	CDS	up
JAK2	CDS	up
KCNF1	CDS	up
KCNIP1	CDS	up
KCNK10	CDS	up
KCNN1	CDS	up
KCNV2	CDS	up
KCTD18	CDS	up
KDM1B	CDS	up
KIAA0586	CDS	up
KIAA1324L	CDS	up
KIAA1468	CDS	up
KIDINS220	CDS	up
KIF21A	CDS	up
KLHL18	CDS	up
KLHL2	CDS	up
KLHL25	CDS	up
KLHL26	CDS	up
KLHL32	CDS	up
KNDC1	CDS	up
KRT5	CDS	up
KSR2	CDS	up
L3MBTL3	CDS	up
LDLRAD4	CDS	up
LEO1	CDS	up
LGALS12	CDS	up
LHFPL4	CDS	up
LNP1	CDS	up
LOC100037976	CDS	up
LOC100049694	CDS	up
LOC100151826	CDS	up
LOC100152082	CDS	up
LOC100152128	CDS	up
LOC100152722	CDS	up
LOC100152848	CDS	up
LOC100153697	CDS	up
LOC100153981	CDS	up
LOC100154063	CDS	up
LOC100154179	CDS	up
LOC100154259	CDS	up
LOC100154316	CDS	up
LOC100154500	CDS	up
LOC100154648	CDS	up
LOC100154992	CDS	up
LOC100155289	CDS	up
LOC100156167	CDS	up
LOC100156231	CDS	up
LOC100156553	CDS	up
LOC100156849	CDS	up
LOC100157742	CDS	up
LOC100158001	CDS	up
LOC100158114	CDS	up
LOC100192206	CDS	up
LOC100510902	CDS	up
LOC100511579	CDS	up
LOC100511765	CDS	up
LOC100512080	CDS	up
LOC100512656	CDS	up
LOC100512780	CDS	up
LOC100512932	CDS	up
LOC100513218	CDS	up
LOC100513261	CDS	up
LOC100513266	CDS	up
LOC100513892	CDS	up
LOC100514151	CDS	up
LOC100514533	CDS	up
LOC100514764	CDS	up
LOC100514912	CDS	up
LOC100514930	CDS	up
LOC100515042	CDS	up
LOC100515137	CDS	up
LOC100515205	CDS	up
LOC100515404	CDS	up
LOC100515748	CDS	up
LOC100515852	CDS	up
LOC100515974	CDS	up
LOC100515993	CDS	up
LOC100516004	CDS	up
LOC100516093	CDS	up
LOC100516114	CDS	up
LOC100516407	CDS	up
LOC100516439	CDS	up
LOC100516553	CDS	up
LOC100516848	CDS	up
LOC100516982	CDS	up
LOC100517077	CDS	up
LOC100517642	CDS	up
LOC100517657	CDS	up
LOC100517712	CDS	up
LOC100518027	CDS	up
LOC100518128	CDS	up
LOC100518213	CDS	up
LOC100518500	CDS	up
LOC100518563	CDS	up
LOC100518591	CDS	up
LOC100518681	CDS	up
LOC100518938	CDS	up
LOC100518981	CDS	up
LOC100519344	CDS	up
LOC100519663	CDS	up
LOC100520092	CDS	up
LOC100520727	CDS	up
LOC100520746	CDS	up
LOC100520892	CDS	up
LOC100520903	CDS	up
LOC100521016	CDS	up
LOC100521376	CDS	up
LOC100521387	CDS	up
LOC100521468	CDS	up
LOC100521659	CDS	up
LOC100521672	CDS	up
LOC100521777	CDS	up
LOC100522074	CDS	up
LOC100522732	CDS	up
LOC100523202	CDS	up
LOC100523732	CDS	up
LOC100523883	CDS	up
LOC100524144	CDS	up
LOC100524773	CDS	up
LOC100524975	CDS	up
LOC100525350	CDS	up
LOC100525538	CDS	up
LOC100525758	CDS	up
LOC100525886	CDS	up
LOC100525924	CDS	up
LOC100620249	CDS	up
LOC100620681	CDS	up
LOC100620738	CDS	up
LOC100620880	CDS	up
LOC100620938	CDS	up
LOC100621084	CDS	up
LOC100621216	CDS	up
LOC100621254	CDS	up
LOC100621351	CDS	up
LOC100621684	CDS	up
LOC100621820	CDS	up
LOC100621981	CDS	up
LOC100622074	CDS	up
LOC100622368	CDS	up
LOC100622454	CDS	up
LOC100622618	CDS	up
LOC100622668	CDS	up
LOC100622797	CDS	up
LOC100622980	CDS	up
LOC100623296	CDS	up
LOC100623545	CDS	up
LOC100623643	CDS	up
LOC100623921	CDS	up
LOC100623970	CDS	up
LOC100624276	CDS	up
LOC100624327	CDS	up
LOC100624570	CDS	up
LOC100624673	CDS	up
LOC100624700	CDS	up
LOC100624863	CDS	up
LOC100624868	CDS	up
LOC100624937	CDS	up
LOC100625207	CDS	up
LOC100625426	CDS	up
LOC100625807	CDS	up
LOC100626030	CDS	up
LOC100626147	CDS	up
LOC100626390	CDS	up
LOC100626409	CDS	up
LOC100626511	CDS	up
LOC100626669	CDS	up
LOC100626812	CDS	up
LOC100627012	CDS	up
LOC100627135	CDS	up
LOC100627250	CDS	up
LOC100627521	CDS	up
LOC100627693	CDS	up
LOC100628220	CDS	up
LOC100736696	CDS	up
LOC100736782	CDS	up
LOC100736787	CDS	up
LOC100736849	CDS	up
LOC100736905	CDS	up
LOC100736962	CDS	up
LOC100736967	CDS	up
LOC100737020	CDS	up
LOC100737072	CDS	up
LOC100737089	CDS	up
LOC100737121	CDS	up
LOC100737134	CDS	up
LOC100737156	CDS	up
LOC100737177	CDS	up
LOC100737374	CDS	up
LOC100737580	CDS	up
LOC100737622	CDS	up
LOC100737626	CDS	up
LOC100737634	CDS	up
LOC100737725	CDS	up
LOC100737764	CDS	up
LOC100737787	CDS	up
LOC100737821	CDS	up
LOC100737897	CDS	up
LOC100737977	CDS	up
LOC100738192	CDS	up
LOC100738213	CDS	up
LOC100738411	CDS	up
LOC100738573	CDS	up
LOC100738655	CDS	up
LOC100738726	CDS	up
LOC100738841	CDS	up
LOC100738853	CDS	up
LOC100738863	CDS	up
LOC100739011	CDS	up
LOC100739060	CDS	up
LOC100739094	CDS	up
LOC100739098	CDS	up
LOC100739104	CDS	up
LOC100739192	CDS	up
LOC100739369	CDS	up
LOC100739482	CDS	up
LOC100739491	CDS	up
LOC100739500	CDS	up
LOC100739571	CDS	up
LOC100739649	CDS	up
LOC100739714	CDS	up
LOC100739780	CDS	up
LOC100739801	CDS	up
LOC100739841	CDS	up
LOC102157914	CDS	up
LOC102158031	CDS	up
LOC102158569	CDS	up
LOC102158912	CDS	up
LOC102159392	CDS	up
LOC102159596	CDS	up
LOC102159670	CDS	up
LOC102159937	CDS	up
LOC102160004	CDS	up
LOC102160150	CDS	up
LOC102160600	CDS	up
LOC102160999	CDS	up
LOC102161031	CDS	up
LOC102161294	CDS	up
LOC102161469	CDS	up
LOC102161486	CDS	up
LOC102161751	CDS	up
LOC102161761	CDS	up
LOC102161965	CDS	up
LOC102162137	CDS	up
LOC102162178	CDS	up
LOC102162205	CDS	up
LOC102163261	CDS	up
LOC102163342	CDS	up
LOC102163421	CDS	up
LOC102163634	CDS	up
LOC102163641	CDS	up
LOC102164141	CDS	up
LOC102164307	CDS	up
LOC102164419	CDS	up
LOC102164420	CDS	up
LOC102164483	CDS	up
LOC102164923	CDS	up
LOC102165015	CDS	up
LOC102165030	CDS	up
LOC102165402	CDS	up
LOC102165436	CDS	up
LOC102165457	CDS	up
LOC102165726	CDS	up
LOC102166070	CDS	up
LOC102166129	CDS	up
LOC102166152	CDS	up
LOC102166973	CDS	up
LOC102167018	CDS	up
LOC102167462	CDS	up
LOC102167650	CDS	up
LOC102167936	CDS	up
LOC396877	CDS	up
LOC396904	CDS	up
LOC733634	CDS	up
LOC780416	CDS	up
LOXHD1	CDS	up
LRIT1	CDS	up
LRP6	CDS	up
LRRC28	CDS	up
LRRC37A	CDS	up
LRRC40	CDS	up
LTBP3	CDS	up
LZTR1	CDS	up
MAGI2	CDS	up
MAGI3	CDS	up
MAN1C1	CDS	up
MAP2K7	CDS	up
MAP4K3	CDS	up
MAPK10	CDS	up
MAPK4	CDS	up
MARVELD3	CDS	up
MASP1	CDS	up
MBD3	CDS	up
MCCC1	CDS	up
MCOLN2	CDS	up
MDGA1	CDS	up
MDN1	CDS	up
MED16	CDS	up
MEP1A	CDS	up
METAP2	CDS	up
MFAP3L	CDS	up
MFSD3	CDS	up
MMP2	CDS	up
MOSPD3	CDS	up
MOV10L1	CDS	up
MPP7	CDS	up
MROH7	CDS	up
MRPL30	CDS	up
MRVI1	CDS	up
MSH4	CDS	up
MSS51	CDS	up
MTMR10	CDS	up
MTX1	CDS	up
MTX2	CDS	up
MUC16	CDS	up
MYH1	CDS	up
MYL4	CDS	up
MYO1C	CDS	up
MYO5A	CDS	up
MYO5B	CDS	up
MYO5C	CDS	up
MYO7B	CDS	up
MYOM1	CDS	up
NAA16	CDS	up
NAA25	CDS	up
NAALAD2	CDS	up
NCAPH2	CDS	up
NDUFA4	CDS	up
NDUFS8	CDS	up
NF1	CDS	up
NFATC1	CDS	up
NFX1	CDS	up
NFXL1	CDS	up
NHLRC1	CDS	up
NHLRC2	CDS	up
NID2	CDS	up
NIT2	CDS	up
NLRP3	CDS	up
NLRX1	CDS	up
NOS2	CDS	up
NOX4	CDS	up
NPG1	CDS	up
NPHS2	CDS	up
NR2C1	CDS	up
NRD1	CDS	up
NRP1	CDS	up
NSD1	CDS	up
NSUN3	CDS	up
NUP155	CDS	up
NUP50	CDS	up
NUSAP1	CDS	up
NYAP2	CDS	up
OCA2	CDS	up
ONECUT1	CDS	up
ORC5	CDS	up
OSBPL5	CDS	up
OSBPL6	CDS	up
OTUD4	CDS	up
OTUD7A	CDS	up
OVCH1	CDS	up
P2RX2	CDS	up
PABPC4	CDS	up
PANX2	CDS	up
PAPD4	CDS	up
PARP8	CDS	up
PCDHA4	CDS	up
PCDHGC3	CDS	up
PCNXL3	CDS	up
PCSK5	CDS	up
PCSK6	CDS	up
PCYT1B	CDS	up
PDE3B	CDS	up
PDE8B	CDS	up
PDK1	CDS	up
PDLIM1	CDS	up
PDSS2	CDS	up
PER1	CDS	up
PEX12	CDS	up
PEX19	CDS	up
PGAP1	CDS	up
PGM2L1	CDS	up
PGM5	CDS	up
PHLPP1	CDS	up
PHLPP2	CDS	up
PHTF1	CDS	up
PHTF2	CDS	up
PI4KA	CDS	up
PI4KB	CDS	up
PIK3C2A	CDS	up
PIK3CD	CDS	up
PKD1	CDS	up
PKD2L2	CDS	up
PKHD1	CDS	up
PKHD1L1	CDS	up
PKN1	CDS	up
PKN3	CDS	up
PLA2G4A	CDS	up
PLCB2	CDS	up
PLCD1	CDS	up
PLCG2	CDS	up
PLD1	CDS	up
PLK2	CDS	up
PLXNB1	CDS	up
PM20D1	CDS	up
PMM1	CDS	up
POC1B	CDS	up
PODXL2	CDS	up
PPAP2C	CDS	up
PPHLN1	CDS	up
PPP1R21	CDS	up
PRKD3	CDS	up
PROSER2	CDS	up
PRPF18	CDS	up
PRPF40B	CDS	up
PRPH2	CDS	up
PRR5L	CDS	up
PRRC1	CDS	up
PSD3	CDS	up
PSMA8	CDS	up
PSMC6	CDS	up
PSMD6	CDS	up
PTCHD2	CDS	up
PTOV1	CDS	up
PTP4A2	CDS	up
PTPN14	CDS	up
PTPN3	CDS	up
QRICH2	CDS	up
RANBP10	CDS	up
RANBP3L	CDS	up
RAPH1	CDS	up
RASGEF1A	CDS	up
RB1	CDS	up
RBFOX1	CDS	up
RBM25	CDS	up
RBM47	CDS	up
RBM5	CDS	up
RCSD1	CDS	up
RECQL4	CDS	up
REPS1	CDS	up
RFC1	CDS	up
RFWD3	CDS	up
RGS18	CDS	up
RHOT1	CDS	up
RHOT2	CDS	up
RHPN1	CDS	up
RILPL1	CDS	up
RIMBP2	CDS	up
RIN3	CDS	up
RIPPLY3	CDS	up
RNF121	CDS	up
RNF130	CDS	up
RNF40	CDS	up
RNF44	CDS	up
RNMTL1	CDS	up
ROBO1	CDS	up
ROCK1	CDS	up
ROCK2	CDS	up
RP9	CDS	up
RPS6KA3	CDS	up
RPUSD3	CDS	up
RRP9	CDS	up
RSRC1	CDS	up
RXFP1	CDS	up
RYR2	CDS	up
SAV1	CDS	up
SBF1	CDS	up
SCAF8	CDS	up
SCML4	CDS	up
SCN5A	CDS	up
SCO2	CDS	up
SCUBE1	CDS	up
SCYL1	CDS	up
SDAD1	CDS	up
SDCBP2	CDS	up
SEC61A2	CDS	up
SEC63	CDS	up
SEMA3F	CDS	up
SENP6	CDS	up
2014-09-07	CDS	up
SERAC1	CDS	up
SERPINC1	CDS	up
SFI1	CDS	up
SGPP2	CDS	up
SH3BP2	CDS	up
SH3D19	CDS	up
SH3TC1	CDS	up
SHOC2	CDS	up
SHROOM3	CDS	up
SKIV2L2	CDS	up
SLC10A1	CDS	up
SLC13A2	CDS	up
SLC13A3	CDS	up
SLC16A1	CDS	up
SLC1A2	CDS	up
SLC1A7	CDS	up
SLC25A38	CDS	up
SLC25A48	CDS	up
SLC27A2	CDS	up
SLC2A7	CDS	up
SLC2A8	CDS	up
SLC34A3	CDS	up
SLC35E4	CDS	up
SLC36A2	CDS	up
SLC36A4	CDS	up
SLC4A8	CDS	up
SLC5A12	CDS	up
SLC9A1	CDS	up
SLC9A3R2	CDS	up
SLCO4C1	CDS	up
SLIT2	CDS	up
SLU7	CDS	up
SMAD2	CDS	up
SMARCA2	CDS	up
SMC3	CDS	up
SMC4	CDS	up
SMPD4	CDS	up
SMURF1	CDS	up
SNED1	CDS	up
SNRNP25	CDS	up
SNX14	CDS	up
SNX9	CDS	up
SOHLH1	CDS	up
SORBS2	CDS	up
SOX9	CDS	up
SPAG1	CDS	up
SPEF1	CDS	up
SPEF2	CDS	up
SPIN1	CDS	up
SPINK4	CDS	up
SPINK9	CDS	up
SPTY2D1	CDS	up
SRGAP1	CDS	up
SRP54	CDS	up
SRSF12	CDS	up
SS18	CDS	up
ST13	CDS	up
ST5AR2	CDS	up
ST8SIA4	CDS	up
STARD4	CDS	up
STARD9	CDS	up
STK31	CDS	up
STK32C	CDS	up
STRIP2	CDS	up
STT3B	CDS	up
STXBP5	CDS	up
SUCLG1	CDS	up
SVEP1	CDS	up
SYCP1	CDS	up
SYNPO2L	CDS	up
SYT16	CDS	up
SYT7	CDS	up
TAF4B	CDS	up
TANC1	CDS	up
TATDN3	CDS	up
TBC1D19	CDS	up
TBC1D5	CDS	up
TBC1D9	CDS	up
TCF4	CDS	up
TCIRG1	CDS	up
TCL1B	CDS	up
TECPR2	CDS	up
TENM3	CDS	up
TENM4	CDS	up
THSD7B	CDS	up
TIMM23	CDS	up
TJP2	CDS	up
TLN2	CDS	up
TMED3	CDS	up
TMEM177	CDS	up
TMEM232	CDS	up
TMEM43	CDS	up
TMEM9	CDS	up
TMPRSS11F	CDS	up
TNFAIP1	CDS	up
TNK2	CDS	up
TNNT2	CDS	up
TREX1	CDS	up
TRIM42	CDS	up
TRIM8	CDS	up
TRIML2	CDS	up
TRPM1	CDS	up
TRPM2	CDS	up
TRPM7	CDS	up
TRPV3	CDS	up
TRPV4	CDS	up
TSC2	CDS	up
TSTD3	CDS	up
TTC27	CDS	up
TTC28	CDS	up
TTC31	CDS	up
TTC40	CDS	up
TTC5	CDS	up
TTC7B	CDS	up
TTI1	CDS	up
TUBA8	CDS	up
TUBB6	CDS	up
TULP1	CDS	up
TXNRD1	CDS	up
U2SURP	CDS	up
UBAC2	CDS	up
UBE2J1	CDS	up
UBR1	CDS	up
UBR7	CDS	up
UBXN8	CDS	up
UCHL3	CDS	up
ULK1	CDS	up
UNC13C	CDS	up
UNC80	CDS	up
UPF2	CDS	up
USF2	CDS	up
USH1G	CDS	up
USP30	CDS	up
USP40	CDS	up
USP47	CDS	up
VEPH1	CDS	up
VPS36	CDS	up
VWA5A	CDS	up
WASF3	CDS	up
WDR12	CDS	up
WDR24	CDS	up
WDR52	CDS	up
WDR7	CDS	up
WDR91	CDS	up
WNK4	CDS	up
WNT3A	CDS	up
XPO6	CDS	up
XPO7	CDS	up
XRCC3	CDS	up
YEATS2	CDS	up
ZBP1	CDS	up
ZBTB12	CDS	up
ZBTB37	CDS	up
ZC3H12D	CDS	up
ZC3H13	CDS	up
ZC3H3	CDS	up
ZDHHC17	CDS	up
ZFAND4	CDS	up
ZFC3H1	CDS	up
ZFYVE26	CDS	up
ZNF142	CDS	up
ZNF197	CDS	up
ZNF510	CDS	up
ZNF622	CDS	up
ZNF672	CDS	up
ZNF777	CDS	up
ZNF804B	CDS	up
ZNF827	CDS	up
ZP2	CDS	up
ZRANB3	CDS	up
ZSCAN23	CDS	up
ABCB7	CDS	down
ACE2	CDS	down
ADAM23	CDS	down
ADRBK2	CDS	down
AFF2	CDS	down
ANK2	CDS	down
ANO4	CDS	down
ARAP2	CDS	down
ARHGAP10	CDS	down
ARHGAP25	CDS	down
ARHGEF26	CDS	down
ARID5A	CDS	down
ARPP21	CDS	down
ASB9	CDS	down
ATP1B4	CDS	down
ATP6AP1L	CDS	down
BCL3	CDS	down
BRS3	CDS	down
C5H12orf4	CDS	down
CACNA2D2	CDS	down
CARD10	CDS	down
CCNB3	CDS	down
CDH20	CDS	down
CDH7	CDS	down
CDH9	CDS	down
CDR1	CDS	down
CEP350	CDS	down
CLK1	CDS	down
COL5A3	CDS	down
COPB1	CDS	down
COPZ1	CDS	down
COX10	CDS	down
CTPS2	CDS	down
DDX42	CDS	down
DESI2	CDS	down
DFNA5	CDS	down
DIAPH2	CDS	down
DLG3	CDS	down
DMRTC2	CDS	down
DNAH10	CDS	down
DOCK11	CDS	down
DOPEY1	CDS	down
DPYSL3	CDS	down
DUOX2	CDS	down
EGFL6	CDS	down
ENPP6	CDS	down
EP300	CDS	down
ERLEC1	CDS	down
FAM114A2	CDS	down
FASTKD2	CDS	down
FHOD3	CDS	down
FLI1	CDS	down
FUNDC1	CDS	down
GABRG2	CDS	down
GATA2	CDS	down
GPC3	CDS	down
GPR64	CDS	down
GSK3B	CDS	down
GTF2E2	CDS	down
GTF2I	CDS	down
HAUS1	CDS	down
HFM1	CDS	down
IGSF1	CDS	down
IL1RAPL1	CDS	down
IL31RA	CDS	down
ILF3	CDS	down
INTS2	CDS	down
IQSEC2	CDS	down
IRAK4	CDS	down
ITGA8	CDS	down
ITPR2	CDS	down
KDM5C	CDS	down
KPNA3	CDS	down
LAGE3	CDS	down
LAMP2	CDS	down
LAS1L	CDS	down
LGR6	CDS	down
LOC100152091	CDS	down
LOC100153260	CDS	down
LOC100511612	CDS	down
LOC100512637	CDS	down
LOC100512924	CDS	down
LOC100514087	CDS	down
LOC100514227	CDS	down
LOC100515002	CDS	down
LOC100515353	CDS	down
LOC100515458	CDS	down
LOC100515712	CDS	down
LOC100516316	CDS	down
LOC100517257	CDS	down
LOC100518781	CDS	down
LOC100518886	CDS	down
LOC100519545	CDS	down
LOC100520136	CDS	down
LOC100521428	CDS	down
LOC100521657	CDS	down
LOC100521998	CDS	down
LOC100522408	CDS	down
LOC100522410	CDS	down
LOC100523157	CDS	down
LOC100523440	CDS	down
LOC100523690	CDS	down
LOC100523833	CDS	down
LOC100524825	CDS	down
LOC100620159	CDS	down
LOC100620249	CDS	down
LOC100621584	CDS	down
LOC100622980	CDS	down
LOC100623921	CDS	down
LOC100624195	CDS	down
LOC100625664	CDS	down
LOC100628107	CDS	down
LOC100736865	CDS	down
LOC100737091	CDS	down
LOC100737488	CDS	down
LOC100737634	CDS	down
LOC100737797	CDS	down
LOC100738304	CDS	down
LOC100738533	CDS	down
LOC102157663	CDS	down
LOC102159797	CDS	down
LOC102162664	CDS	down
LOC102164089	CDS	down
LOC102165176	CDS	down
LOC102165968	CDS	down
LOC102166170	CDS	down
LOC102166199	CDS	down
LOC102167414	CDS	down
LOC102167487	CDS	down
LOC102168046	CDS	down
LRRC31	CDS	down
LYRM2	CDS	down
MAGED1	CDS	down
MAGED2	CDS	down
MAGI2	CDS	down
MAGT1	CDS	down
MAMLD1	CDS	down
MAP3K15	CDS	down
MAT2B	CDS	down
MCTS1	CDS	down
MED12L	CDS	down
MED14	CDS	down
MGAT4A	CDS	down
MSRB2	CDS	down
MTIF3	CDS	down
MTMR1	CDS	down
MYO5B	CDS	down
MYOM1	CDS	down
NFAT5	CDS	down
NOX4	CDS	down
NT5C2	CDS	down
NUP205	CDS	down
OFD1	CDS	down
OVCH2	CDS	down
PCDH19	CDS	down
PCYT1B	CDS	down
PDK3	CDS	down
PDZD11	CDS	down
PHF17	CDS	down
PHF2	CDS	down
PHF8	CDS	down
PIN4	CDS	down
PLCB4	CDS	down
PLEKHG7	CDS	down
PPEF2	CDS	down
PPFIA4	CDS	down
PQBP1	CDS	down
RAD51B	CDS	down
RAD54B	CDS	down
RBBP7	CDS	down
RBM10	CDS	down
RFX6	CDS	down
RRP15	CDS	down
SAAL1	CDS	down
SAMD4A	CDS	down
SCN7A	CDS	down
SEC14L3	CDS	down
SEL1L2	CDS	down
SEPW1	CDS	down
SH3KBP1	CDS	down
SHROOM4	CDS	down
SIPA1L1	CDS	down
SKOR1	CDS	down
SLC13A2	CDS	down
SLC22A2	CDS	down
SLC26A7	CDS	down
SLC36A3	CDS	down
SLC6A14	CDS	down
SMARCA1	CDS	down
SMCHD1	CDS	down
SPAG17	CDS	down
SRPX2	CDS	down
SSR4	CDS	down
SYNE1	CDS	down
TAX1BP1	CDS	down
TBX2	CDS	down
TCP11L1	CDS	down
TIMP1	CDS	down
TLL2	CDS	down
TM9SF3	CDS	down
TMEM213	CDS	down
TSC22D3	CDS	down
UBA6	CDS	down
USP25	CDS	down
VPS18	CDS	down
WDFY4	CDS	down
WISP3	CDS	down
XPNPEP2	CDS	down
ZADH2	CDS	down
ZNF630	CDS	down
ZRSR2	CDS	down
ABCA5	downstream2k	up
AGPAT5	downstream2k	up
AMPD1	downstream2k	up
ARMC4	downstream2k	up
ASH2L	downstream2k	up
ATG7	downstream2k	up
C13H3orf33	downstream2k	up
C16H5orf54	downstream2k	up
C1H14orf39	downstream2k	up
C1H18orf32	downstream2k	up
C7H14orf118	downstream2k	up
C7H15orf24	downstream2k	up
C9H7orf62	downstream2k	up
CCDC172	downstream2k	up
CCNB2	downstream2k	up
CCNG1	downstream2k	up
CDC42EP2	downstream2k	up
CDK3	downstream2k	up
CFC1B	downstream2k	up
CHL1	downstream2k	up
CKAP2	downstream2k	up
CNNM1	downstream2k	up
COG6	downstream2k	up
CWC27	downstream2k	up
CWH43	downstream2k	up
CYFIP2	downstream2k	up
DOK7	downstream2k	up
DPYSL4	downstream2k	up
DRAM2	downstream2k	up
EIF4G3	downstream2k	up
ELFN2	downstream2k	up
EMC6	downstream2k	up
ERBB2IP	downstream2k	up
ERI2	downstream2k	up
FAM169B	downstream2k	up
FEZ2	downstream2k	up
FMO4	downstream2k	up
FSIP2	downstream2k	up
FUT3	downstream2k	up
GABRR1	downstream2k	up
GIN1	downstream2k	up
GTF2H1	downstream2k	up
GTPBP10	downstream2k	up
HENMT1	downstream2k	up
HSPBP1	downstream2k	up
HTR4	downstream2k	up
IFT52	downstream2k	up
IGF2BP3	downstream2k	up
IGHMBP2	downstream2k	up
INPP1	downstream2k	up
IPO8	downstream2k	up
IRF7	downstream2k	up
ITGB1	downstream2k	up
JMJD1C	downstream2k	up
KBTBD2	downstream2k	up
KDELC2	downstream2k	up
LGALS3	downstream2k	up
LMBRD2	downstream2k	up
LOC100153205	downstream2k	up
LOC100154316	downstream2k	up
LOC100154430	downstream2k	up
LOC100155042	downstream2k	up
LOC100155721	downstream2k	up
LOC100155934	downstream2k	up
LOC100156159	downstream2k	up
LOC100156526	downstream2k	up
LOC100156553	downstream2k	up
LOC100156571	downstream2k	up
LOC100156849	downstream2k	up
LOC100156955	downstream2k	up
LOC100157152	downstream2k	up
LOC100157183	downstream2k	up
LOC100512993	downstream2k	up
LOC100513223	downstream2k	up
LOC100514059	downstream2k	up
LOC100514322	downstream2k	up
LOC100514861	downstream2k	up
LOC100514966	downstream2k	up
LOC100515038	downstream2k	up
LOC100515277	downstream2k	up
LOC100515741	downstream2k	up
LOC100515958	downstream2k	up
LOC100516676	downstream2k	up
LOC100517642	downstream2k	up
LOC100518095	downstream2k	up
LOC100518591	downstream2k	up
LOC100518900	downstream2k	up
LOC100519177	downstream2k	up
LOC100519267	downstream2k	up
LOC100520136	downstream2k	up
LOC100521355	downstream2k	up
LOC100521562	downstream2k	up
LOC100521777	downstream2k	up
LOC100521821	downstream2k	up
LOC100521942	downstream2k	up
LOC100522693	downstream2k	up
LOC100522886	downstream2k	up
LOC100523309	downstream2k	up
LOC100523337	downstream2k	up
LOC100523870	downstream2k	up
LOC100524449	downstream2k	up
LOC100524650	downstream2k	up
LOC100524913	downstream2k	up
LOC100525221	downstream2k	up
LOC100525538	downstream2k	up
LOC100620152	downstream2k	up
LOC100621216	downstream2k	up
LOC100621301	downstream2k	up
LOC100622797	downstream2k	up
LOC100622826	downstream2k	up
LOC100625055	downstream2k	up
LOC100625214	downstream2k	up
LOC100625259	downstream2k	up
LOC100625505	downstream2k	up
LOC100626299	downstream2k	up
LOC100626511	downstream2k	up
LOC100626975	downstream2k	up
LOC100627260	downstream2k	up
LOC100737439	downstream2k	up
LOC100737561	downstream2k	up
LOC100737580	downstream2k	up
LOC100737817	downstream2k	up
LOC100738146	downstream2k	up
LOC100738152	downstream2k	up
LOC100738435	downstream2k	up
LOC100738779	downstream2k	up
LOC100739365	downstream2k	up
LOC100739549	downstream2k	up
LOC100739597	downstream2k	up
LOC102157506	downstream2k	up
LOC102157690	downstream2k	up
LOC102157783	downstream2k	up
LOC102157786	downstream2k	up
LOC102157886	downstream2k	up
LOC102157990	downstream2k	up
LOC102158081	downstream2k	up
LOC102158366	downstream2k	up
LOC102158591	downstream2k	up
LOC102158684	downstream2k	up
LOC102158958	downstream2k	up
LOC102158983	downstream2k	up
LOC102159088	downstream2k	up
LOC102159186	downstream2k	up
LOC102159201	downstream2k	up
LOC102159295	downstream2k	up
LOC102159441	downstream2k	up
LOC102159560	downstream2k	up
LOC102159654	downstream2k	up
LOC102159776	downstream2k	up
LOC102159839	downstream2k	up
LOC102159890	downstream2k	up
LOC102159898	downstream2k	up
LOC102159937	downstream2k	up
LOC102160011	downstream2k	up
LOC102160021	downstream2k	up
LOC102160159	downstream2k	up
LOC102160263	downstream2k	up
LOC102160279	downstream2k	up
LOC102160491	downstream2k	up
LOC102160676	downstream2k	up
LOC102160735	downstream2k	up
LOC102160968	downstream2k	up
LOC102161032	downstream2k	up
LOC102161294	downstream2k	up
LOC102161368	downstream2k	up
LOC102161505	downstream2k	up
LOC102161745	downstream2k	up
LOC102161873	downstream2k	up
LOC102161996	downstream2k	up
LOC102162137	downstream2k	up
LOC102162139	downstream2k	up
LOC102162384	downstream2k	up
LOC102162435	downstream2k	up
LOC102162497	downstream2k	up
LOC102162598	downstream2k	up
LOC102162654	downstream2k	up
LOC102162670	downstream2k	up
LOC102162830	downstream2k	up
LOC102162916	downstream2k	up
LOC102162920	downstream2k	up
LOC102163275	downstream2k	up
LOC102163661	downstream2k	up
LOC102163727	downstream2k	up
LOC102163764	downstream2k	up
LOC102164141	downstream2k	up
LOC102164192	downstream2k	up
LOC102164202	downstream2k	up
LOC102164220	downstream2k	up
LOC102164284	downstream2k	up
LOC102164355	downstream2k	up
LOC102164390	downstream2k	up
LOC102164409	downstream2k	up
LOC102164436	downstream2k	up
LOC102164808	downstream2k	up
LOC102165020	downstream2k	up
LOC102165392	downstream2k	up
LOC102165537	downstream2k	up
LOC102165598	downstream2k	up
LOC102165668	downstream2k	up
LOC102165904	downstream2k	up
LOC102165910	downstream2k	up
LOC102165933	downstream2k	up
LOC102166330	downstream2k	up
LOC102166770	downstream2k	up
LOC102166802	downstream2k	up
LOC102166849	downstream2k	up
LOC102166909	downstream2k	up
LOC102167018	downstream2k	up
LOC102167162	downstream2k	up
LOC102167310	downstream2k	up
LOC102167325	downstream2k	up
LOC102167409	downstream2k	up
LOC102167477	downstream2k	up
LOC102167488	downstream2k	up
LOC102167549	downstream2k	up
LOC102167925	downstream2k	up
LOC102167980	downstream2k	up
LOC102168193	downstream2k	up
LOC396795	downstream2k	up
MAATS1	downstream2k	up
MAML3	downstream2k	up
MAN2A1	downstream2k	up
MDM1	downstream2k	up
METTL13	downstream2k	up
MFSD3	downstream2k	up
MORN5	downstream2k	up
MYH14	downstream2k	up
N4BP2	downstream2k	up
NAA30	downstream2k	up
NDEL1	downstream2k	up
NDUFA4	downstream2k	up
NIF3L1	downstream2k	up
NPC1	downstream2k	up
NT5DC1	downstream2k	up
NUSAP1	downstream2k	up
NYAP2	downstream2k	up
PACSIN2	downstream2k	up
PAX6	downstream2k	up
PDDC1	downstream2k	up
PDSS2	downstream2k	up
PDZK1	downstream2k	up
PHRF1	downstream2k	up
PICK1	downstream2k	up
PIK3CB	downstream2k	up
PLA2G6	downstream2k	up
PLCG2	downstream2k	up
PNPLA2	downstream2k	up
POLR2C	downstream2k	up
PPP1R11	downstream2k	up
PSMA1	downstream2k	up
PSMA8	downstream2k	up
RAP1B	downstream2k	up
RASL10A	downstream2k	up
RBM25	downstream2k	up
REV1	downstream2k	up
RFX7	downstream2k	up
RHBDF1	downstream2k	up
RIPK1	downstream2k	up
RNASE10	downstream2k	up
RNF224	downstream2k	up
RPL29	downstream2k	up
RUNX2	downstream2k	up
SCO2	downstream2k	up
SERPINC1	downstream2k	up
SF3B1	downstream2k	up
SH3TC1	downstream2k	up
SLC15A2	downstream2k	up
SLC16A8	downstream2k	up
SLC25A38	downstream2k	up
SLC33A1	downstream2k	up
SLIT2	downstream2k	up
SNAP91	downstream2k	up
SNX5	downstream2k	up
SPOCK3	downstream2k	up
TAF1D	downstream2k	up
TALDO1	downstream2k	up
TASP1	downstream2k	up
TDP2	downstream2k	up
THG1L	downstream2k	up
TMED3	downstream2k	up
TMEM106A	downstream2k	up
TMEM201	downstream2k	up
TNFRSF4	downstream2k	up
TULP1	downstream2k	up
USP33	downstream2k	up
VGLL4	downstream2k	up
WDR17	downstream2k	up
ZCWPW2	downstream2k	up
ZFAND6	downstream2k	up
ZNF672	downstream2k	up
AIPL1	downstream2k	down
ATG4C	downstream2k	down
ATL3	downstream2k	down
C1H9orf169	downstream2k	down
C7H6orf62	downstream2k	down
CCDC36	downstream2k	down
CDS2	downstream2k	down
DENND4A	downstream2k	down
DNAH6	downstream2k	down
EFCC1	downstream2k	down
FBLN1	downstream2k	down
FOXC2	downstream2k	down
GPR1	downstream2k	down
HYAL2	downstream2k	down
KBTBD8	downstream2k	down
KPNA3	downstream2k	down
LAPTM4A	downstream2k	down
LOC100157748	downstream2k	down
LOC100510917	downstream2k	down
LOC100511091	downstream2k	down
LOC100512924	downstream2k	down
LOC100515210	downstream2k	down
LOC100515833	downstream2k	down
LOC100521960	downstream2k	down
LOC100523440	downstream2k	down
LOC100523560	downstream2k	down
LOC100523690	downstream2k	down
LOC100525476	downstream2k	down
LOC100620095	downstream2k	down
LOC100621006	downstream2k	down
LOC100626112	downstream2k	down
LOC100627737	downstream2k	down
LOC100736567	downstream2k	down
LOC100738023	downstream2k	down
LOC102157534	downstream2k	down
LOC102157798	downstream2k	down
LOC102158123	downstream2k	down
LOC102158855	downstream2k	down
LOC102159021	downstream2k	down
LOC102159052	downstream2k	down
LOC102159157	downstream2k	down
LOC102159595	downstream2k	down
LOC102159644	downstream2k	down
LOC102160067	downstream2k	down
LOC102160513	downstream2k	down
LOC102160522	downstream2k	down
LOC102160537	downstream2k	down
LOC102160565	downstream2k	down
LOC102160578	downstream2k	down
LOC102161607	downstream2k	down
LOC102161699	downstream2k	down
LOC102161898	downstream2k	down
LOC102162331	downstream2k	down
LOC102162908	downstream2k	down
LOC102163178	downstream2k	down
LOC102163583	downstream2k	down
LOC102163870	downstream2k	down
LOC102164179	downstream2k	down
LOC102164576	downstream2k	down
LOC102164812	downstream2k	down
LOC102165498	downstream2k	down
LOC102165775	downstream2k	down
LOC102165795	downstream2k	down
LOC102165940	downstream2k	down
LOC102166915	downstream2k	down
LOC102167185	downstream2k	down
LOC102167324	downstream2k	down
LOC102167493	downstream2k	down
LOC396902	downstream2k	down
LOC396904	downstream2k	down
MAT1A	downstream2k	down
NPYR5	downstream2k	down
OXNAD1	downstream2k	down
POPDC3	downstream2k	down
PPP1R11	downstream2k	down
PROSER2	downstream2k	down
RASL11A	downstream2k	down
RIPK3	downstream2k	down
RNF180	downstream2k	down
RNF213	downstream2k	down
RNF39	downstream2k	down
SAAL1	downstream2k	down
SCAF8	downstream2k	down
SCN7A	downstream2k	down
SEMA5B	downstream2k	down
SKOR1	downstream2k	down
SPG20	downstream2k	down
SPIN1	downstream2k	down
STAC3	downstream2k	down
THSD4	downstream2k	down
TIE1	downstream2k	down
TMEM126B	downstream2k	down
ZSWIM4	downstream2k	down
ABCD2	5'-UTR	up
ACOX2	5'-UTR	up
ACSM3	5'-UTR	up
ACY1	5'-UTR	up
ADAMTSL3	5'-UTR	up
AMPD1	5'-UTR	up
AQP3	5'-UTR	up
ARID5A	5'-UTR	up
ARL6IP6	5'-UTR	up
ATG10	5'-UTR	up
ATG7	5'-UTR	up
B4GALT3	5'-UTR	up
C14H10orf32	5'-UTR	up
C17H20orf112	5'-UTR	up
C1H14orf39	5'-UTR	up
C2H11orf68	5'-UTR	up
C3H2orf40	5'-UTR	up
CCDC58	5'-UTR	up
CHCHD4	5'-UTR	up
CHTF18	5'-UTR	up
COL8A2	5'-UTR	up
COPS2	5'-UTR	up
CRABP1	5'-UTR	up
CUL5	5'-UTR	up
CUX1	5'-UTR	up
CWH43	5'-UTR	up
CYP2B22	5'-UTR	up
DDX19B	5'-UTR	up
DOK4	5'-UTR	up
DOK7	5'-UTR	up
ERMP1	5'-UTR	up
FAM169B	5'-UTR	up
FREM3	5'-UTR	up
GABRA4	5'-UTR	up
GAS2L1	5'-UTR	up
GNG13	5'-UTR	up
GPRIN3	5'-UTR	up
GRIP1	5'-UTR	up
HAPLN1	5'-UTR	up
HENMT1	5'-UTR	up
HSPA14	5'-UTR	up
IFT52	5'-UTR	up
IQCF1	5'-UTR	up
IQCF6	5'-UTR	up
IRF7	5'-UTR	up
ISCA1	5'-UTR	up
KLHL25	5'-UTR	up
KSR2	5'-UTR	up
LGALS3	5'-UTR	up
LMBRD2	5'-UTR	up
LOC100157152	5'-UTR	up
LOC100157183	5'-UTR	up
LOC100157320	5'-UTR	up
LOC100511765	5'-UTR	up
LOC100514915	5'-UTR	up
LOC100515974	5'-UTR	up
LOC100516676	5'-UTR	up
LOC100518027	5'-UTR	up
LOC100520746	5'-UTR	up
LOC100522225	5'-UTR	up
LOC100525538	5'-UTR	up
LOC100620249	5'-UTR	up
LOC100623560	5'-UTR	up
LOC100623643	5'-UTR	up
LOC100624456	5'-UTR	up
LOC100736696	5'-UTR	up
LOC100736782	5'-UTR	up
LOC100737224	5'-UTR	up
LOC100737522	5'-UTR	up
LOC100737787	5'-UTR	up
LOC102158031	5'-UTR	up
LOC102158343	5'-UTR	up
LOC102158569	5'-UTR	up
LOC102160999	5'-UTR	up
LOC102162137	5'-UTR	up
LOC102163342	5'-UTR	up
LOC102164141	5'-UTR	up
LOC102164483	5'-UTR	up
LOC102166125	5'-UTR	up
LOC102166154	5'-UTR	up
LOC102167462	5'-UTR	up
LOC102167650	5'-UTR	up
LOC396877	5'-UTR	up
LRIT1	5'-UTR	up
LTBP3	5'-UTR	up
MAT2B	5'-UTR	up
MBD3	5'-UTR	up
MCOLN2	5'-UTR	up
MFAP3L	5'-UTR	up
MFSD3	5'-UTR	up
MGST2	5'-UTR	up
MICALL1	5'-UTR	up
MMP14	5'-UTR	up
MOSPD3	5'-UTR	up
MOV10L1	5'-UTR	up
MRVI1	5'-UTR	up
MYL4	5'-UTR	up
MYO1C	5'-UTR	up
NAA16	5'-UTR	up
NCAPH2	5'-UTR	up
NDUFA4	5'-UTR	up
NDUFS8	5'-UTR	up
NLRX1	5'-UTR	up
NPHS2	5'-UTR	up
NUP43	5'-UTR	up
NUSAP1	5'-UTR	up
OTUD1	5'-UTR	up
PDLIM1	5'-UTR	up
PER1	5'-UTR	up
PEX12	5'-UTR	up
PHLPP1	5'-UTR	up
PHRF1	5'-UTR	up
PICK1	5'-UTR	up
PIK3CD	5'-UTR	up
PLCG2	5'-UTR	up
PLK2	5'-UTR	up
PLXNB1	5'-UTR	up
PMM1	5'-UTR	up
PPAP2C	5'-UTR	up
PRPF40B	5'-UTR	up
PTX3	5'-UTR	up
RABGEF1	5'-UTR	up
RECQL4	5'-UTR	up
RNF40	5'-UTR	up
RNMTL1	5'-UTR	up
RPUSD3	5'-UTR	up
SCO2	5'-UTR	up
SCYL1	5'-UTR	up
SH3TC1	5'-UTR	up
SLC25A22	5'-UTR	up
SLC34A3	5'-UTR	up
SLC35E4	5'-UTR	up
SNRNP25	5'-UTR	up
SOX9	5'-UTR	up
SRSF12	5'-UTR	up
ST8SIA4	5'-UTR	up
STX18	5'-UTR	up
SUV420H1	5'-UTR	up
TECPR1	5'-UTR	up
TECPR2	5'-UTR	up
TMEM232	5'-UTR	up
TNFAIP1	5'-UTR	up
TNFRSF4	5'-UTR	up
TREX1	5'-UTR	up
TRIM8	5'-UTR	up
TUBB6	5'-UTR	up
U2SURP	5'-UTR	up
UBAC2	5'-UTR	up
VASH1	5'-UTR	up
WNT3A	5'-UTR	up
ZBTB37	5'-UTR	up
ASB9	5'-UTR	down
COPZ1	5'-UTR	down
DDIT4L	5'-UTR	down
FHDC1	5'-UTR	down
HCFC1	5'-UTR	down
HOXB5	5'-UTR	down
IL1RAPL1	5'-UTR	down
ITGA1	5'-UTR	down
LAGE3	5'-UTR	down
LOC100512924	5'-UTR	down
LOC100514227	5'-UTR	down
LOC100523440	5'-UTR	down
LOC100523690	5'-UTR	down
LOC100621584	5'-UTR	down
LOC100737634	5'-UTR	down
LOC100738304	5'-UTR	down
NFAT5	5'-UTR	down
PDZD4	5'-UTR	down
PLSCR4	5'-UTR	down
PPEF2	5'-UTR	down
PPFIA4	5'-UTR	down
RIPK3	5'-UTR	down
RNF180	5'-UTR	down
SAAL1	5'-UTR	down
SEPW1	5'-UTR	down
SLC13A2	5'-UTR	down
SLC36A3	5'-UTR	down
STK24	5'-UTR	down
UBQLN3	5'-UTR	down
UTP6	5'-UTR	down
AGPAT4	Intron	up
AHI1	Intron	up
AIG1	Intron	up
AIM1	Intron	up
AK9	Intron	up
AKAP12	Intron	up
ANKRD6	Intron	up
ARG1	Intron	up
ARHGAP18	Intron	up
ARMC2	Intron	up
ASCC3	Intron	up
BACH2	Intron	up
C1H18orf32	Intron	up
C1H6orf35	Intron	up
CASP8AP2	Intron	up
CCDC170	Intron	up
CD109	Intron	up
CDC40	Intron	up
CEP57L1	Intron	up
CEP85L	Intron	up
COL19A1	Intron	up
COL9A1	Intron	up
ECHDC1	Intron	up
ECT2L	Intron	up
EPB41L2	Intron	up
EPM2A	Intron	up
FAM120B	Intron	up
FAM135A	Intron	up
FBXL4	Intron	up
FIG4	Intron	up
FRMD1	Intron	up
GABRR2	Intron	up
GPR63	Intron	up
GRIK2	Intron	up
GRM1	Intron	up
HACE1	Intron	up
HBS1L	Intron	up
HDAC2	Intron	up
HS3ST5	Intron	up
HSF2	Intron	up
IFNGR1	Intron	up
IL20RA	Intron	up
KCNQ5	Intron	up
KLHL32	Intron	up
L3MBTL3	Intron	up
LACE1	Intron	up
LIN28B	Intron	up
LMBRD1	Intron	up
LOC100153533	Intron	up
LOC100153697	Intron	up
LOC100153898	Intron	up
LOC100156103	Intron	up
LOC100157094	Intron	up
LOC100157427	Intron	up
LOC100513248	Intron	up
LOC100514082	Intron	up
LOC100514930	Intron	up
LOC100515111	Intron	up
LOC100516475	Intron	up
LOC100516943	Intron	up
LOC100519344	Intron	up
LOC100519752	Intron	up
LOC100520411	Intron	up
LOC100522173	Intron	up
LOC100523649	Intron	up
LOC100523651	Intron	up
LOC100622769	Intron	up
LOC100622980	Intron	up
LOC100625231	Intron	up
LOC100625542	Intron	up
LOC100627356	Intron	up
LOC100628173	Intron	up
LOC100736905	Intron	up
LOC100738173	Intron	up
LOC100738555	Intron	up
LOC100739399	Intron	up
LOC102157871	Intron	up
LOC102157914	Intron	up
LOC102158183	Intron	up
LOC102158379	Intron	up
LOC102158990	Intron	up
LOC102159231	Intron	up
LOC102159560	Intron	up
LOC102159596	Intron	up
LOC102160378	Intron	up
LOC102160575	Intron	up
LOC102160695	Intron	up
LOC102160776	Intron	up
LOC102161524	Intron	up
LOC102161683	Intron	up
LOC102161810	Intron	up
LOC102161847	Intron	up
LOC102162497	Intron	up
LOC102162873	Intron	up
LOC102163130	Intron	up
LOC102163151	Intron	up
LOC102164832	Intron	up
LOC102164867	Intron	up
LOC102165971	Intron	up
LOC102166203	Intron	up
LOC102166427	Intron	up
LOC102167228	Intron	up
LOC102168093	Intron	up
LOXHD1	Intron	up
LRP11	Intron	up
MAP3K7	Intron	up
MCHR2	Intron	up
MDN1	Intron	up
MEI4	Intron	up
MMS22L	Intron	up
MRAP2	Intron	up
MYO5B	Intron	up
MYO6	Intron	up
NCOA7	Intron	up
NR2E1	Intron	up
NT5DC1	Intron	up
NT5E	Intron	up
NUS1	Intron	up
PARK2	Intron	up
PEX7	Intron	up
PHACTR2	Intron	up
PPIL4	Intron	up
PPP1R14C	Intron	up
PSTPIP2	Intron	up
REPS1	Intron	up
RGS17	Intron	up
RNF217	Intron	up
ROS1	Intron	up
RPF2	Intron	up
RSPO3	Intron	up
SAMD5	Intron	up
SCAF8	Intron	up
SCML4	Intron	up
SEC63	Intron	up
SENP6	Intron	up
SERAC1	Intron	up
SH3BGRL2	Intron	up
SLC22A3	Intron	up
SLC35F1	Intron	up
SMAD2	Intron	up
SMAP1	Intron	up
SMLR1	Intron	up
SNAP91	Intron	up
SNX14	Intron	up
SNX9	Intron	up
SPACA1	Intron	up
STX11	Intron	up
STX7	Intron	up
STXBP5	Intron	up
TBPL1	Intron	up
TCF21	Intron	up
TFB1M	Intron	up
TMEM200A	Intron	up
TRMT11	Intron	up
TSTD3	Intron	up
TUBE1	Intron	up
UBE2J1	Intron	up
WASF1	Intron	up
WDR27	Intron	up
ZBTB7C	Intron	up
ZC3H12D	Intron	up
AGPAT4	Intron	down
AIG1	Intron	down
ASCC3	Intron	down
BACH2	Intron	down
BCLAF1	Intron	down
CLVS2	Intron	down
CNR1	Intron	down
DOPEY1	Intron	down
EPHA7	Intron	down
FBXL4	Intron	down
FHL5	Intron	down
FIG4	Intron	down
GRIK2	Intron	down
HAUS1	Intron	down
HEY2	Intron	down
KIAA1009	Intron	down
KLHL32	Intron	down
LOC100157427	Intron	down
LOC100516943	Intron	down
LOC100519693	Intron	down
LOC100622980	Intron	down
LOC100625542	Intron	down
LOC100628107	Intron	down
LOC100739185	Intron	down
LOC102158282	Intron	down
LOC102159231	Intron	down
LOC102159661	Intron	down
LOC102160270	Intron	down
LOC102160378	Intron	down
LOC102163130	Intron	down
LOC102163151	Intron	down
LOC102164076	Intron	down
LOC102165577	Intron	down
LOC102165955	Intron	down
LOXHD1	Intron	down
LRP11	Intron	down
LYRM2	Intron	down
METTL24	Intron	down
MOXD1	Intron	down
MYO5B	Intron	down
NUP43	Intron	down
PARK2	Intron	down
PGM3	Intron	down
PRDM13	Intron	down
RFX6	Intron	down
SLC22A2	Intron	down
SLC22A3	Intron	down
SLC2A12	Intron	down
SYNE1	Intron	down
TCF21	Intron	down
TMEM181	Intron	down
UBE2J1	Intron	down
ZBTB7C	Intron	down
ADCY10	3'-UTR	up
ATF7IP2	3'-UTR	up
C10H1orf101	3'-UTR	up
C17H8orf40	3'-UTR	up
C6H18orf8	3'-UTR	up
C7H14orf79	3'-UTR	up
CCNG1	3'-UTR	up
CD177	3'-UTR	up
CD59	3'-UTR	up
CD80	3'-UTR	up
CSRNP1	3'-UTR	up
DAO1	3'-UTR	up
GABRR1	3'-UTR	up
GJA8	3'-UTR	up
GNG13	3'-UTR	up
GOLM1	3'-UTR	up
GPR162	3'-UTR	up
GRK7	3'-UTR	up
HNF1A	3'-UTR	up
IP6K2	3'-UTR	up
IQCF6	3'-UTR	up
KCTD18	3'-UTR	up
KIAA1731	3'-UTR	up
KRT5	3'-UTR	up
LOC100154063	3'-UTR	up
LOC100154648	3'-UTR	up
LOC100154992	3'-UTR	up
LOC100155289	3'-UTR	up
LOC100155953	3'-UTR	up
LOC100156231	3'-UTR	up
LOC100156373	3'-UTR	up
LOC100513266	3'-UTR	up
LOC100515748	3'-UTR	up
LOC100516439	3'-UTR	up
LOC100516640	3'-UTR	up
LOC100516848	3'-UTR	up
LOC100517712	3'-UTR	up
LOC100518128	3'-UTR	up
LOC100520903	3'-UTR	up
LOC100521387	3'-UTR	up
LOC100625207	3'-UTR	up
LOC100627012	3'-UTR	up
LOC100627608	3'-UTR	up
LOC100627707	3'-UTR	up
LOC100627879	3'-UTR	up
LOC100737134	3'-UTR	up
LOC100737580	3'-UTR	up
LOC100737821	3'-UTR	up
LOC100739482	3'-UTR	up
LOC102159392	3'-UTR	up
LOC102159596	3'-UTR	up
LOC102161685	3'-UTR	up
LOC102161965	3'-UTR	up
LOC102162839	3'-UTR	up
LOC102163553	3'-UTR	up
LOC102165015	3'-UTR	up
LOC102165402	3'-UTR	up
MAPK10	3'-UTR	up
MED16	3'-UTR	up
MSS51	3'-UTR	up
[truncated: 470 more rows]
