# Supplementary material for: Genome-wide DNA methylation profile of developing deciduous tooth germ in miniature pigs
Source: BMC Genomics. 2016 Feb 24;17:134. doi: 10.1186/s12864-016-2485-9 (PMC4766650; doi:10.1186/s12864-016-2485-9)
Supplement: Additional file 7: — The up-methylated genes and functions on E60 versus E50. (XLSX 376 kb) [file 12864_2016_2485_MOESM7_ESM.xlsx]

## Sheet: Functions
go_id	go_name	go_diffgene_count	go_gene_count	enrichment	pvalue	FDR
GO:0007165	signal transduction	67	1030	3.07502	2.8939e-15	6.35791e-12
GO:0006508	proteolysis	41	488	3.97168	4.26766e-13	4.68802e-10
GO:0030198	extracellular matrix organization	25	210	5.62769	1.62732e-11	1.19174e-08
GO:0044281	small molecule metabolic process	70	1363	2.42779	6.99484e-11	3.84192e-08
GO:0007160	cell-matrix adhesion	15	75	9.45453	1.90455e-10	8.3686e-08
GO:0007411	axon guidance	26	317	3.87725	2.24408e-08	8.21708e-06
GO:0035556	intracellular signal transduction	24	284	3.99487	4.82766e-08	1.5152e-05
GO:0007268	synaptic transmission	28	384	3.44696	7.68265e-08	2.10985e-05
GO:0055085	transmembrane transport	34	538	2.98749	8.64995e-08	2.11155e-05
GO:0016477	cell migration	15	119	5.95873	1.45918e-07	3.20582e-05
GO:0008150	biological_process	36	618	2.75375	2.61385e-07	5.22057e-05
GO:0006468	protein phosphorylation	25	338	3.4965	3.32681e-07	6.09083e-05
GO:0006897	endocytosis	14	115	5.75493	6.43615e-07	0.000108771
GO:2000369	regulation of clathrin-mediated endocytosis	4	4	47.2726	7.95919e-07	0.000124902
GO:0045944	positive regulation of transcription from RNA polymerase II promoter	38	708	2.53723	9.11466e-07	0.000133499
GO:0030574	collagen catabolic process	11	72	7.22221	1.33547e-06	0.000175608
GO:0030036	actin cytoskeleton organization	15	141	5.029	1.40286e-06	0.000175608
GO:0006886	intracellular protein transport	17	181	4.43997	1.43876e-06	0.000175608
GO:0006351	transcription, DNA-dependent	72	1827	1.86296	1.95152e-06	0.000225657
GO:0007169	transmembrane receptor protein tyrosine kinase signaling pathway	10	64	7.38635	3.68864e-06	0.000386395
GO:0045893	positive regulation of transcription, DNA-dependent	29	491	2.79207	3.69335e-06	0.000386395
GO:0046854	phosphatidylinositol phosphorylation	6	19	14.9282	7.56096e-06	0.000728824
GO:0007155	cell adhesion	27	454	2.81137	7.62993e-06	0.000728824
GO:0006810	transport	23	350	3.10649	8.34972e-06	0.000764348
GO:0007229	integrin-mediated signaling pathway	10	74	6.38819	1.4462e-05	0.00123755
GO:0008283	cell proliferation	22	336	3.09523	1.46455e-05	0.00123755
GO:0050680	negative regulation of epithelial cell proliferation	8	45	8.40402	1.67759e-05	0.00136506
GO:0006260	DNA replication	14	152	4.35406	1.91411e-05	0.00149203
GO:0014065	phosphatidylinositol 3-kinase cascade	6	22	12.8925	1.96945e-05	0.00149203
GO:0006644	phospholipid metabolic process	14	155	4.26979	2.40356e-05	0.00176021
GO:0006281	DNA repair	19	276	3.25428	3.26134e-05	0.00231134
GO:0000084	S phase of mitotic cell cycle	12	125	4.53817	5.92542e-05	0.00406817
GO:0008360	regulation of cell shape	11	106	4.90565	6.40483e-05	0.00426406
GO:0006892	post-Golgi vesicle-mediated transport	7	40	8.27271	7.51875e-05	0.00485844
GO:0048015	phosphatidylinositol-mediated signaling	12	129	4.39745	8.14847e-05	0.00502566
GO:0006355	regulation of transcription, DNA-dependent	52	1304	1.8851	8.23504e-05	0.00502566
GO:0000082	G1/S transition of mitotic cell cycle	13	151	4.06983	8.56727e-05	0.00508711
GO:0006511	ubiquitin-dependent protein catabolic process	14	174	3.80354	8.9817e-05	0.00519284
GO:0007596	blood coagulation	25	465	2.54154	0.000100027	0.00563488
GO:0001525	angiogenesis	15	201	3.52781	0.000112574	0.00605503
GO:0001666	response to hypoxia	13	155	3.9648	0.000112998	0.00605503
GO:0045087	innate immune response	28	554	2.38923	0.000128699	0.00673218
GO:0006497	protein lipidation	3	4	35.4545	0.000148591	0.00737052
GO:0007161	calcium-independent cell-matrix adhesion	3	4	35.4545	0.000148591	0.00737052
GO:2000114	regulation of establishment of cell polarity	4	10	18.9091	0.000150966	0.00737052
GO:0006915	apoptotic process	31	654	2.24075	0.000178086	0.00836072
GO:0022617	extracellular matrix disassembly	9	79	5.38549	0.000178859	0.00836072
GO:0007156	homophilic cell adhesion	12	140	4.05194	0.000183818	0.00841349
GO:0016358	dendrite development	6	32	8.86362	0.000199712	0.00895444
GO:0006914	autophagy	8	64	5.90908	0.000241854	0.0105797
GO:0016192	vesicle-mediated transport	13	167	3.67991	0.000245591	0.0105797
GO:0048011	neurotrophin TRK receptor signaling pathway	17	269	2.98749	0.000280127	0.0118354
GO:0050731	positive regulation of peptidyl-tyrosine phosphorylation	8	67	5.64449	0.00033709	0.0139412
GO:0008631	intrinsic apoptotic signaling pathway in response to oxidative stress	4	12	15.7575	0.000344011	0.0139412
GO:0043065	positive regulation of apoptotic process	14	197	3.35948	0.000349005	0.0139412
GO:0008285	negative regulation of cell proliferation	20	358	2.64093	0.000373758	0.0146633
GO:0008206	bile acid metabolic process	6	36	7.87877	0.000399463	0.0153968
GO:0000278	mitotic cell cycle	20	363	2.60455	0.00045054	0.0170661
GO:0000122	negative regulation of transcription from RNA polymerase II promoter	25	509	2.32184	0.000495645	0.0184565
GO:0001889	liver development	8	71	5.32649	0.000510543	0.0186944
GO:0016567	protein ubiquitination	16	259	2.92032	0.000588019	0.0211505
GO:0006461	protein complex assembly	10	113	4.18342	0.000596874	0.0211505
GO:0048008	platelet-derived growth factor receptor signaling pathway	5	25	9.45453	0.000626384	0.0215026
GO:0048167	regulation of synaptic plasticity	5	25	9.45453	0.000626384	0.0215026
GO:0007173	epidermal growth factor receptor signaling pathway	13	185	3.32186	0.000689465	0.0233039
GO:0045616	regulation of keratinocyte differentiation	3	6	23.6363	0.000719676	0.0239565
GO:0006811	ion transport	12	165	3.43801	0.000882167	0.0289272
GO:0007026	negative regulation of microtubule depolymerization	4	15	12.606	0.000901776	0.0291353
GO:0016339	calcium-dependent cell-cell adhesion	5	27	8.75419	0.000919034	0.0292626
GO:0007507	heart development	11	143	3.63636	0.000983302	0.0308616
GO:0045760	positive regulation of action potential	3	7	20.2597	0.00123958	0.0382675
GO:0043647	inositol phosphate metabolic process	6	44	6.44627	0.0012541	0.0382675
GO:0043066	negative regulation of apoptotic process	23	484	2.24643	0.00138068	0.0415527
GO:0019048	virus-host interaction	17	309	2.60076	0.00145223	0.0431155
GO:0043410	positive regulation of MAPK cascade	7	64	5.17044	0.00161502	0.0473094
GO:0002066	columnar/cuboidal epithelial cell development	2	2	47.2726	0.00178806	0.0484377
GO:0021836	chemorepulsion involved in postnatal olfactory bulb interneuron migration	2	2	47.2726	0.00178806	0.0484377
GO:0021874	Wnt receptor signaling pathway involved in forebrain neuroblast division	2	2	47.2726	0.00178806	0.0484377
GO:0045023	G0 to G1 transition	2	2	47.2726	0.00178806	0.0484377
GO:0097264	self proteolysis	2	2	47.2726	0.00178806	0.0484377
GO:0032956	regulation of actin cytoskeleton organization	5	31	7.62462	0.00180368	0.0484377
GO:0060041	retina development in camera-type eye	6	47	6.0348	0.00180787	0.0484377
GO:0050900	leukocyte migration	9	107	3.9762	0.00184492	0.0488348
GO:0001934	positive regulation of protein phosphorylation	8	86	4.39745	0.00192935	0.0504558
GO:0033523	histone H2B ubiquitination	3	8	17.7272	0.00195209	0.0504558
GO:0046777	protein autophosphorylation	11	156	3.33333	0.00206971	0.0528739
GO:0051301	cell division	16	295	2.56394	0.00248913	0.0628577
GO:0016049	cell growth	6	51	5.56149	0.00282298	0.0695815
GO:0001952	regulation of cell-matrix adhesion	3	9	15.7575	0.00288207	0.0695815
GO:0006625	protein targeting to peroxisome	3	9	15.7575	0.00288207	0.0695815
GO:0048843	negative regulation of axon extension involved in axon guidance	3	9	15.7575	0.00288207	0.0695815
GO:0006366	transcription from RNA polymerase II promoter	17	329	2.44266	0.00294036	0.0702171
GO:0051056	regulation of small GTPase mediated signal transduction	11	163	3.19018	0.00298498	0.0705162
GO:0001938	positive regulation of endothelial cell proliferation	6	52	5.45453	0.00313471	0.0732655
GO:0006200	ATP catabolic process	7	72	4.59595	0.00331097	0.0765706
GO:0009611	response to wounding	6	53	5.35162	0.00347235	0.078647
GO:0016525	negative regulation of angiogenesis	6	53	5.35162	0.00347235	0.078647
GO:0016485	protein processing	5	36	6.56564	0.00366788	0.0822279
GO:0034220	ion transmembrane transport	9	118	3.60554	0.00374813	0.0831782
GO:0016044	cellular membrane organization	10	143	3.30578	0.00390342	0.0857582
GO:0006605	protein targeting	5	37	6.38819	0.00416782	0.0906603
GO:0006699	bile acid biosynthetic process	4	22	8.59502	0.0042957	0.092526
GO:0006457	protein folding	11	171	3.04093	0.00441903	0.0942583
GO:0000087	M phase of mitotic cell cycle	12	198	2.86501	0.00449722	0.0950039
GO:0008104	protein localization	6	57	4.97607	0.00511085	0.0956355
GO:0042632	cholesterol homeostasis	6	57	4.97607	0.00511085	0.0956355
GO:0009880	embryonic pattern specification	4	23	8.22133	0.00511356	0.0956355
GO:0045862	positive regulation of proteolysis	4	23	8.22133	0.00511356	0.0956355
GO:0006505	GPI anchor metabolic process	2	3	31.5151	0.00528869	0.0956355
GO:0015015	heparan sulfate proteoglycan biosynthetic process, enzymatic modification	2	3	31.5151	0.00528869	0.0956355
GO:0031401	positive regulation of protein modification process	2	3	31.5151	0.00528869	0.0956355
GO:0032446	protein modification by small protein conjugation	2	3	31.5151	0.00528869	0.0956355
GO:0035385	Roundabout signaling pathway	2	3	31.5151	0.00528869	0.0956355
GO:0035609	C-terminal protein deglutamylation	2	3	31.5151	0.00528869	0.0956355
GO:0035610	protein side chain deglutamylation	2	3	31.5151	0.00528869	0.0956355
GO:0042058	regulation of epidermal growth factor receptor signaling pathway	2	3	31.5151	0.00528869	0.0956355
GO:0042094	interleukin-2 biosynthetic process	2	3	31.5151	0.00528869	0.0956355
GO:0045629	negative regulation of T-helper 2 cell differentiation	2	3	31.5151	0.00528869	0.0956355
GO:0090245	axis elongation involved in somitogenesis	2	3	31.5151	0.00528869	0.0956355
GO:0038032	termination of G-protein coupled receptor signaling pathway	5	39	6.06059	0.00531692	0.0956355
GO:0010390	histone monoubiquitination	3	11	12.8925	0.00548479	0.0956355
GO:0033197	response to vitamin E	3	11	12.8925	0.00548479	0.0956355
GO:0034453	microtubule anchoring	3	11	12.8925	0.00548479	0.0956355
GO:0048712	negative regulation of astrocyte differentiation	3	11	12.8925	0.00548479	0.0956355
GO:0071397	cellular response to cholesterol	3	11	12.8925	0.00548479	0.0956355
GO:2000145	regulation of cell motility	3	11	12.8925	0.00548479	0.0956355
GO:0006378	mRNA polyadenylation	4	24	7.87877	0.00603428	0.103573
GO:0006611	protein export from nucleus	4	24	7.87877	0.00603428	0.103573
GO:0010467	gene expression	27	668	1.91072	0.00623633	0.106211
GO:0001701	in utero embryonic development	12	206	2.75375	0.00629877	0.106449
GO:0007601	visual perception	11	179	2.90502	0.00637814	0.106968
GO:0051260	protein homooligomerization	10	153	3.08971	0.0065005	0.108194
GO:0007050	cell cycle arrest	9	128	3.32386	0.00663638	0.108781
GO:0007154	cell communication	7	81	4.08529	0.0066382	0.108781
GO:0006661	phosphatidylinositol biosynthetic process	6	60	4.72726	0.00668433	0.108781
GO:0006090	pyruvate metabolic process	4	25	7.56362	0.00706436	0.111372
GO:0070588	calcium ion transmembrane transport	4	25	7.56362	0.00706436	0.111372
GO:0016032	viral reproduction	17	342	2.34981	0.00708173	0.111372
GO:0038096	Fc-gamma receptor signaling pathway involved in phagocytosis	7	82	4.03547	0.00712754	0.111372
GO:0006974	response to DNA damage stimulus	10	155	3.04985	0.00715835	0.111372
GO:0006275	regulation of DNA replication	3	12	11.8182	0.00719838	0.111372
GO:0016558	protein import into peroxisome matrix	3	12	11.8182	0.00719838	0.111372
GO:0043161	proteasomal ubiquitin-dependent protein catabolic process	6	61	4.64977	0.00728284	0.111891
GO:0044267	cellular protein metabolic process	22	515	2.01941	0.00741907	0.113192
GO:0008543	fibroblast growth factor receptor signaling pathway	10	156	3.0303	0.00750689	0.113742
GO:0008380	RNA splicing	13	240	2.5606	0.00784782	0.118094
GO:0015031	protein transport	18	388	2.19306	0.00799154	0.119438
GO:0045494	photoreceptor cell maintenance	4	26	7.27271	0.00821023	0.12106
GO:0051209	release of sequestered calcium ion into cytosol	4	26	7.27271	0.00821023	0.12106
GO:0030183	B cell differentiation	5	44	5.37189	0.00919539	0.13314
GO:0009395	phospholipid catabolic process	3	13	10.9091	0.00921132	0.13314
GO:0051480	cytosolic calcium ion homeostasis	3	13	10.9091	0.00921132	0.13314
GO:0016337	cell-cell adhesion	7	86	3.84777	0.00937051	0.134556
GO:0000075	cell cycle checkpoint	9	135	3.15151	0.00955674	0.136339
GO:0031023	microtubule organizing center organization	2	4	23.6363	0.0104288	0.1432
GO:0032455	nerve growth factor processing	2	4	23.6363	0.0104288	0.1432
GO:0042092	type 2 immune response	2	4	23.6363	0.0104288	0.1432
GO:0070100	negative regulation of chemokine-mediated signaling pathway	2	4	23.6363	0.0104288	0.1432
GO:0090231	regulation of spindle checkpoint	2	4	23.6363	0.0104288	0.1432
GO:0097345	mitochondrial outer membrane permeabilization	2	4	23.6363	0.0104288	0.1432
GO:0000090	mitotic anaphase	10	164	2.88248	0.0108165	0.146978
GO:0000165	MAPK cascade	6	66	4.29751	0.0109046	0.146978
GO:0000226	microtubule cytoskeleton organization	6	66	4.29751	0.0109046	0.146978
GO:0042787	protein ubiquitination involved in ubiquitin-dependent protein catabolic process	5	46	5.13833	0.0112112	0.15019
GO:0002042	cell migration involved in sprouting angiogenesis	3	14	10.1298	0.0115401	0.152732
GO:0050768	negative regulation of neurogenesis	3	14	10.1298	0.0115401	0.152732
GO:0007283	spermatogenesis	16	333	2.27136	0.0118602	0.156029
GO:0030335	positive regulation of cell migration	8	114	3.31738	0.0119615	0.156426
GO:0006283	transcription-coupled nucleotide-excision repair	5	47	5.029	0.0123307	0.159411
GO:0007399	nervous system development	14	283	2.33858	0.012335	0.159411
GO:0000398	mRNA splicing, via spliceosome	10	168	2.81385	0.012861	0.165237
GO:0045165	cell fate commitment	5	48	4.92423	0.0135285	0.172803
GO:0032012	regulation of ARF protein signal transduction	3	15	9.45453	0.0141996	0.178266
GO:0060135	maternal process involved in female pregnancy	3	15	9.45453	0.0141996	0.178266
GO:2000134	negative regulation of G1/S transition of mitotic cell cycle	3	15	9.45453	0.0141996	0.178266
GO:0035335	peptidyl-tyrosine dephosphorylation	5	49	4.82374	0.0148077	0.184844
GO:0051437	positive regulation of ubiquitin-protein ligase activity involved in mitotic cell cycle	6	71	3.99487	0.0157313	0.195264
GO:0006654	phosphatidic acid biosynthetic process	4	31	6.09969	0.0158959	0.196199
GO:0009649	entrainment of circadian clock	2	5	18.9091	0.0171376	0.197127
GO:0010891	negative regulation of sequestering of triglyceride	2	5	18.9091	0.0171376	0.197127
GO:0015893	drug transport	2	5	18.9091	0.0171376	0.197127
GO:0021955	central nervous system neuron axonogenesis	2	5	18.9091	0.0171376	0.197127
GO:0031442	positive regulation of mRNA 3'-end processing	2	5	18.9091	0.0171376	0.197127
GO:0033194	response to hydroperoxide	2	5	18.9091	0.0171376	0.197127
GO:0042760	very long-chain fatty acid catabolic process	2	5	18.9091	0.0171376	0.197127
GO:0045627	positive regulation of T-helper 1 cell differentiation	2	5	18.9091	0.0171376	0.197127
GO:0048771	tissue remodeling	2	5	18.9091	0.0171376	0.197127
GO:0060763	mammary duct terminal end bud growth	2	5	18.9091	0.0171376	0.197127
GO:0071504	cellular response to heparin	2	5	18.9091	0.0171376	0.197127
GO:0072657	protein localization to membrane	2	5	18.9091	0.0171376	0.197127
GO:0097320	membrane tubulation	2	5	18.9091	0.0171376	0.197127
GO:0008286	insulin receptor signaling pathway	9	148	2.87469	0.0176151	0.201565
GO:0007265	Ras protein signal transduction	6	73	3.88542	0.0180482	0.205451
GO:0006486	protein glycosylation	7	98	3.37662	0.0194313	0.220055
GO:0035019	somatic stem cell maintenance	4	33	5.73002	0.0199955	0.223025
GO:0007052	mitotic spindle organization	3	17	8.34223	0.0205644	0.223025
GO:0009617	response to bacterium	3	17	8.34223	0.0205644	0.223025
GO:0015721	bile acid and bile salt transport	3	17	8.34223	0.0205644	0.223025
GO:0030866	cortical actin cytoskeleton organization	3	17	8.34223	0.0205644	0.223025
GO:0043691	reverse cholesterol transport	3	17	8.34223	0.0205644	0.223025
GO:0050890	cognition	3	17	8.34223	0.0205644	0.223025
GO:0055088	lipid homeostasis	3	17	8.34223	0.0205644	0.223025
GO:0051439	regulation of ubiquitin-protein ligase activity involved in mitotic cell cycle	6	75	3.78181	0.0206072	0.223025
GO:0006397	mRNA processing	10	180	2.62626	0.0208876	0.224414
GO:0008219	cell death	9	152	2.79904	0.0209399	0.224414
GO:0000236	mitotic prometaphase	7	100	3.30908	0.0216893	0.231317
GO:0006814	sodium ion transport	6	76	3.73205	0.0219818	0.232026
GO:0030819	positive regulation of cAMP biosynthetic process	4	34	5.56149	0.0222878	0.232026
GO:0030216	keratinocyte differentiation	5	54	4.3771	0.0225285	0.232026
GO:0001501	skeletal system development	8	127	2.9778	0.0229765	0.232026
GO:0050796	regulation of insulin secretion	6	77	3.68358	0.0234223	0.232026
GO:0001894	tissue homeostasis	3	18	7.87877	0.0242929	0.232026
GO:0022604	regulation of cell morphogenesis	3	18	7.87877	0.0242929	0.232026
GO:0030041	actin filament polymerization	3	18	7.87877	0.0242929	0.232026
GO:0050772	positive regulation of axonogenesis	3	18	7.87877	0.0242929	0.232026
GO:0070059	intrinsic apoptotic signaling pathway in response to endoplasmic reticulum stress	3	18	7.87877	0.0242929	0.232026
GO:0006367	transcription initiation from RNA polymerase II promoter	10	184	2.56916	0.0242939	0.232026
GO:0018108	peptidyl-tyrosine phosphorylation	5	55	4.29751	0.0243582	0.232026
GO:0097193	intrinsic apoptotic signaling pathway	5	55	4.29751	0.0243582	0.232026
GO:0006919	activation of cysteine-type endopeptidase activity involved in apoptotic process	6	78	3.63636	0.0249304	0.232026
GO:0030324	lung development	6	78	3.63636	0.0249304	0.232026
GO:0001561	fatty acid alpha-oxidation	2	6	15.7575	0.0253465	0.232026
GO:0001711	endodermal cell fate commitment	2	6	15.7575	0.0253465	0.232026
GO:0006828	manganese ion transport	2	6	15.7575	0.0253465	0.232026
GO:0007044	cell-substrate junction assembly	2	6	15.7575	0.0253465	0.232026
GO:0009266	response to temperature stimulus	2	6	15.7575	0.0253465	0.232026
GO:0010564	regulation of cell cycle process	2	6	15.7575	0.0253465	0.232026
GO:0010631	epithelial cell migration	2	6	15.7575	0.0253465	0.232026
GO:0021707	cerebellar granule cell differentiation	2	6	15.7575	0.0253465	0.232026
GO:0031643	positive regulation of myelination	2	6	15.7575	0.0253465	0.232026
GO:0032006	regulation of TOR signaling cascade	2	6	15.7575	0.0253465	0.232026
GO:0032367	intracellular cholesterol transport	2	6	15.7575	0.0253465	0.232026
GO:0032801	receptor catabolic process	2	6	15.7575	0.0253465	0.232026
GO:0032964	collagen biosynthetic process	2	6	15.7575	0.0253465	0.232026
GO:0045347	negative regulation of MHC class II biosynthetic process	2	6	15.7575	0.0253465	0.232026
GO:0050658	RNA transport	2	6	15.7575	0.0253465	0.232026
GO:0050957	equilibrioception	2	6	15.7575	0.0253465	0.232026
GO:0051492	regulation of stress fiber assembly	2	6	15.7575	0.0253465	0.232026
GO:0060113	inner ear receptor cell differentiation	2	6	15.7575	0.0253465	0.232026
GO:0060340	positive regulation of type I interferon-mediated signaling pathway	2	6	15.7575	0.0253465	0.232026
GO:0007264	small GTPase mediated signal transduction	15	336	2.11039	0.0260127	0.237136
GO:0009791	post-embryonic development	6	80	3.54545	0.0281565	0.254567
GO:0031145	anaphase-promoting complex-dependent proteasomal ubiquitin-dependent protein catabolic process	6	80	3.54545	0.0281565	0.254567
GO:0046907	intracellular transport	3	19	7.4641	0.028399	0.255707
GO:0006816	calcium ion transport	6	82	3.45897	0.031674	0.284032
GO:0006469	negative regulation of protein kinase activity	5	59	4.00616	0.0327247	0.287897
GO:0042475	odontogenesis of dentin-containing tooth	5	59	4.00616	0.0327247	0.287897
GO:0042127	regulation of cell proliferation	7	108	3.06397	0.0327265	0.287897
GO:0000381	regulation of alternative mRNA splicing, via spliceosome	3	20	7.09089	0.0328913	0.287897
GO:0006487	protein N-linked glycosylation	3	20	7.09089	0.0328913	0.287897
GO:0007031	peroxisome organization	3	20	7.09089	0.0328913	0.287897
GO:0006635	fatty acid beta-oxidation	4	38	4.97607	0.0331959	0.288267
GO:0051084	'de novo' posttranslational protein folding	4	38	4.97607	0.0331959	0.288267
GO:0042981	regulation of apoptotic process	10	194	2.43673	0.0347073	0.297952
GO:0000380	alternative mRNA splicing, via spliceosome	2	7	13.5065	0.0349893	0.297952
GO:0030858	positive regulation of epithelial cell differentiation	2	7	13.5065	0.0349893	0.297952
GO:0035965	cardiolipin acyl-chain remodeling	2	7	13.5065	0.0349893	0.297952
GO:0042135	neurotransmitter catabolic process	2	7	13.5065	0.0349893	0.297952
GO:0030199	collagen fibril organization	4	39	4.84847	0.0363821	0.307429
GO:0031018	endocrine pancreas development	4	39	4.84847	0.0363821	0.307429
GO:0001578	microtubule bundle formation	3	21	6.75323	0.0377775	0.314383
GO:0006939	smooth muscle contraction	3	21	6.75323	0.0377775	0.314383
GO:0030879	mammary gland development	3	21	6.75323	0.0377775	0.314383
GO:0048565	digestive tract development	3	21	6.75323	0.0377775	0.314383
GO:0022904	respiratory electron transport chain	6	86	3.29809	0.039639	0.32863
GO:0006338	chromatin remodeling	5	62	3.81231	0.0401761	0.331831
GO:0000209	protein polyubiquitination	7	113	2.92839	0.0414476	0.34105
GO:0001702	gastrulation with mouth forming second	3	22	6.44627	0.0430641	0.341438
GO:0002027	regulation of heart rate	3	22	6.44627	0.0430641	0.341438
GO:0032201	telomere maintenance via semi-conservative replication	3	22	6.44627	0.0430641	0.341438
GO:0032508	DNA duplex unwinding	3	22	6.44627	0.0430641	0.341438
GO:0033344	cholesterol efflux	3	22	6.44627	0.0430641	0.341438
GO:0034612	response to tumor necrosis factor	3	22	6.44627	0.0430641	0.341438
GO:0045214	sarcomere organization	3	22	6.44627	0.0430641	0.341438
GO:0045879	negative regulation of smoothened signaling pathway	3	22	6.44627	0.0430641	0.341438
GO:0009411	response to UV	4	41	4.61196	0.0433369	0.341438
GO:0030155	regulation of cell adhesion	4	41	4.61196	0.0433369	0.341438
GO:0022415	viral reproductive process	7	114	2.90271	0.0433766	0.341438
GO:0009887	organ morphogenesis	6	88	3.22313	0.0441136	0.341438
GO:0006887	exocytosis	5	64	3.69317	0.0457435	0.341438
GO:0000733	DNA strand renaturation	2	8	11.8182	0.0460017	0.341438
GO:0001945	lymph vessel development	2	8	11.8182	0.0460017	0.341438
GO:0006013	mannose metabolic process	2	8	11.8182	0.0460017	0.341438
GO:0006105	succinate metabolic process	2	8	11.8182	0.0460017	0.341438
GO:0006516	glycoprotein catabolic process	2	8	11.8182	0.0460017	0.341438
GO:0006527	arginine catabolic process	2	8	11.8182	0.0460017	0.341438
GO:0010269	response to selenium ion	2	8	11.8182	0.0460017	0.341438
GO:0015813	L-glutamate transport	2	8	11.8182	0.0460017	0.341438
GO:0030837	negative regulation of actin filament polymerization	2	8	11.8182	0.0460017	0.341438
GO:0031297	replication fork processing	2	8	11.8182	0.0460017	0.341438
GO:0032731	positive regulation of interleukin-1 beta production	2	8	11.8182	0.0460017	0.341438
GO:0033689	negative regulation of osteoblast proliferation	2	8	11.8182	0.0460017	0.341438
GO:0047497	mitochondrion transport along microtubule	2	8	11.8182	0.0460017	0.341438
GO:0051893	regulation of focal adhesion assembly	2	8	11.8182	0.0460017	0.341438
GO:0060346	bone trabecula formation	2	8	11.8182	0.0460017	0.341438
GO:0090037	positive regulation of protein kinase C signaling cascade	2	8	11.8182	0.0460017	0.341438
GO:0046474	glycerophospholipid biosynthetic process	6	89	3.18692	0.0464797	0.343824
GO:0019722	calcium-mediated signaling	4	42	4.50216	0.0471137	0.346184
GO:0033554	cellular response to stress	4	42	4.50216	0.0471137	0.346184
GO:0000060	protein import into nucleus, translocation	3	23	6.166	0.0487567	0.355875
GO:0006944	cellular membrane fusion	3	23	6.166	0.0487567	0.355875
GO:0006954	inflammatory response	13	295	2.0832	0.0501875	0.356479
GO:0030521	androgen receptor signaling pathway	4	43	4.39745	0.0510954	0.356479
GO:0043525	positive regulation of neuron apoptotic process	4	43	4.39745	0.0510954	0.356479
GO:0001843	neural tube closure	5	66	3.58126	0.0518137	0.356479
GO:0008203	cholesterol metabolic process	5	66	3.58126	0.0518137	0.356479
GO:0018279	protein N-linked glycosylation via asparagine	6	92	3.083	0.0541127	0.356479
GO:0001958	endochondral ossification	3	24	5.90908	0.0548599	0.356479
GO:0006890	retrograde vesicle-mediated transport, Golgi to ER	3	24	5.90908	0.0548599	0.356479
GO:0035329	hippo signaling cascade	3	24	5.90908	0.0548599	0.356479
GO:0044255	cellular lipid metabolic process	8	148	2.55528	0.0551422	0.356479
GO:0008015	blood circulation	4	44	4.29751	0.0552854	0.356479
GO:0006491	N-glycan processing	2	9	10.505	0.0583216	0.356479
GO:0007167	enzyme linked receptor protein signaling pathway	2	9	10.505	0.0583216	0.356479
GO:0008347	glial cell migration	2	9	10.505	0.0583216	0.356479
GO:0042438	melanin biosynthetic process	2	9	10.505	0.0583216	0.356479
GO:0050901	leukocyte tethering or rolling	2	9	10.505	0.0583216	0.356479
GO:0050953	sensory perception of light stimulus	2	9	10.505	0.0583216	0.356479
GO:0051642	centrosome localization	2	9	10.505	0.0583216	0.356479
GO:0055091	phospholipid homeostasis	2	9	10.505	0.0583216	0.356479
GO:0071257	cellular response to electrical stimulus	2	9	10.505	0.0583216	0.356479
GO:0007243	intracellular protein kinase cascade	6	94	3.0174	0.0596624	0.356479
GO:0007266	Rho protein signal transduction	4	45	4.20201	0.0596871	0.356479
GO:0071356	cellular response to tumor necrosis factor	4	45	4.20201	0.0596871	0.356479
GO:0051297	centrosome organization	3	25	5.67272	0.0613774	0.356479
GO:0006289	nucleotide-excision repair	5	69	3.42555	0.0619028	0.356479
GO:0006874	cellular calcium ion homeostasis	5	69	3.42555	0.0619028	0.356479
GO:0031175	neuron projection development	5	69	3.42555	0.0619028	0.356479
GO:0035023	regulation of Rho protein signal transduction	5	69	3.42555	0.0619028	0.356479
GO:0042384	cilium assembly	5	69	3.42555	0.0619028	0.356479
GO:0071222	cellular response to lipopolysaccharide	5	69	3.42555	0.0619028	0.356479
GO:0007067	mitosis	9	182	2.33766	0.0636067	0.356479
GO:0019827	stem cell maintenance	4	46	4.11066	0.0643039	0.356479
GO:0031398	positive regulation of protein ubiquitination	4	46	4.11066	0.0643039	0.356479
GO:0034142	toll-like receptor 4 signaling pathway	6	96	2.95454	0.0655952	0.356479
GO:0000722	telomere maintenance via recombination	3	26	5.45453	0.0683123	0.356479
GO:0002088	lens development in camera-type eye	3	26	5.45453	0.0683123	0.356479
GO:0006352	DNA-dependent transcription, initiation	3	26	5.45453	0.0683123	0.356479
GO:0007259	JAK-STAT cascade	3	26	5.45453	0.0683123	0.356479
GO:0008654	phospholipid biosynthetic process	3	26	5.45453	0.0683123	0.356479
GO:0030217	T cell differentiation	3	26	5.45453	0.0683123	0.356479
GO:0034976	response to endoplasmic reticulum stress	3	26	5.45453	0.0683123	0.356479
GO:0042113	B cell activation	3	26	5.45453	0.0683123	0.356479
GO:0048678	response to axon injury	3	26	5.45453	0.0683123	0.356479
GO:0051262	protein tetramerization	3	26	5.45453	0.0683123	0.356479
GO:0061418	regulation of transcription from RNA polymerase II promoter in response to hypoxia	3	26	5.45453	0.0683123	0.356479
GO:0002474	antigen processing and presentation of peptide antigen via MHC class I	6	97	2.92408	0.0687089	0.356479
GO:0000186	activation of MAPKK activity	4	47	4.0232	0.0691386	0.356479
GO:0034641	cellular nitrogen compound metabolic process	9	185	2.29975	0.0699936	0.356479
GO:0000281	mitotic cytokinesis	2	10	9.45453	0.0718889	0.356479
GO:0008354	germ cell migration	2	10	9.45453	0.0718889	0.356479
GO:0009100	glycoprotein metabolic process	2	10	9.45453	0.0718889	0.356479
GO:0014067	negative regulation of phosphatidylinositol 3-kinase cascade	2	10	9.45453	0.0718889	0.356479
GO:0016239	positive regulation of macroautophagy	2	10	9.45453	0.0718889	0.356479
GO:0031000	response to caffeine	2	10	9.45453	0.0718889	0.356479
GO:0035024	negative regulation of Rho protein signal transduction	2	10	9.45453	0.0718889	0.356479
GO:0035914	skeletal muscle cell differentiation	2	10	9.45453	0.0718889	0.356479
GO:0042491	auditory receptor cell differentiation	2	10	9.45453	0.0718889	0.356479
GO:0043122	regulation of I-kappaB kinase/NF-kappaB cascade	2	10	9.45453	0.0718889	0.356479
GO:0048714	positive regulation of oligodendrocyte differentiation	2	10	9.45453	0.0718889	0.356479
GO:0006112	energy reserve metabolic process	6	98	2.89424	0.0719227	0.356479
GO:0006310	DNA recombination	5	72	3.28282	0.0732242	0.356479
GO:0045665	negative regulation of neuron differentiation	4	48	3.93939	0.0741941	0.356479
GO:0051291	protein heterooligomerization	4	48	3.93939	0.0741941	0.356479
GO:0007159	leukocyte cell-cell adhesion	3	27	5.25251	0.0756665	0.356479
GO:0030032	lamellipodium assembly	3	27	5.25251	0.0756665	0.356479
GO:0032321	positive regulation of Rho GTPase activity	3	27	5.25251	0.0756665	0.356479
GO:0048754	branching morphogenesis of an epithelial tube	3	27	5.25251	0.0756665	0.356479
GO:0016055	Wnt receptor signaling pathway	8	157	2.4088	0.0760119	0.356479
GO:0060070	canonical Wnt receptor signaling pathway	5	73	3.23785	0.0772812	0.356479
GO:0006626	protein targeting to mitochondrion	4	49	3.85899	0.0794729	0.356479
GO:0001764	neuron migration	6	101	2.80828	0.082178	0.356479
GO:0048705	skeletal system morphogenesis	3	28	5.06492	0.0834415	0.356479
GO:0000055	ribosomal large subunit export from nucleus	1	1	47.2726	0.0846156	0.356479
GO:0000301	retrograde transport, vesicle recycling within Golgi	1	1	47.2726	0.0846156	0.356479
GO:0001896	autolysis	1	1	47.2726	0.0846156	0.356479
GO:0001912	positive regulation of leukocyte mediated cytotoxicity	1	1	47.2726	0.0846156	0.356479
GO:0001971	negative regulation of activation of membrane attack complex	1	1	47.2726	0.0846156	0.356479
GO:0002001	renin secretion into blood stream	1	1	47.2726	0.0846156	0.356479
GO:0002316	follicular B cell differentiation	1	1	47.2726	0.0846156	0.356479
GO:0002683	negative regulation of immune system process	1	1	47.2726	0.0846156	0.356479
GO:0002684	positive regulation of immune system process	1	1	47.2726	0.0846156	0.356479
GO:0002689	negative regulation of leukocyte chemotaxis	1	1	47.2726	0.0846156	0.356479
GO:0002790	peptide secretion	1	1	47.2726	0.0846156	0.356479
GO:0003170	heart valve development	1	1	47.2726	0.0846156	0.356479
GO:0003220	left ventricular cardiac muscle tissue morphogenesis	1	1	47.2726	0.0846156	0.356479
GO:0003322	pancreatic A cell development	1	1	47.2726	0.0846156	0.356479
GO:0003415	chondrocyte hypertrophy	1	1	47.2726	0.0846156	0.356479
GO:0006083	acetate metabolic process	1	1	47.2726	0.0846156	0.356479
GO:0006616	SRP-dependent cotranslational protein targeting to membrane, translocation	1	1	47.2726	0.0846156	0.356479
GO:0006617	SRP-dependent cotranslational protein targeting to membrane, signal sequence recognition	1	1	47.2726	0.0846156	0.356479
GO:0006948	induction by virus of host cell-cell fusion	1	1	47.2726	0.0846156	0.356479
GO:0008627	intrinsic apoptotic signaling pathway in response to osmotic stress	1	1	47.2726	0.0846156	0.356479
GO:0009645	response to low light intensity stimulus	1	1	47.2726	0.0846156	0.356479
GO:0009794	regulation of mitotic cell cycle, embryonic	1	1	47.2726	0.0846156	0.356479
GO:0010825	positive regulation of centrosome duplication	1	1	47.2726	0.0846156	0.356479
GO:0010869	regulation of receptor biosynthetic process	1	1	47.2726	0.0846156	0.356479
GO:0010963	regulation of L-arginine import	1	1	47.2726	0.0846156	0.356479
GO:0014029	neural crest formation	1	1	47.2726	0.0846156	0.356479
GO:0015727	lactate transport	1	1	47.2726	0.0846156	0.356479
GO:0015728	mevalonate transport	1	1	47.2726	0.0846156	0.356479
GO:0015798	myo-inositol transport	1	1	47.2726	0.0846156	0.356479
GO:0015828	tyrosine transport	1	1	47.2726	0.0846156	0.356479
GO:0015876	acetyl-CoA transport	1	1	47.2726	0.0846156	0.356479
GO:0016095	polyprenol catabolic process	1	1	47.2726	0.0846156	0.356479
GO:0016259	selenocysteine metabolic process	1	1	47.2726	0.0846156	0.356479
GO:0016340	calcium-dependent cell-matrix adhesion	1	1	47.2726	0.0846156	0.356479
GO:0018126	protein hydroxylation	1	1	47.2726	0.0846156	0.356479
GO:0019859	thymine metabolic process	1	1	47.2726	0.0846156	0.356479
GO:0021764	amygdala development	1	1	47.2726	0.0846156	0.356479
GO:0021872	forebrain generation of neurons	1	1	47.2726	0.0846156	0.356479
GO:0021897	forebrain astrocyte development	1	1	47.2726	0.0846156	0.356479
GO:0021902	commitment of neuronal cell to specific neuron type in forebrain	1	1	47.2726	0.0846156	0.356479
GO:0021905	forebrain-midbrain boundary formation	1	1	47.2726	0.0846156	0.356479
GO:0021918	regulation of transcription from RNA polymerase II promoter involved in somatic motor neuron fate commitment	1	1	47.2726	0.0846156	0.356479
GO:0021933	radial glia guided migration of cerebellar granule cell	1	1	47.2726	0.0846156	0.356479
GO:0021972	corticospinal neuron axon guidance through spinal cord	1	1	47.2726	0.0846156	0.356479
GO:0030026	cellular manganese ion homeostasis	1	1	47.2726	0.0846156	0.356479
GO:0030827	negative regulation of cGMP biosynthetic process	1	1	47.2726	0.0846156	0.356479
GO:0031204	posttranslational protein targeting to membrane, translocation	1	1	47.2726	0.0846156	0.356479
GO:0031283	negative regulation of guanylate cyclase activity	1	1	47.2726	0.0846156	0.356479
GO:0031345	negative regulation of cell projection organization	1	1	47.2726	0.0846156	0.356479
GO:0031959	mineralocorticoid receptor signaling pathway	1	1	47.2726	0.0846156	0.356479
GO:0032368	regulation of lipid transport	1	1	47.2726	0.0846156	0.356479
GO:0032468	Golgi calcium ion homeostasis	1	1	47.2726	0.0846156	0.356479
GO:0032479	regulation of type I interferon production	1	1	47.2726	0.0846156	0.356479
GO:0032594	protein transport within lipid bilayer	1	1	47.2726	0.0846156	0.356479
GO:0032607	interferon-alpha production	1	1	47.2726	0.0846156	0.356479
GO:0032621	interleukin-18 production	1	1	47.2726	0.0846156	0.356479
GO:0033342	negative regulation of collagen binding	1	1	47.2726	0.0846156	0.356479
GO:0033567	DNA replication, Okazaki fragment processing	1	1	47.2726	0.0846156	0.356479
GO:0033577	protein glycosylation in endoplasmic reticulum	1	1	47.2726	0.0846156	0.356479
GO:0034127	regulation of MyD88-independent toll-like receptor signaling pathway	1	1	47.2726	0.0846156	0.356479
GO:0034263	autophagy in response to ER overload	1	1	47.2726	0.0846156	0.356479
GO:0034474	U2 snRNA 3'-end processing	1	1	47.2726	0.0846156	0.356479
GO:0034767	positive regulation of ion transmembrane transport	1	1	47.2726	0.0846156	0.356479
GO:0035409	histone H3-Y41 phosphorylation	1	1	47.2726	0.0846156	0.356479
GO:0035622	intrahepatic bile duct development	1	1	47.2726	0.0846156	0.356479
GO:0035623	renal glucose absorption	1	1	47.2726	0.0846156	0.356479
GO:0035794	positive regulation of mitochondrial membrane permeability	1	1	47.2726	0.0846156	0.356479
GO:0035844	cloaca development	1	1	47.2726	0.0846156	0.356479
GO:0035873	lactate transmembrane transport	1	1	47.2726	0.0846156	0.356479
GO:0036292	DNA rewinding	1	1	47.2726	0.0846156	0.356479
GO:0036337	Fas signaling pathway	1	1	47.2726	0.0846156	0.356479
GO:0038027	apolipoprotein A-I-mediated signaling pathway	1	1	47.2726	0.0846156	0.356479
GO:0038089	positive regulation of cell migration by vascular endothelial growth factor signaling pathway	1	1	47.2726	0.0846156	0.356479
GO:0038113	interleukin-9-mediated signaling pathway	1	1	47.2726	0.0846156	0.356479
GO:0039008	pronephric nephron tubule morphogenesis	1	1	47.2726	0.0846156	0.356479
GO:0039023	pronephric duct morphogenesis	1	1	47.2726	0.0846156	0.356479
GO:0042033	chemokine biosynthetic process	1	1	47.2726	0.0846156	0.356479
GO:0042191	methylmercury metabolic process	1	1	47.2726	0.0846156	0.356479
GO:0042231	interleukin-13 biosynthetic process	1	1	47.2726	0.0846156	0.356479
GO:0042253	granulocyte macrophage colony-stimulating factor biosynthetic process	1	1	47.2726	0.0846156	0.356479
GO:0042276	error-prone translesion synthesis	1	1	47.2726	0.0846156	0.356479
GO:0042537	benzene-containing compound metabolic process	1	1	47.2726	0.0846156	0.356479
GO:0042636	negative regulation of hair cycle	1	1	47.2726	0.0846156	0.356479
GO:0043380	regulation of memory T cell differentiation	1	1	47.2726	0.0846156	0.356479
GO:0043413	macromolecule glycosylation	1	1	47.2726	0.0846156	0.356479
GO:0045041	protein import into mitochondrial intermembrane space	1	1	47.2726	0.0846156	0.356479
GO:0045234	protein palmitoleylation	1	1	47.2726	0.0846156	0.356479
GO:0045655	regulation of monocyte differentiation	1	1	47.2726	0.0846156	0.356479
GO:0045685	regulation of glial cell differentiation	1	1	47.2726	0.0846156	0.356479
GO:0046086	adenosine biosynthetic process	1	1	47.2726	0.0846156	0.356479
GO:0046596	regulation of viral entry into host cell	1	1	47.2726	0.0846156	0.356479
GO:0046690	response to tellurium ion	1	1	47.2726	0.0846156	0.356479
GO:0048337	positive regulation of mesodermal cell fate specification	1	1	47.2726	0.0846156	0.356479
GO:0048640	negative regulation of developmental growth	1	1	47.2726	0.0846156	0.356479
GO:0050701	interleukin-1 secretion	1	1	47.2726	0.0846156	0.356479
GO:0050929	induction of negative chemotaxis	1	1	47.2726	0.0846156	0.356479
GO:0051058	negative regulation of small GTPase mediated signal transduction	1	1	47.2726	0.0846156	0.356479
GO:0051386	regulation of neurotrophin TRK receptor signaling pathway	1	1	47.2726	0.0846156	0.356479
GO:0051389	inactivation of MAPKK activity	1	1	47.2726	0.0846156	0.356479
GO:0051643	endoplasmic reticulum localization	1	1	47.2726	0.0846156	0.356479
GO:0052565	response to defense-related host nitric oxide production	1	1	47.2726	0.0846156	0.356479
GO:0055094	response to lipoprotein particle stimulus	1	1	47.2726	0.0846156	0.356479
GO:0060284	regulation of cell development	1	1	47.2726	0.0846156	0.356479
GO:0060301	positive regulation of cytokine activity	1	1	47.2726	0.0846156	0.356479
GO:0060312	regulation of blood vessel remodeling	1	1	47.2726	0.0846156	0.356479
GO:0060427	lung connective tissue development	1	1	47.2726	0.0846156	0.356479
GO:0060517	epithelial cell proliferation involved in prostatic bud elongation	1	1	47.2726	0.0846156	0.356479
GO:0060658	nipple morphogenesis	1	1	47.2726	0.0846156	0.356479
GO:0060784	regulation of cell proliferation involved in tissue homeostasis	1	1	47.2726	0.0846156	0.356479
GO:0060912	cardiac cell fate specification	1	1	47.2726	0.0846156	0.356479
GO:0060988	lipid tube assembly	1	1	47.2726	0.0846156	0.356479
GO:0061026	cardiac muscle tissue regeneration	1	1	47.2726	0.0846156	0.356479
GO:0061061	muscle structure development	1	1	47.2726	0.0846156	0.356479
GO:0061310	canonical Wnt receptor signaling pathway involved in cardiac neural crest cell differentiation involved in heart development	1	1	47.2726	0.0846156	0.356479
GO:0070121	Kupffer's vesicle development	1	1	47.2726	0.0846156	0.356479
GO:0070276	halogen metabolic process	1	1	47.2726	0.0846156	0.356479
GO:0070315	G1 to G0 transition involved in cell differentiation	1	1	47.2726	0.0846156	0.356479
GO:0070646	protein modification by small protein removal	1	1	47.2726	0.0846156	0.356479
GO:0070926	regulation of ATP:ADP antiporter activity	1	1	47.2726	0.0846156	0.356479
GO:0071404	cellular response to low-density lipoprotein particle stimulus	1	1	47.2726	0.0846156	0.356479
GO:0072237	metanephric proximal tubule development	1	1	47.2726	0.0846156	0.356479
GO:0072287	metanephric distal tubule morphogenesis	1	1	47.2726	0.0846156	0.356479
GO:0072599	establishment of protein localization to endoplasmic reticulum	1	1	47.2726	0.0846156	0.356479
GO:0072600	establishment of protein localization to Golgi	1	1	47.2726	0.0846156	0.356479
GO:0072663	establishment of protein localization to peroxisome	1	1	47.2726	0.0846156	0.356479
GO:0086094	positive regulation of ryanodine-sensitive calcium-release channel activity by adrenergic receptor signaling pathway involved in positive regulation of cardiac muscle contraction	1	1	47.2726	0.0846156	0.356479
GO:0090024	negative regulation of neutrophil chemotaxis	1	1	47.2726	0.0846156	0.356479
GO:0090049	regulation of cell migration involved in sprouting angiogenesis	1	1	47.2726	0.0846156	0.356479
GO:0090230	regulation of centromere complex assembly	1	1	47.2726	0.0846156	0.356479
GO:0090284	positive regulation of protein glycosylation in Golgi	1	1	47.2726	0.0846156	0.356479
GO:0097296	activation of cysteine-type endopeptidase activity involved in apoptotic signaling pathway	1	1	47.2726	0.0846156	0.356479
GO:1900131	negative regulation of lipid binding	1	1	47.2726	0.0846156	0.356479
GO:1900748	positive regulation of vascular endothelial growth factor signaling pathway	1	1	47.2726	0.0846156	0.356479
GO:1901339	regulation of store-operated calcium channel activity	1	1	47.2726	0.0846156	0.356479
GO:1901491	negative regulation of lymphangiogenesis	1	1	47.2726	0.0846156	0.356479
GO:1901896	positive regulation of calcium-transporting ATPase activity	1	1	47.2726	0.0846156	0.356479
GO:2000055	positive regulation of Wnt receptor signaling pathway involved in dorsal/ventral axis specification	1	1	47.2726	0.0846156	0.356479
GO:2000081	positive regulation of canonical Wnt receptor signaling pathway involved in controlling type B pancreatic cell proliferation	1	1	47.2726	0.0846156	0.356479
GO:2000149	negative regulation of planar cell polarity pathway involved in ventricular septum morphogenesis	1	1	47.2726	0.0846156	0.356479
GO:2000151	negative regulation of planar cell polarity pathway involved in cardiac muscle tissue morphogenesis	1	1	47.2726	0.0846156	0.356479
GO:2000162	negative regulation of planar cell polarity pathway involved in cardiac right atrium morphogenesis	1	1	47.2726	0.0846156	0.356479
GO:2000164	negative regulation of planar cell polarity pathway involved in outflow tract morphogenesis	1	1	47.2726	0.0846156	0.356479
GO:2000166	negative regulation of planar cell polarity pathway involved in pericardium morphogenesis	1	1	47.2726	0.0846156	0.356479
GO:2000168	negative regulation of planar cell polarity pathway involved in neural tube closure	1	1	47.2726	0.0846156	0.356479
GO:2000209	regulation of anoikis	1	1	47.2726	0.0846156	0.356479
GO:2000256	positive regulation of male germ cell proliferation	1	1	47.2726	0.0846156	0.356479
GO:0006921	cellular component disassembly involved in execution phase of apoptosis	4	50	3.78181	0.0849774	0.356479
GO:0007224	smoothened signaling pathway	4	50	3.78181	0.0849774	0.356479
GO:0010923	negative regulation of phosphatase activity	4	50	3.78181	0.0849774	0.356479
GO:0051592	response to calcium ion	4	50	3.78181	0.0849774	0.356479
GO:0002479	antigen processing and presentation of exogenous peptide antigen via MHC class I, TAP-dependent	5	75	3.15151	0.0858313	0.356479
GO:0034329	cell junction assembly	5	75	3.15151	0.0858313	0.356479
GO:0000050	urea cycle	2	11	8.59502	0.0866454	0.356479
GO:0001101	response to acid	2	11	8.59502	0.0866454	0.356479
GO:0001953	negative regulation of cell-matrix adhesion	2	11	8.59502	0.0866454	0.356479
GO:0006171	cAMP biosynthetic process	2	11	8.59502	0.0866454	0.356479
GO:0009950	dorsal/ventral axis specification	2	11	8.59502	0.0866454	0.356479
GO:0019725	cellular homeostasis	2	11	8.59502	0.0866454	0.356479
GO:0042640	anagen	2	11	8.59502	0.0866454	0.356479
GO:0043116	negative regulation of vascular permeability	2	11	8.59502	0.0866454	0.356479
GO:0048675	axon extension	2	11	8.59502	0.0866454	0.356479
GO:0006665	sphingolipid metabolic process	5	76	3.11004	0.0903277	0.370243
GO:0035666	TRIF-dependent toll-like receptor signaling pathway	5	76	3.11004	0.0903277	0.370243
GO:0006521	regulation of cellular amino acid metabolic process	4	51	3.70766	0.0907097	0.370426
GO:0008033	tRNA processing	4	51	3.70766	0.0907097	0.370426
GO:0001947	heart looping	4	52	3.63636	0.0966719	0.393311
GO:0050728	negative regulation of inflammatory response	4	52	3.63636	0.0966719	0.393311
GO:0002756	MyD88-independent toll-like receptor signaling pathway	5	78	3.0303	0.0997714	0.402845
GO:0010811	positive regulation of cell-substrate adhesion	3	30	4.72726	0.100256	0.402845
GO:0050873	brown fat cell differentiation	3	30	4.72726	0.100256	0.402845
GO:0051258	protein polymerization	3	30	4.72726	0.100256	0.402845
GO:0060325	face morphogenesis	3	30	4.72726	0.100256	0.402845
GO:0007010	cytoskeleton organization	6	106	2.67581	0.101394	0.402845
GO:0001841	neural tube formation	2	12	7.87877	0.102535	0.402845
GO:0001946	lymphangiogenesis	2	12	7.87877	0.102535	0.402845
GO:0005513	detection of calcium ion	2	12	7.87877	0.102535	0.402845
GO:0007020	microtubule nucleation	2	12	7.87877	0.102535	0.402845
GO:0016024	CDP-diacylglycerol biosynthetic process	2	12	7.87877	0.102535	0.402845
GO:0016180	snRNA processing	2	12	7.87877	0.102535	0.402845
GO:0022408	negative regulation of cell-cell adhesion	2	12	7.87877	0.102535	0.402845
GO:0031334	positive regulation of protein complex assembly	2	12	7.87877	0.102535	0.402845
GO:0031581	hemidesmosome assembly	2	12	7.87877	0.102535	0.402845
GO:0032968	positive regulation of transcription elongation from RNA polymerase II promoter	2	12	7.87877	0.102535	0.402845
GO:0042273	ribosomal large subunit biogenesis	2	12	7.87877	0.102535	0.402845
GO:0043113	receptor clustering	2	12	7.87877	0.102535	0.402845
GO:0086005	regulation of ventricular cardiac muscle cell action potential	2	12	7.87877	0.102535	0.402845
GO:0000902	cell morphogenesis	4	53	3.56775	0.102866	0.402845
GO:0046330	positive regulation of JNK cascade	4	53	3.56775	0.102866	0.402845
GO:0000910	cytokinesis	5	79	2.99194	0.104722	0.407932
GO:0034138	toll-like receptor 3 signaling pathway	5	79	2.99194	0.104722	0.407932
GO:0042590	antigen processing and presentation of exogenous peptide antigen via MHC class I	5	79	2.99194	0.104722	0.407932
GO:0000079	regulation of cyclin-dependent protein serine/threonine kinase activity	4	54	3.50168	0.109293	0.420525
GO:0006271	DNA strand elongation involved in DNA replication	3	31	4.57477	0.109294	0.420525
GO:0007257	activation of JUN kinase activity	3	31	4.57477	0.109294	0.420525
GO:0030073	insulin secretion	3	31	4.57477	0.109294	0.420525
GO:0043407	negative regulation of MAP kinase activity	3	31	4.57477	0.109294	0.420525
GO:0048812	neuron projection morphogenesis	3	31	4.57477	0.109294	0.420525
GO:0050853	B cell receptor signaling pathway	3	31	4.57477	0.109294	0.420525
GO:0007219	Notch signaling pathway	6	108	2.62626	0.109851	0.42119
GO:0030203	glycosaminoglycan metabolic process	6	108	2.62626	0.109851	0.42119
GO:0002224	toll-like receptor signaling pathway	6	109	2.60216	0.114249	0.43729
GO:0006396	RNA processing	5	81	2.91806	0.115086	0.439728
GO:0006488	dolichol-linked oligosaccharide biosynthetic process	3	32	4.43181	0.118752	0.440516
GO:0007005	mitochondrion organization	3	32	4.43181	0.118752	0.440516
GO:0007628	adult walking behavior	3	32	4.43181	0.118752	0.440516
GO:0032760	positive regulation of tumor necrosis factor production	3	32	4.43181	0.118752	0.440516
GO:0006470	protein dephosphorylation	6	110	2.57851	0.118761	0.440516
GO:0001833	inner cell mass cell proliferation	2	13	7.27271	0.119503	0.440516
GO:0006809	nitric oxide biosynthetic process	2	13	7.27271	0.119503	0.440516
GO:0007076	mitotic chromosome condensation	2	13	7.27271	0.119503	0.440516
GO:0009967	positive regulation of signal transduction	2	13	7.27271	0.119503	0.440516
GO:0010745	negative regulation of macrophage derived foam cell differentiation	2	13	7.27271	0.119503	0.440516
GO:0016601	Rac protein signal transduction	2	13	7.27271	0.119503	0.440516
GO:0030214	hyaluronan catabolic process	2	13	7.27271	0.119503	0.440516
GO:0030330	DNA damage response, signal transduction by p53 class mediator	2	13	7.27271	0.119503	0.440516
GO:0043046	DNA methylation involved in gamete generation	2	13	7.27271	0.119503	0.440516
GO:0043409	negative regulation of MAPK cascade	2	13	7.27271	0.119503	0.440516
GO:0045086	positive regulation of interleukin-2 biosynthetic process	2	13	7.27271	0.119503	0.440516
GO:0045921	positive regulation of exocytosis	2	13	7.27271	0.119503	0.440516
GO:0048268	clathrin coat assembly	2	13	7.27271	0.119503	0.440516
GO:0048814	regulation of dendrite morphogenesis	2	13	7.27271	0.119503	0.440516
GO:0050982	detection of mechanical stimulus	2	13	7.27271	0.119503	0.440516
GO:0051044	positive regulation of membrane protein ectodomain proteolysis	2	13	7.27271	0.119503	0.440516
GO:0001649	osteoblast differentiation	4	56	3.37662	0.122851	0.452102
GO:0007417	central nervous system development	6	111	2.55528	0.123389	0.453319
GO:0005975	carbohydrate metabolic process	13	331	1.85663	0.127682	0.468031
GO:0032312	regulation of ARF GTPase activity	3	33	4.29751	0.128628	0.468031
GO:0007420	brain development	8	174	2.17345	0.129787	0.468031
GO:0006869	lipid transport	4	57	3.31738	0.129985	0.468031
GO:0007254	JNK cascade	4	57	3.31738	0.129985	0.468031
GO:0071260	cellular response to mechanical stimulus	4	57	3.31738	0.129985	0.468031
GO:0006198	cAMP catabolic process	2	14	6.75323	0.137496	0.468031
GO:0007062	sister chromatid cohesion	2	14	6.75323	0.137496	0.468031
GO:0008299	isoprenoid biosynthetic process	2	14	6.75323	0.137496	0.468031
GO:0010596	negative regulation of endothelial cell migration	2	14	6.75323	0.137496	0.468031
GO:0018208	peptidyl-proline modification	2	14	6.75323	0.137496	0.468031
GO:0021527	spinal cord association neuron differentiation	2	14	6.75323	0.137496	0.468031
GO:0021772	olfactory bulb development	2	14	6.75323	0.137496	0.468031
GO:0030301	cholesterol transport	2	14	6.75323	0.137496	0.468031
GO:0032781	positive regulation of ATPase activity	2	14	6.75323	0.137496	0.468031
GO:0033365	protein localization to organelle	2	14	6.75323	0.137496	0.468031
GO:0045332	phospholipid translocation	2	14	6.75323	0.137496	0.468031
GO:0048009	insulin-like growth factor receptor signaling pathway	2	14	6.75323	0.137496	0.468031
GO:0048745	smooth muscle tissue development	2	14	6.75323	0.137496	0.468031
GO:0051298	centrosome duplication	2	14	6.75323	0.137496	0.468031
GO:0071526	semaphorin-plexin signaling pathway	2	14	6.75323	0.137496	0.468031
GO:0030148	sphingolipid biosynthetic process	3	34	4.17111	0.138919	0.468031
GO:0042254	ribosome biogenesis	3	34	4.17111	0.138919	0.468031
GO:0050852	T cell receptor signaling pathway	5	86	2.74841	0.143755	0.468031
GO:0030509	BMP signaling pathway	4	59	3.20492	0.144967	0.468031
GO:0021987	cerebral cortex development	3	35	4.05194	0.149623	0.468031
GO:0030218	erythrocyte differentiation	3	35	4.05194	0.149623	0.468031
GO:0030890	positive regulation of B cell proliferation	3	35	4.05194	0.149623	0.468031
GO:0032092	positive regulation of protein binding	3	35	4.05194	0.149623	0.468031
GO:0060048	cardiac muscle contraction	3	35	4.05194	0.149623	0.468031
GO:0071230	cellular response to amino acid stimulus	3	35	4.05194	0.149623	0.468031
GO:0071377	cellular response to glucagon stimulus	3	35	4.05194	0.149623	0.468031
GO:0008284	positive regulation of cell proliferation	15	411	1.72528	0.150123	0.468031
GO:0006968	cellular defense response	4	60	3.15151	0.152815	0.468031
GO:0015758	glucose transport	4	60	3.15151	0.152815	0.468031
GO:0030308	negative regulation of cell growth	6	117	2.42424	0.153623	0.468031
GO:0007130	synaptonemal complex assembly	2	15	6.30302	0.156465	0.468031
GO:0007271	synaptic transmission, cholinergic	2	15	6.30302	0.156465	0.468031
GO:0016571	histone methylation	2	15	6.30302	0.156465	0.468031
GO:0030048	actin filament-based movement	2	15	6.30302	0.156465	0.468031
GO:0030261	chromosome condensation	2	15	6.30302	0.156465	0.468031
GO:0035265	organ growth	2	15	6.30302	0.156465	0.468031
GO:0042462	eye photoreceptor cell development	2	15	6.30302	0.156465	0.468031
GO:0045859	regulation of protein kinase activity	2	15	6.30302	0.156465	0.468031
GO:0048593	camera-type eye morphogenesis	2	15	6.30302	0.156465	0.468031
GO:0070527	platelet aggregation	2	15	6.30302	0.156465	0.468031
GO:0007205	protein kinase C-activating G-protein coupled receptor signaling pathway	3	36	3.93939	0.160735	0.468031
GO:0006406	mRNA export from nucleus	4	61	3.09984	0.160902	0.468031
GO:0000430	regulation of transcription from RNA polymerase II promoter by glucose	1	2	23.6363	0.167443	0.468031
GO:0000466	maturation of 5.8S rRNA from tricistronic rRNA transcript (SSU-rRNA, 5.8S rRNA, LSU-rRNA)	1	2	23.6363	0.167443	0.468031
GO:0001543	ovarian follicle rupture	1	2	23.6363	0.167443	0.468031
GO:0002246	wound healing involved in inflammatory response	1	2	23.6363	0.167443	0.468031
GO:0003012	muscle system process	1	2	23.6363	0.167443	0.468031
GO:0003188	heart valve formation	1	2	23.6363	0.167443	0.468031
GO:0003413	chondrocyte differentiation involved in endochondral bone morphogenesis	1	2	23.6363	0.167443	0.468031
GO:0005992	trehalose biosynthetic process	1	2	23.6363	0.167443	0.468031
GO:0005999	xylulose biosynthetic process	1	2	23.6363	0.167443	0.468031
GO:0006196	AMP catabolic process	1	2	23.6363	0.167443	0.468031
GO:0006650	glycerophospholipid metabolic process	1	2	23.6363	0.167443	0.468031
GO:0006678	glucosylceramide metabolic process	1	2	23.6363	0.167443	0.468031
GO:0006681	galactosylceramide metabolic process	1	2	23.6363	0.167443	0.468031
GO:0006682	galactosylceramide biosynthetic process	1	2	23.6363	0.167443	0.468031
GO:0006768	biotin metabolic process	1	2	23.6363	0.167443	0.468031
GO:0006835	dicarboxylic acid transport	1	2	23.6363	0.167443	0.468031
GO:0007070	negative regulation of transcription from RNA polymerase II promoter during mitosis	1	2	23.6363	0.167443	0.468031
GO:0007354	zygotic determination of anterior/posterior axis, embryo	1	2	23.6363	0.167443	0.468031
GO:0009450	gamma-aminobutyric acid catabolic process	1	2	23.6363	0.167443	0.468031
GO:0010256	endomembrane system organization	1	2	23.6363	0.167443	0.468031
GO:0010324	membrane invagination	1	2	23.6363	0.167443	0.468031
GO:0010387	signalosome assembly	1	2	23.6363	0.167443	0.468031
GO:0010447	response to acidity	1	2	23.6363	0.167443	0.468031
GO:0010519	negative regulation of phospholipase activity	1	2	23.6363	0.167443	0.468031
GO:0010593	negative regulation of lamellipodium assembly	1	2	23.6363	0.167443	0.468031
GO:0010793	regulation of mRNA export from nucleus	1	2	23.6363	0.167443	0.468031
GO:0010921	regulation of phosphatase activity	1	2	23.6363	0.167443	0.468031
GO:0010966	regulation of phosphate transport	1	2	23.6363	0.167443	0.468031
GO:0010972	negative regulation of G2/M transition of mitotic cell cycle	1	2	23.6363	0.167443	0.468031
GO:0014057	positive regulation of acetylcholine secretion	1	2	23.6363	0.167443	0.468031
GO:0014061	regulation of norepinephrine secretion	1	2	23.6363	0.167443	0.468031
GO:0014066	regulation of phosphatidylinositol 3-kinase cascade	1	2	23.6363	0.167443	0.468031
GO:0014706	striated muscle tissue development	1	2	23.6363	0.167443	0.468031
GO:0014718	positive regulation of satellite cell activation involved in skeletal muscle regeneration	1	2	23.6363	0.167443	0.468031
GO:0015827	tryptophan transport	1	2	23.6363	0.167443	0.468031
GO:0016476	regulation of embryonic cell shape	1	2	23.6363	0.167443	0.468031
GO:0016482	cytoplasmic transport	1	2	23.6363	0.167443	0.468031
GO:0019043	establishment of viral latency	1	2	23.6363	0.167443	0.468031
GO:0019067	viral assembly, maturation, egress, and release	1	2	23.6363	0.167443	0.468031
GO:0019086	late viral mRNA transcription	1	2	23.6363	0.167443	0.468031
GO:0019100	male germ-line sex determination	1	2	23.6363	0.167443	0.468031
GO:0019307	mannose biosynthetic process	1	2	23.6363	0.167443	0.468031
GO:0019682	glyceraldehyde-3-phosphate metabolic process	1	2	23.6363	0.167443	0.468031
GO:0021551	central nervous system morphogenesis	1	2	23.6363	0.167443	0.468031
GO:0021636	trigeminal nerve morphogenesis	1	2	23.6363	0.167443	0.468031
GO:0021762	substantia nigra development	1	2	23.6363	0.167443	0.468031
GO:0021778	oligodendrocyte cell fate specification	1	2	23.6363	0.167443	0.468031
GO:0021943	formation of radial glial scaffolds	1	2	23.6363	0.167443	0.468031
GO:0030050	vesicle transport along actin filament	1	2	23.6363	0.167443	0.468031
GO:0030264	nuclear fragmentation involved in apoptotic nuclear change	1	2	23.6363	0.167443	0.468031
GO:0030641	regulation of cellular pH	1	2	23.6363	0.167443	0.468031
GO:0030862	positive regulation of polarized epithelial cell differentiation	1	2	23.6363	0.167443	0.468031
GO:0031111	negative regulation of microtubule polymerization or depolymerization	1	2	23.6363	0.167443	0.468031
GO:0031134	sister chromatid biorientation	1	2	23.6363	0.167443	0.468031
GO:0031585	regulation of inositol 1,4,5-trisphosphate-sensitive calcium-release channel activity	1	2	23.6363	0.167443	0.468031
GO:0032318	regulation of Ras GTPase activity	1	2	23.6363	0.167443	0.468031
GO:0032472	Golgi calcium ion transport	1	2	23.6363	0.167443	0.468031
GO:0032764	negative regulation of mast cell cytokine production	1	2	23.6363	0.167443	0.468031
GO:0032902	nerve growth factor production	1	2	23.6363	0.167443	0.468031
GO:0034124	regulation of MyD88-dependent toll-like receptor signaling pathway	1	2	23.6363	0.167443	0.468031
GO:0034551	mitochondrial respiratory chain complex III assembly	1	2	23.6363	0.167443	0.468031
GO:0034770	histone H4-K20 methylation	1	2	23.6363	0.167443	0.468031
GO:0034773	histone H4-K20 trimethylation	1	2	23.6363	0.167443	0.468031
GO:0035261	external genitalia morphogenesis	1	2	23.6363	0.167443	0.468031
GO:0035407	histone H3-T11 phosphorylation	1	2	23.6363	0.167443	0.468031
GO:0035524	proline transmembrane transport	1	2	23.6363	0.167443	0.468031
GO:0035565	regulation of pronephros size	1	2	23.6363	0.167443	0.468031
GO:0035621	ER to Golgi ceramide transport	1	2	23.6363	0.167443	0.468031
GO:0035747	natural killer cell chemotaxis	1	2	23.6363	0.167443	0.468031
GO:0035887	aortic smooth muscle cell differentiation	1	2	23.6363	0.167443	0.468031
GO:0036289	peptidyl-serine autophosphorylation	1	2	23.6363	0.167443	0.468031
GO:0039530	MDA-5 signaling pathway	1	2	23.6363	0.167443	0.468031
GO:0040001	establishment of mitotic spindle localization	1	2	23.6363	0.167443	0.468031
GO:0042095	interferon-gamma biosynthetic process	1	2	23.6363	0.167443	0.468031
GO:0043482	cellular pigment accumulation	1	2	23.6363	0.167443	0.468031
GO:0043686	co-translational protein modification	1	2	23.6363	0.167443	0.468031
GO:0044335	canonical Wnt receptor signaling pathway involved in neural crest cell differentiation	1	2	23.6363	0.167443	0.468031
GO:0044340	canonical Wnt receptor signaling pathway involved in regulation of cell proliferation	1	2	23.6363	0.167443	0.468031
GO:0045161	neuronal ion channel clustering	1	2	23.6363	0.167443	0.468031
GO:0045175	basal protein localization	1	2	23.6363	0.167443	0.468031
GO:0046456	icosanoid biosynthetic process	1	2	23.6363	0.167443	0.468031
GO:0046459	short-chain fatty acid metabolic process	1	2	23.6363	0.167443	0.468031
GO:0046600	negative regulation of centriole replication	1	2	23.6363	0.167443	0.468031
GO:0046636	negative regulation of alpha-beta T cell activation	1	2	23.6363	0.167443	0.468031
GO:0048143	astrocyte activation	1	2	23.6363	0.167443	0.468031
GO:0048680	positive regulation of axon regeneration	1	2	23.6363	0.167443	0.468031
GO:0048697	positive regulation of collateral sprouting in absence of injury	1	2	23.6363	0.167443	0.468031
GO:0048858	cell projection morphogenesis	1	2	23.6363	0.167443	0.468031
GO:0050713	negative regulation of interleukin-1 beta secretion	1	2	23.6363	0.167443	0.468031
GO:0050794	regulation of cellular process	1	2	23.6363	0.167443	0.468031
GO:0050867	positive regulation of cell activation	1	2	23.6363	0.167443	0.468031
GO:0050882	voluntary musculoskeletal movement	1	2	23.6363	0.167443	0.468031
GO:0050925	negative regulation of negative chemotaxis	1	2	23.6363	0.167443	0.468031
GO:0051081	nuclear envelope disassembly	1	2	23.6363	0.167443	0.468031
GO:0051083	'de novo' cotranslational protein folding	1	2	23.6363	0.167443	0.468031
GO:0051284	positive regulation of sequestering of calcium ion	1	2	23.6363	0.167443	0.468031
GO:0051294	establishment of spindle orientation	1	2	23.6363	0.167443	0.468031
GO:0055090	acylglycerol homeostasis	1	2	23.6363	0.167443	0.468031
GO:0055092	sterol homeostasis	1	2	23.6363	0.167443	0.468031
GO:0055096	low-density lipoprotein particle mediated signaling	1	2	23.6363	0.167443	0.468031
GO:0060221	retinal rod cell differentiation	1	2	23.6363	0.167443	0.468031
GO:0060399	positive regulation of growth hormone receptor signaling pathway	1	2	23.6363	0.167443	0.468031
GO:0060545	positive regulation of necroptosis	1	2	23.6363	0.167443	0.468031
GO:0060729	intestinal epithelial structure maintenance	1	2	23.6363	0.167443	0.468031
GO:0061086	negative regulation of histone H3-K27 methylation	1	2	23.6363	0.167443	0.468031
GO:0061138	morphogenesis of a branching epithelium	1	2	23.6363	0.167443	0.468031
GO:0061144	alveolar secondary septum development	1	2	23.6363	0.167443	0.468031
GO:0061317	canonical Wnt receptor signaling pathway involved in cardiac muscle cell fate commitment	1	2	23.6363	0.167443	0.468031
GO:0061324	canonical Wnt receptor signaling pathway involved in positive regulation of cardiac outflow tract cell proliferation	1	2	23.6363	0.167443	0.468031
GO:0065001	specification of axis polarity	1	2	23.6363	0.167443	0.468031
GO:0070085	glycosylation	1	2	23.6363	0.167443	0.468031
GO:0070168	negative regulation of biomineral tissue development	1	2	23.6363	0.167443	0.468031
GO:0070671	response to interleukin-12	1	2	23.6363	0.167443	0.468031
GO:0070977	bone maturation	1	2	23.6363	0.167443	0.468031
GO:0071233	cellular response to leucine	1	2	23.6363	0.167443	0.468031
GO:0071436	sodium ion export	1	2	23.6363	0.167443	0.468031
GO:0071472	cellular response to salt stress	1	2	23.6363	0.167443	0.468031
GO:0071482	cellular response to light stimulus	1	2	23.6363	0.167443	0.468031
GO:0071672	negative regulation of smooth muscle cell chemotaxis	1	2	23.6363	0.167443	0.468031
GO:0071676	negative regulation of mononuclear cell migration	1	2	23.6363	0.167443	0.468031
GO:0072148	epithelial cell fate commitment	1	2	23.6363	0.167443	0.468031
GO:0072190	ureter urothelium development	1	2	23.6363	0.167443	0.468031
GO:0072249	metanephric glomerular visceral epithelial cell development	1	2	23.6363	0.167443	0.468031
GO:0072672	neutrophil extravasation	1	2	23.6363	0.167443	0.468031
GO:0086010	membrane depolarization involved in regulation of action potential	1	2	23.6363	0.167443	0.468031
GO:0086029	Purkinje myocyte to ventricular cardiac muscle cell signaling	1	2	23.6363	0.167443	0.468031
GO:0086046	membrane depolarization involved in regulation of SA node cell action potential	1	2	23.6363	0.167443	0.468031
GO:0090118	receptor-mediated endocytosis of low-density lipoprotein particle involved in cholesterol transport	1	2	23.6363	0.167443	0.468031
GO:0090169	regulation of spindle assembly	1	2	23.6363	0.167443	0.468031
GO:0090234	regulation of kinetochore assembly	1	2	23.6363	0.167443	0.468031
GO:0090260	negative regulation of retinal ganglion cell axon guidance	1	2	23.6363	0.167443	0.468031
GO:0090288	negative regulation of cellular response to growth factor stimulus	1	2	23.6363	0.167443	0.468031
GO:0097062	dendritic spine maintenance	1	2	23.6363	0.167443	0.468031
GO:0097089	methyl-branched fatty acid metabolic process	1	2	23.6363	0.167443	0.468031
GO:0097411	hypoxia-inducible factor-1alpha signaling pathway	1	2	23.6363	0.167443	0.468031
GO:1900220	semaphorin-plexin signaling pathway involved in bone trabecula morphogenesis	1	2	23.6363	0.167443	0.468031
GO:1900224	positive regulation of nodal signaling pathway involved in determination of lateral mesoderm left/right asymmetry	1	2	23.6363	0.167443	0.468031
GO:1900625	positive regulation of monocyte aggregation	1	2	23.6363	0.167443	0.468031
GO:2000504	positive regulation of blood vessel remodeling	1	2	23.6363	0.167443	0.468031
GO:2001023	regulation of response to drug	1	2	23.6363	0.167443	0.468031
GO:0043154	negative regulation of cysteine-type endopeptidase activity involved in apoptotic process	4	62	3.04985	0.169228	0.472418
GO:0006446	regulation of translational initiation	3	37	3.83292	0.172253	0.479038
GO:0006749	glutathione metabolic process	3	37	3.83292	0.172253	0.479038
GO:0007566	embryo implantation	3	37	3.83292	0.172253	0.479038
GO:0007179	transforming growth factor beta receptor signaling pathway	6	121	2.3441	0.176184	0.480127
GO:0001708	cell fate specification	2	16	5.90908	0.17636	0.480127
GO:0001782	B cell homeostasis	2	16	5.90908	0.17636	0.480127
GO:0002026	regulation of the force of heart contraction	2	16	5.90908	0.17636	0.480127
GO:0002092	positive regulation of receptor internalization	2	16	5.90908	0.17636	0.480127
GO:0006612	protein targeting to membrane	2	16	5.90908	0.17636	0.480127
GO:0007263	nitric oxide mediated signal transduction	2	16	5.90908	0.17636	0.480127
GO:0030279	negative regulation of ossification	2	16	5.90908	0.17636	0.480127
GO:0031668	cellular response to extracellular stimulus	2	16	5.90908	0.17636	0.480127
GO:0032332	positive regulation of chondrocyte differentiation	2	16	5.90908	0.17636	0.480127
GO:0042523	positive regulation of tyrosine phosphorylation of Stat5 protein	2	16	5.90908	0.17636	0.480127
GO:0045638	negative regulation of myeloid cell differentiation	2	16	5.90908	0.17636	0.480127
GO:0048546	digestive tract morphogenesis	2	16	5.90908	0.17636	0.480127
GO:0048596	embryonic camera-type eye morphogenesis	2	16	5.90908	0.17636	0.480127
GO:0050870	positive regulation of T cell activation	2	16	5.90908	0.17636	0.480127
GO:0060334	regulation of interferon-gamma-mediated signaling pathway	2	16	5.90908	0.17636	0.480127
GO:0061098	positive regulation of protein tyrosine kinase activity	2	16	5.90908	0.17636	0.480127
GO:0060021	palate development	4	63	3.00144	0.177792	0.483428
GO:0007186	G-protein coupled receptor signaling pathway	12	313	1.81237	0.181185	0.492044
GO:0007595	lactation	3	38	3.73205	0.184172	0.498923
GO:0045740	positive regulation of DNA replication	3	38	3.73205	0.184172	0.498923
GO:0030512	negative regulation of transforming growth factor beta receptor signaling pathway	4	64	2.95454	0.186596	0.504865
GO:0009653	anatomical structure morphogenesis	5	93	2.54154	0.190683	0.515291
GO:0051436	negative regulation of ubiquitin-protein ligase activity involved in mitotic cell cycle	4	65	2.90908	0.195637	0.52738
GO:0060333	interferon-gamma-mediated signaling pathway	4	65	2.90908	0.195637	0.52738
GO:0001541	ovarian follicle development	3	39	3.63636	0.196488	0.527527
GO:0006891	intra-Golgi vesicle-mediated transport	2	17	5.56149	0.197132	0.527527
GO:0016486	peptide hormone processing	2	17	5.56149	0.197132	0.527527
GO:0019915	lipid storage	2	17	5.56149	0.197132	0.527527
GO:0019933	cAMP-mediated signaling	2	17	5.56149	0.197132	0.527527
GO:0021510	spinal cord development	2	17	5.56149	0.197132	0.527527
GO:0019221	cytokine-mediated signaling pathway	9	216	1.96969	0.20449	0.546549
GO:0010629	negative regulation of gene expression	4	66	2.86501	0.204916	0.547023
GO:0000187	activation of MAPK activity	5	95	2.48803	0.20557	0.548103
GO:0042493	response to drug	11	274	1.89781	0.208874	0.555747
GO:0001657	ureteric bud development	3	40	3.54545	0.209196	0.555747
GO:0051259	protein oligomerization	3	40	3.54545	0.209196	0.555747
GO:0006977	DNA damage response, signal transduction by p53 class mediator resulting in cell cycle arrest	4	67	2.82225	0.214432	0.558281
GO:0007275	multicellular organismal development	17	488	1.64679	0.218069	0.558281
GO:0007214	gamma-aminobutyric acid signaling pathway	2	18	5.25251	0.218737	0.558281
GO:0009083	branched-chain amino acid catabolic process	2	18	5.25251	0.218737	0.558281
GO:0010508	positive regulation of autophagy	2	18	5.25251	0.218737	0.558281
GO:0021537	telencephalon development	2	18	5.25251	0.218737	0.558281
GO:0030100	regulation of endocytosis	2	18	5.25251	0.218737	0.558281
GO:0032007	negative regulation of TOR signaling cascade	2	18	5.25251	0.218737	0.558281
GO:0034394	protein localization to cell surface	2	18	5.25251	0.218737	0.558281
GO:0036342	post-anal tail morphogenesis	2	18	5.25251	0.218737	0.558281
GO:0043029	T cell homeostasis	2	18	5.25251	0.218737	0.558281
GO:0048863	stem cell differentiation	2	18	5.25251	0.218737	0.558281
GO:0050829	defense response to Gram-negative bacterium	2	18	5.25251	0.218737	0.558281
GO:0051930	regulation of sensory perception of pain	2	18	5.25251	0.218737	0.558281
GO:0060716	labyrinthine layer blood vessel development	2	18	5.25251	0.218737	0.558281
GO:0060271	cilium morphogenesis	3	41	3.45897	0.22229	0.558281
GO:0007626	locomotory behavior	4	68	2.78074	0.224183	0.558281
GO:0030307	positive regulation of cell growth	4	68	2.78074	0.224183	0.558281
GO:0007049	cell cycle	9	224	1.89935	0.232786	0.558281
GO:0050821	protein stabilization	4	69	2.74044	0.23417	0.558281
GO:0006950	response to stress	6	130	2.18181	0.234175	0.558281
GO:0008277	regulation of G-protein coupled receptor protein signaling pathway	3	42	3.37662	0.235765	0.558281
GO:0008645	hexose transport	3	42	3.37662	0.235765	0.558281
GO:0034613	cellular protein localization	3	42	3.37662	0.235765	0.558281
GO:0042110	T cell activation	3	42	3.37662	0.235765	0.558281
GO:0000070	mitotic sister chromatid segregation	2	19	4.97607	0.24113	0.558281
GO:0006783	heme biosynthetic process	2	19	4.97607	0.24113	0.558281
GO:0008643	carbohydrate transport	2	19	4.97607	0.24113	0.558281
GO:0030010	establishment of cell polarity	2	19	4.97607	0.24113	0.558281
GO:0030902	hindbrain development	2	19	4.97607	0.24113	0.558281
GO:0042098	T cell proliferation	2	19	4.97607	0.24113	0.558281
GO:0060291	long-term synaptic potentiation	2	19	4.97607	0.24113	0.558281
GO:0060349	bone morphogenesis	2	19	4.97607	0.24113	0.558281
GO:0097190	apoptotic signaling pathway	5	100	2.36363	0.245675	0.558281
GO:0000432	positive regulation of transcription from RNA polymerase II promoter by glucose	1	3	15.7575	0.24852	0.558281
GO:0000463	maturation of LSU-rRNA from tricistronic rRNA transcript (SSU-rRNA, 5.8S rRNA, LSU-rRNA)	1	3	15.7575	0.24852	0.558281
GO:0001738	morphogenesis of a polarized epithelium	1	3	15.7575	0.24852	0.558281
GO:0001878	response to yeast	1	3	15.7575	0.24852	0.558281
GO:0002115	store-operated calcium entry	1	3	15.7575	0.24852	0.558281
GO:0002118	aggressive behavior	1	3	15.7575	0.24852	0.558281
GO:0003136	negative regulation of heart induction by canonical Wnt receptor signaling pathway	1	3	15.7575	0.24852	0.558281
GO:0003179	heart valve morphogenesis	1	3	15.7575	0.24852	0.558281
GO:0003231	cardiac ventricle development	1	3	15.7575	0.24852	0.558281
GO:0006235	dTTP biosynthetic process	1	3	15.7575	0.24852	0.558281
GO:0006344	maintenance of chromatin silencing	1	3	15.7575	0.24852	0.558281
GO:0006525	arginine metabolic process	1	3	15.7575	0.24852	0.558281
GO:0006900	membrane budding	1	3	15.7575	0.24852	0.558281
GO:0006949	syncytium formation	1	3	15.7575	0.24852	0.558281
GO:0007033	vacuole organization	1	3	15.7575	0.24852	0.558281
GO:0007258	JUN phosphorylation	1	3	15.7575	0.24852	0.558281
GO:0007352	zygotic specification of dorsal/ventral axis	1	3	15.7575	0.24852	0.558281
GO:0009166	nucleotide catabolic process	1	3	15.7575	0.24852	0.558281
GO:0009595	detection of biotic stimulus	1	3	15.7575	0.24852	0.558281
GO:0010032	meiotic chromosome condensation	1	3	15.7575	0.24852	0.558281
GO:0010424	DNA methylation on cytosine within a CG sequence	1	3	15.7575	0.24852	0.558281
GO:0010452	histone H3-K36 methylation	1	3	15.7575	0.24852	0.558281
GO:0010587	miRNA catabolic process	1	3	15.7575	0.24852	0.558281
GO:0014044	Schwann cell development	1	3	15.7575	0.24852	0.558281
GO:0014829	vascular smooth muscle contraction	1	3	15.7575	0.24852	0.558281
GO:0014832	urinary bladder smooth muscle contraction	1	3	15.7575	0.24852	0.558281
GO:0014894	response to denervation involved in regulation of muscle adaptation	1	3	15.7575	0.24852	0.558281
GO:0015808	L-alanine transport	1	3	15.7575	0.24852	0.558281
GO:0015917	aminophospholipid transport	1	3	15.7575	0.24852	0.558281
GO:0016576	histone dephosphorylation	1	3	15.7575	0.24852	0.558281
GO:0018119	peptidyl-cysteine S-nitrosylation	1	3	15.7575	0.24852	0.558281
GO:0019348	dolichol metabolic process	1	3	15.7575	0.24852	0.558281
GO:0021796	cerebral cortex regionalization	1	3	15.7575	0.24852	0.558281
GO:0021834	chemorepulsion involved in embryonic olfactory bulb interneuron precursor migration	1	3	15.7575	0.24852	0.558281
GO:0021912	regulation of transcription from RNA polymerase II promoter involved in spinal cord motor neuron fate specification	1	3	15.7575	0.24852	0.558281
GO:0030816	positive regulation of cAMP metabolic process	1	3	15.7575	0.24852	0.558281
GO:0030917	midbrain-hindbrain boundary development	1	3	15.7575	0.24852	0.558281
GO:0030951	establishment or maintenance of microtubule cytoskeleton polarity	1	3	15.7575	0.24852	0.558281
GO:0031987	locomotion involved in locomotory behavior	1	3	15.7575	0.24852	0.558281
GO:0032098	regulation of appetite	1	3	15.7575	0.24852	0.558281
GO:0032252	secretory granule localization	1	3	15.7575	0.24852	0.558281
GO:0032289	central nervous system myelin formation	1	3	15.7575	0.24852	0.558281
GO:0032507	maintenance of protein location in cell	1	3	15.7575	0.24852	0.558281
GO:0032608	interferon-beta production	1	3	15.7575	0.24852	0.558281
GO:0032864	activation of Cdc42 GTPase activity	1	3	15.7575	0.24852	0.558281
GO:0032959	inositol trisphosphate biosynthetic process	1	3	15.7575	0.24852	0.558281
GO:0033563	dorsal/ventral axon guidance	1	3	15.7575	0.24852	0.558281
GO:0035021	negative regulation of Rac protein signal transduction	1	3	15.7575	0.24852	0.558281
GO:0035360	positive regulation of peroxisome proliferator activated receptor signaling pathway	1	3	15.7575	0.24852	0.558281
GO:0035583	sequestering of TGFbeta in extracellular matrix	1	3	15.7575	0.24852	0.558281
GO:0035722	interleukin-12-mediated signaling pathway	1	3	15.7575	0.24852	0.558281
GO:0035754	B cell chemotaxis	1	3	15.7575	0.24852	0.558281
GO:0042133	neurotransmitter metabolic process	1	3	15.7575	0.24852	0.558281
GO:0042415	norepinephrine metabolic process	1	3	15.7575	0.24852	0.558281
GO:0042506	tyrosine phosphorylation of Stat5 protein	1	3	15.7575	0.24852	0.558281
GO:0042508	tyrosine phosphorylation of Stat1 protein	1	3	15.7575	0.24852	0.558281
GO:0042660	positive regulation of cell fate specification	1	3	15.7575	0.24852	0.558281
GO:0042977	activation of JAK2 kinase activity	1	3	15.7575	0.24852	0.558281
GO:0043045	DNA methylation involved in embryo development	1	3	15.7575	0.24852	0.558281
GO:0043504	mitochondrial DNA repair	1	3	15.7575	0.24852	0.558281
GO:0043550	regulation of lipid kinase activity	1	3	15.7575	0.24852	0.558281
GO:0045058	T cell selection	1	3	15.7575	0.24852	0.558281
GO:0045132	meiotic chromosome segregation	1	3	15.7575	0.24852	0.558281
GO:0045143	homologous chromosome segregation	1	3	15.7575	0.24852	0.558281
GO:0045425	positive regulation of granulocyte macrophage colony-stimulating factor biosynthetic process	1	3	15.7575	0.24852	0.558281
GO:0045661	regulation of myoblast differentiation	1	3	15.7575	0.24852	0.558281
GO:0045916	negative regulation of complement activation	1	3	15.7575	0.24852	0.558281
GO:0046185	aldehyde catabolic process	1	3	15.7575	0.24852	0.558281
GO:0046475	glycerophospholipid catabolic process	1	3	15.7575	0.24852	0.558281
GO:0046929	negative regulation of neurotransmitter secretion	1	3	15.7575	0.24852	0.558281
GO:0048294	negative regulation of isotype switching to IgE isotypes	1	3	15.7575	0.24852	0.558281
GO:0048340	paraxial mesoderm morphogenesis	1	3	15.7575	0.24852	0.558281
GO:0048341	paraxial mesoderm formation	1	3	15.7575	0.24852	0.558281
GO:0048505	regulation of timing of cell differentiation	1	3	15.7575	0.24852	0.558281
GO:0048625	myoblast fate commitment	1	3	15.7575	0.24852	0.558281
GO:0051046	regulation of secretion	1	3	15.7575	0.24852	0.558281
GO:0051054	positive regulation of DNA metabolic process	1	3	15.7575	0.24852	0.558281
GO:0051142	positive regulation of NK T cell proliferation	1	3	15.7575	0.24852	0.558281
GO:0051322	anaphase	1	3	15.7575	0.24852	0.558281
GO:0051383	kinetochore organization	1	3	15.7575	0.24852	0.558281
GO:0051495	positive regulation of cytoskeleton organization	1	3	15.7575	0.24852	0.558281
GO:0051668	localization within membrane	1	3	15.7575	0.24852	0.558281
GO:0051712	positive regulation of killing of cells of other organism	1	3	15.7575	0.24852	0.558281
GO:0052548	regulation of endopeptidase activity	1	3	15.7575	0.24852	0.558281
GO:0055098	response to low-density lipoprotein particle stimulus	1	3	15.7575	0.24852	0.558281
GO:0060084	synaptic transmission involved in micturition	1	3	15.7575	0.24852	0.558281
GO:0060372	regulation of atrial cardiac muscle cell membrane repolarization	1	3	15.7575	0.24852	0.558281
GO:0060374	mast cell differentiation	1	3	15.7575	0.24852	0.558281
GO:0060385	axonogenesis involved in innervation	1	3	15.7575	0.24852	0.558281
GO:0060468	prevention of polyspermy	1	3	15.7575	0.24852	0.558281
GO:0060555	activation of necroptosis by extracellular signals	1	3	15.7575	0.24852	0.558281
GO:0060564	negative regulation of mitotic anaphase-promoting complex activity	1	3	15.7575	0.24852	0.558281
GO:0061084	negative regulation of protein refolding	1	3	15.7575	0.24852	0.558281
GO:0061087	positive regulation of histone H3-K27 methylation	1	3	15.7575	0.24852	0.558281
GO:0061184	positive regulation of dermatome development	1	3	15.7575	0.24852	0.558281
GO:0061198	fungiform papilla formation	1	3	15.7575	0.24852	0.558281
GO:0061364	apoptotic process involved in luteolysis	1	3	15.7575	0.24852	0.558281
GO:0070296	sarcoplasmic reticulum calcium ion transport	1	3	15.7575	0.24852	0.558281
GO:0070487	monocyte aggregation	1	3	15.7575	0.24852	0.558281
GO:0070779	D-aspartate import	1	3	15.7575	0.24852	0.558281
GO:0071559	response to transforming growth factor beta stimulus	1	3	15.7575	0.24852	0.558281
GO:0071896	protein localization to adherens junction	1	3	15.7575	0.24852	0.558281
GO:0071930	negative regulation of transcription involved in G1/S phase of mitotic cell cycle	1	3	15.7575	0.24852	0.558281
GO:0072034	renal vesicle induction	1	3	15.7575	0.24852	0.558281
GO:0072197	ureter morphogenesis	1	3	15.7575	0.24852	0.558281
GO:0086070	SA node cell to atrial cardiac muscle cell communication	1	3	15.7575	0.24852	0.558281
GO:0090027	negative regulation of monocyte chemotaxis	1	3	15.7575	0.24852	0.558281
GO:0090031	positive regulation of steroid hormone biosynthetic process	1	3	15.7575	0.24852	0.558281
GO:0090188	negative regulation of pancreatic juice secretion	1	3	15.7575	0.24852	0.558281
GO:0090266	regulation of mitotic cell cycle spindle assembly checkpoint	1	3	15.7575	0.24852	0.558281
GO:0090311	regulation of protein deacetylation	1	3	15.7575	0.24852	0.558281
GO:1901214	regulation of neuron death	1	3	15.7575	0.24852	0.558281
GO:2000110	negative regulation of macrophage apoptotic process	1	3	15.7575	0.24852	0.558281
GO:2000304	positive regulation of ceramide biosynthetic process	1	3	15.7575	0.24852	0.558281
GO:2000366	positive regulation of STAT protein import into nucleus	1	3	15.7575	0.24852	0.558281
GO:2000599	negative regulation of cyclin catabolic process	1	3	15.7575	0.24852	0.558281
GO:2000741	positive regulation of mesenchymal stem cell differentiation	1	3	15.7575	0.24852	0.558281
GO:0022900	electron transport chain	3	43	3.29809	0.249615	0.559026
GO:0030326	embryonic limb morphogenesis	3	43	3.29809	0.249615	0.559026
GO:0043588	skin development	3	43	3.29809	0.249615	0.559026
GO:0006979	response to oxidative stress	5	101	2.34023	0.254191	0.568693
GO:0043687	post-translational protein modification	8	188	2.0116	0.261276	0.583951
GO:0000413	protein peptidyl-prolyl isomerization	2	20	4.72726	0.264268	0.585869
GO:0002040	sprouting angiogenesis	2	20	4.72726	0.264268	0.585869
GO:0007369	gastrulation	2	20	4.72726	0.264268	0.585869
GO:0030212	hyaluronan metabolic process	2	20	4.72726	0.264268	0.585869
GO:0032757	positive regulation of interleukin-8 production	2	20	4.72726	0.264268	0.585869
GO:0032967	positive regulation of collagen biosynthetic process	2	20	4.72726	0.264268	0.585869
GO:0050850	positive regulation of calcium-mediated signaling	2	20	4.72726	0.264268	0.585869
GO:0055007	cardiac muscle cell differentiation	2	20	4.72726	0.264268	0.585869
GO:0034162	toll-like receptor 9 signaling pathway	4	72	2.62626	0.265526	0.588065
GO:0042733	embryonic digit morphogenesis	3	45	3.15151	0.278416	0.615993
GO:0008045	motor neuron axon guidance	2	21	4.50216	0.288109	0.63488
GO:0008625	extrinsic apoptotic signaling pathway via death domain receptors	2	21	4.50216	0.288109	0.63488
GO:0051898	negative regulation of protein kinase B signaling cascade	2	21	4.50216	0.288109	0.63488
GO:0071346	cellular response to interferon-gamma	2	21	4.50216	0.288109	0.63488
GO:0006006	glucose metabolic process	5	105	2.25108	0.28989	0.638164
GO:0014068	positive regulation of phosphatidylinositol 3-kinase cascade	3	46	3.083	0.293354	0.645145
GO:0051091	positive regulation of sequence-specific DNA binding transcription factor activity	4	75	2.52121	0.298945	0.652501
GO:0016070	RNA metabolic process	10	261	1.81121	0.308599	0.652501
GO:0006297	nucleotide-excision repair, DNA gap filling	2	22	4.29751	0.312613	0.652501
GO:0007163	establishment or maintenance of cell polarity	2	22	4.29751	0.312613	0.652501
GO:0009314	response to radiation	2	22	4.29751	0.312613	0.652501
GO:0010718	positive regulation of epithelial to mesenchymal transition	2	22	4.29751	0.312613	0.652501
GO:0018149	peptide cross-linking	2	22	4.29751	0.312613	0.652501
GO:0046847	filopodium assembly	2	22	4.29751	0.312613	0.652501
GO:0048844	artery morphogenesis	2	22	4.29751	0.312613	0.652501
GO:0000395	mRNA 5'-splice site recognition	1	4	11.8182	0.327884	0.652501
GO:0001754	eye photoreceptor cell differentiation	1	4	11.8182	0.327884	0.652501
GO:0002051	osteoblast fate commitment	1	4	11.8182	0.327884	0.652501
GO:0002227	innate immune response in mucosa	1	4	11.8182	0.327884	0.652501
GO:0002679	respiratory burst involved in defense response	1	4	11.8182	0.327884	0.652501
GO:0002819	regulation of adaptive immune response	1	4	11.8182	0.327884	0.652501
GO:0002931	response to ischemia	1	4	11.8182	0.327884	0.652501
GO:0003344	pericardium morphogenesis	1	4	11.8182	0.327884	0.652501
GO:0003383	apical constriction	1	4	11.8182	0.327884	0.652501
GO:0006084	acetyl-CoA metabolic process	1	4	11.8182	0.327884	0.652501
GO:0006449	regulation of translational termination	1	4	11.8182	0.327884	0.652501
GO:0006477	protein sulfation	1	4	11.8182	0.327884	0.652501
GO:0006663	platelet activating factor biosynthetic process	1	4	11.8182	0.327884	0.652501
GO:0006670	sphingosine metabolic process	1	4	11.8182	0.327884	0.652501
GO:0006726	eye pigment biosynthetic process	1	4	11.8182	0.327884	0.652501
GO:0007260	tyrosine phosphorylation of STAT protein	1	4	11.8182	0.327884	0.652501
GO:0007386	compartment pattern specification	1	4	11.8182	0.327884	0.652501
GO:0007501	mesodermal cell fate specification	1	4	11.8182	0.327884	0.652501
GO:0007632	visual behavior	1	4	11.8182	0.327884	0.652501
GO:0009187	cyclic nucleotide metabolic process	1	4	11.8182	0.327884	0.652501
GO:0009988	cell-cell recognition	1	4	11.8182	0.327884	0.652501
GO:0010818	T cell chemotaxis	1	4	11.8182	0.327884	0.652501
GO:0010824	regulation of centrosome duplication	1	4	11.8182	0.327884	0.652501
GO:0014074	response to purine-containing compound	1	4	11.8182	0.327884	0.652501
GO:0015879	carnitine transport	1	4	11.8182	0.327884	0.652501
GO:0016052	carbohydrate catabolic process	1	4	11.8182	0.327884	0.652501
GO:0016557	peroxisome membrane biogenesis	1	4	11.8182	0.327884	0.652501
GO:0016926	protein desumoylation	1	4	11.8182	0.327884	0.652501
GO:0021871	forebrain regionalization	1	4	11.8182	0.327884	0.652501
GO:0021913	regulation of transcription from RNA polymerase II promoter involved in ventral spinal cord interneuron specification	1	4	11.8182	0.327884	0.652501
GO:0030260	entry into host cell	1	4	11.8182	0.327884	0.652501
GO:0030323	respiratory tube development	1	4	11.8182	0.327884	0.652501
GO:0030947	regulation of vascular endothelial growth factor receptor signaling pathway	1	4	11.8182	0.327884	0.652501
GO:0031123	RNA 3'-end processing	1	4	11.8182	0.327884	0.652501
GO:0031284	positive regulation of guanylate cyclase activity	1	4	11.8182	0.327884	0.652501
GO:0031365	N-terminal protein amino acid modification	1	4	11.8182	0.327884	0.652501
GO:0032489	regulation of Cdc42 protein signal transduction	1	4	11.8182	0.327884	0.652501
GO:0032808	lacrimal gland development	1	4	11.8182	0.327884	0.652501
GO:0032827	negative regulation of natural killer cell differentiation involved in immune response	1	4	11.8182	0.327884	0.652501
GO:0033234	negative regulation of protein sumoylation	1	4	11.8182	0.327884	0.652501
GO:0034088	maintenance of mitotic sister chromatid cohesion	1	4	11.8182	0.327884	0.652501
GO:0034116	positive regulation of heterotypic cell-cell adhesion	1	4	11.8182	0.327884	0.652501
GO:0035520	monoubiquitinated protein deubiquitination	1	4	11.8182	0.327884	0.652501
GO:0035767	endothelial cell chemotaxis	1	4	11.8182	0.327884	0.652501
GO:0035845	photoreceptor cell outer segment organization	1	4	11.8182	0.327884	0.652501
GO:0040013	negative regulation of locomotion	1	4	11.8182	0.327884	0.652501
GO:0042089	cytokine biosynthetic process	1	4	11.8182	0.327884	0.652501
GO:0042759	long-chain fatty acid biosynthetic process	1	4	11.8182	0.327884	0.652501
GO:0042992	negative regulation of transcription factor import into nucleus	1	4	11.8182	0.327884	0.652501
GO:0043137	DNA replication, removal of RNA primer	1	4	11.8182	0.327884	0.652501
GO:0043535	regulation of blood vessel endothelial cell migration	1	4	11.8182	0.327884	0.652501
GO:0043615	astrocyte cell migration	1	4	11.8182	0.327884	0.652501
GO:0043631	RNA polyadenylation	1	4	11.8182	0.327884	0.652501
GO:0044030	regulation of DNA methylation	1	4	11.8182	0.327884	0.652501
GO:0044117	growth of symbiont in host	1	4	11.8182	0.327884	0.652501
GO:0044332	Wnt receptor signaling pathway involved in dorsal/ventral axis specification	1	4	11.8182	0.327884	0.652501
GO:0045047	protein targeting to ER	1	4	11.8182	0.327884	0.652501
GO:0045351	type I interferon biosynthetic process	1	4	11.8182	0.327884	0.652501
GO:0045636	positive regulation of melanocyte differentiation	1	4	11.8182	0.327884	0.652501
GO:0045761	regulation of adenylate cyclase activity	1	4	11.8182	0.327884	0.652501
GO:0046323	glucose import	1	4	11.8182	0.327884	0.652501
GO:0046533	negative regulation of photoreceptor cell differentiation	1	4	11.8182	0.327884	0.652501
GO:0046626	regulation of insulin receptor signaling pathway	1	4	11.8182	0.327884	0.652501
GO:0048012	hepatocyte growth factor receptor signaling pathway	1	4	11.8182	0.327884	0.652501
GO:0048343	paraxial mesodermal cell fate commitment	1	4	11.8182	0.327884	0.652501
GO:0048386	positive regulation of retinoic acid receptor signaling pathway	1	4	11.8182	0.327884	0.652501
GO:0048478	replication fork protection	1	4	11.8182	0.327884	0.652501
GO:0048592	eye morphogenesis	1	4	11.8182	0.327884	0.652501
GO:0048667	cell morphogenesis involved in neuron differentiation	1	4	11.8182	0.327884	0.652501
GO:0050702	interleukin-1 beta secretion	1	4	11.8182	0.327884	0.652501
GO:0050819	negative regulation of coagulation	1	4	11.8182	0.327884	0.652501
GO:0050878	regulation of body fluid levels	1	4	11.8182	0.327884	0.652501
GO:0051045	negative regulation of membrane protein ectodomain proteolysis	1	4	11.8182	0.327884	0.652501
GO:0051414	response to cortisol stimulus	1	4	11.8182	0.327884	0.652501
GO:0055070	copper ion homeostasis	1	4	11.8182	0.327884	0.652501
GO:0060018	astrocyte fate commitment	1	4	11.8182	0.327884	0.652501
GO:0060046	regulation of acrosome reaction	1	4	11.8182	0.327884	0.652501
GO:0060164	regulation of timing of neuron differentiation	1	4	11.8182	0.327884	0.652501
GO:0060535	trachea cartilage morphogenesis	1	4	11.8182	0.327884	0.652501
GO:0060596	mammary placode formation	1	4	11.8182	0.327884	0.652501
GO:0065004	protein-DNA complex assembly	1	4	11.8182	0.327884	0.652501
GO:0070836	caveola assembly	1	4	11.8182	0.327884	0.652501
GO:0070857	regulation of bile acid biosynthetic process	1	4	11.8182	0.327884	0.652501
GO:0071305	cellular response to vitamin D	1	4	11.8182	0.327884	0.652501
GO:0071459	protein localization to chromosome, centromeric region	1	4	11.8182	0.327884	0.652501
GO:0071468	cellular response to acidity	1	4	11.8182	0.327884	0.652501
GO:0071922	regulation of cohesin localization to chromatin	1	4	11.8182	0.327884	0.652501
GO:0072164	mesonephric tubule development	1	4	11.8182	0.327884	0.652501
GO:0072218	metanephric ascending thin limb development	1	4	11.8182	0.327884	0.652501
GO:0072289	metanephric nephron tubule formation	1	4	11.8182	0.327884	0.652501
GO:0086067	AV node cell to bundle of His cell communication	1	4	11.8182	0.327884	0.652501
GO:0090238	positive regulation of arachidonic acid secretion	1	4	11.8182	0.327884	0.652501
GO:1901998	toxin transport	1	4	11.8182	0.327884	0.652501
GO:2000138	positive regulation of cell proliferation involved in heart morphogenesis	1	4	11.8182	0.327884	0.652501
GO:2000171	negative regulation of dendrite development	1	4	11.8182	0.327884	0.652501
GO:2001256	regulation of store-operated calcium entry	1	4	11.8182	0.327884	0.652501
GO:0030168	platelet activation	8	204	1.85383	0.328847	0.653825
GO:0001944	vasculature development	2	23	4.11066	0.337742	0.667284
GO:0021915	neural tube development	2	23	4.11066	0.337742	0.667284
GO:0032481	positive regulation of type I interferon production	2	23	4.11066	0.337742	0.667284
GO:0036152	phosphatidylethanolamine acyl-chain remodeling	2	23	4.11066	0.337742	0.667284
GO:0042177	negative regulation of protein catabolic process	2	23	4.11066	0.337742	0.667284
GO:0045909	positive regulation of vasodilation	2	23	4.11066	0.337742	0.667284
GO:0050766	positive regulation of phagocytosis	2	23	4.11066	0.337742	0.667284
GO:0040008	regulation of growth	3	49	2.89424	0.340237	0.671609
GO:0016042	lipid catabolic process	4	79	2.39355	0.346626	0.682993
GO:0071456	cellular response to hypoxia	4	79	2.39355	0.346626	0.682993
GO:0006898	receptor-mediated endocytosis	3	50	2.83636	0.35653	0.701879
GO:0001816	cytokine production	2	24	3.93939	0.363459	0.713601
GO:0007093	mitotic cell cycle checkpoint	2	24	3.93939	0.363459	0.713601
GO:0048147	negative regulation of fibroblast proliferation	2	24	3.93939	0.363459	0.713601
GO:0006955	immune response	12	351	1.61616	0.368574	0.720322
GO:0006184	GTP catabolic process	5	113	2.09171	0.369015	0.720322
GO:0000723	telomere maintenance	3	51	2.78074	0.373144	0.720322
GO:0030334	regulation of cell migration	3	51	2.78074	0.373144	0.720322
GO:0071300	cellular response to retinoic acid	3	51	2.78074	0.373144	0.720322
GO:0090263	positive regulation of canonical Wnt receptor signaling pathway	3	51	2.78074	0.373144	0.720322
GO:0000375	RNA splicing, via transesterification reactions	2	25	3.78181	0.389727	0.720322
GO:0001892	embryonic placenta development	2	25	3.78181	0.389727	0.720322
GO:0001937	negative regulation of endothelial cell proliferation	2	25	3.78181	0.389727	0.720322
GO:0007492	endoderm development	2	25	3.78181	0.389727	0.720322
GO:0010977	negative regulation of neuron projection development	2	25	3.78181	0.389727	0.720322
GO:0036151	phosphatidylcholine acyl-chain remodeling	2	25	3.78181	0.389727	0.720322
GO:0043552	positive regulation of phosphatidylinositol 3-kinase activity	2	25	3.78181	0.389727	0.720322
GO:0045597	positive regulation of cell differentiation	2	25	3.78181	0.389727	0.720322
GO:0048010	vascular endothelial growth factor receptor signaling pathway	2	25	3.78181	0.389727	0.720322
GO:0051225	spindle assembly	2	25	3.78181	0.389727	0.720322
GO:0006986	response to unfolded protein	3	52	2.72727	0.390071	0.720322
GO:0000389	mRNA 3'-splice site recognition	1	5	9.45453	0.405571	0.720322
GO:0002551	mast cell chemotaxis	1	5	9.45453	0.405571	0.720322
GO:0002634	regulation of germinal center formation	1	5	9.45453	0.405571	0.720322
GO:0002903	negative regulation of B cell apoptotic process	1	5	9.45453	0.405571	0.720322
GO:0003300	cardiac muscle hypertrophy	1	5	9.45453	0.405571	0.720322
GO:0003360	brainstem development	1	5	9.45453	0.405571	0.720322
GO:0003416	endochondral bone growth	1	5	9.45453	0.405571	0.720322
GO:0006072	glycerol-3-phosphate metabolic process	1	5	9.45453	0.405571	0.720322
GO:0006104	succinyl-CoA metabolic process	1	5	9.45453	0.405571	0.720322
GO:0006474	N-terminal protein amino acid acetylation	1	5	9.45453	0.405571	0.720322
GO:0006552	leucine catabolic process	1	5	9.45453	0.405571	0.720322
GO:0006573	valine metabolic process	1	5	9.45453	0.405571	0.720322
GO:0006685	sphingomyelin catabolic process	1	5	9.45453	0.405571	0.720322
GO:0006907	pinocytosis	1	5	9.45453	0.405571	0.720322
GO:0006929	substrate-dependent cell migration	1	5	9.45453	0.405571	0.720322
GO:0007262	STAT protein import into nucleus	1	5	9.45453	0.405571	0.720322
GO:0007289	spermatid nucleus differentiation	1	5	9.45453	0.405571	0.720322
GO:0008611	ether lipid biosynthetic process	1	5	9.45453	0.405571	0.720322
GO:0009052	pentose-phosphate shunt, non-oxidative branch	1	5	9.45453	0.405571	0.720322
GO:0009298	GDP-mannose biosynthetic process	1	5	9.45453	0.405571	0.720322
GO:0010107	potassium ion import	1	5	9.45453	0.405571	0.720322
GO:0010739	positive regulation of protein kinase A signaling cascade	1	5	9.45453	0.405571	0.720322
GO:0014049	positive regulation of glutamate secretion	1	5	9.45453	0.405571	0.720322
GO:0015840	urea transport	1	5	9.45453	0.405571	0.720322
GO:0016199	axon midline choice point recognition	1	5	9.45453	0.405571	0.720322
GO:0016242	negative regulation of macroautophagy	1	5	9.45453	0.405571	0.720322
GO:0018027	peptidyl-lysine dimethylation	1	5	9.45453	0.405571	0.720322
GO:0021587	cerebellum morphogenesis	1	5	9.45453	0.405571	0.720322
GO:0021798	forebrain dorsal/ventral pattern formation	1	5	9.45453	0.405571	0.720322
GO:0021861	forebrain radial glial cell differentiation	1	5	9.45453	0.405571	0.720322
GO:0021889	olfactory bulb interneuron differentiation	1	5	9.45453	0.405571	0.720322
GO:0021960	anterior commissure morphogenesis	1	5	9.45453	0.405571	0.720322
GO:0022614	membrane to membrane docking	1	5	9.45453	0.405571	0.720322
GO:0030239	myofibril assembly	1	5	9.45453	0.405571	0.720322
GO:0031053	primary miRNA processing	1	5	9.45453	0.405571	0.720322
GO:0031102	neuron projection regeneration	1	5	9.45453	0.405571	0.720322
GO:0032060	bleb assembly	1	5	9.45453	0.405571	0.720322
GO:0032237	activation of store-operated calcium channel activity	1	5	9.45453	0.405571	0.720322
GO:0032264	IMP salvage	1	5	9.45453	0.405571	0.720322
GO:0032486	Rap protein signal transduction	1	5	9.45453	0.405571	0.720322
GO:0032876	negative regulation of DNA endoreduplication	1	5	9.45453	0.405571	0.720322
GO:0033600	negative regulation of mammary gland epithelial cell proliferation	1	5	9.45453	0.405571	0.720322
GO:0033622	integrin activation	1	5	9.45453	0.405571	0.720322
GO:0033627	cell adhesion mediated by integrin	1	5	9.45453	0.405571	0.720322
GO:0033629	negative regulation of cell adhesion mediated by integrin	1	5	9.45453	0.405571	0.720322
GO:0033631	cell-cell adhesion mediated by integrin	1	5	9.45453	0.405571	0.720322
GO:0034214	protein hexamerization	1	5	9.45453	0.405571	0.720322
GO:0034380	high-density lipoprotein particle assembly	1	5	9.45453	0.405571	0.720322
GO:0034392	negative regulation of smooth muscle cell apoptotic process	1	5	9.45453	0.405571	0.720322
GO:0034698	response to gonadotropin stimulus	1	5	9.45453	0.405571	0.720322
GO:0034720	histone H3-K4 demethylation	1	5	9.45453	0.405571	0.720322
GO:0035988	chondrocyte proliferation	1	5	9.45453	0.405571	0.720322
GO:0036155	acylglycerol acyl-chain remodeling	1	5	9.45453	0.405571	0.720322
GO:0042503	tyrosine phosphorylation of Stat3 protein	1	5	9.45453	0.405571	0.720322
GO:0043171	peptide catabolic process	1	5	9.45453	0.405571	0.720322
GO:0043457	regulation of cellular respiration	1	5	9.45453	0.405571	0.720322
GO:0043619	regulation of transcription from RNA polymerase II promoter in response to oxidative stress	1	5	9.45453	0.405571	0.720322
GO:0043931	ossification involved in bone maturation	1	5	9.45453	0.405571	0.720322
GO:0044539	long-chain fatty acid import	1	5	9.45453	0.405571	0.720322
GO:0045124	regulation of bone resorption	1	5	9.45453	0.405571	0.720322
GO:0045321	leukocyte activation	1	5	9.45453	0.405571	0.720322
GO:0045329	carnitine biosynthetic process	1	5	9.45453	0.405571	0.720322
GO:0045842	positive regulation of mitotic metaphase/anaphase transition	1	5	9.45453	0.405571	0.720322
GO:0045927	positive regulation of growth	1	5	9.45453	0.405571	0.720322
GO:0046324	regulation of glucose import	1	5	9.45453	0.405571	0.720322
GO:0046599	regulation of centriole replication	1	5	9.45453	0.405571	0.720322
GO:0048608	reproductive structure development	1	5	9.45453	0.405571	0.720322
GO:0048671	negative regulation of collateral sprouting	1	5	9.45453	0.405571	0.720322
GO:0050863	regulation of T cell activation	1	5	9.45453	0.405571	0.720322
GO:0050913	sensory perception of bitter taste	1	5	9.45453	0.405571	0.720322
GO:0050996	positive regulation of lipid catabolic process	1	5	9.45453	0.405571	0.720322
GO:0051005	negative regulation of lipoprotein lipase activity	1	5	9.45453	0.405571	0.720322
GO:0051026	chiasma assembly	1	5	9.45453	0.405571	0.720322
GO:0051098	regulation of binding	1	5	9.45453	0.405571	0.720322
GO:0051453	regulation of intracellular pH	1	5	9.45453	0.405571	0.720322
GO:0051597	response to methylmercury	1	5	9.45453	0.405571	0.720322
GO:0051938	L-glutamate import	1	5	9.45453	0.405571	0.720322
GO:0055013	cardiac muscle cell development	1	5	9.45453	0.405571	0.720322
GO:0060575	intestinal epithelial cell differentiation	1	5	9.45453	0.405571	0.720322
GO:0060627	regulation of vesicle-mediated transport	1	5	9.45453	0.405571	0.720322
GO:0060666	dichotomous subdivision of terminal units involved in salivary gland branching	1	5	9.45453	0.405571	0.720322
GO:0060789	hair follicle placode formation	1	5	9.45453	0.405571	0.720322
GO:0061003	positive regulation of dendritic spine morphogenesis	1	5	9.45453	0.405571	0.720322
GO:0070295	renal water absorption	1	5	9.45453	0.405571	0.720322
GO:0070389	chaperone cofactor-dependent protein refolding	1	5	9.45453	0.405571	0.720322
GO:0070995	NADPH oxidation	1	5	9.45453	0.405571	0.720322
GO:0071374	cellular response to parathyroid hormone stimulus	1	5	9.45453	0.405571	0.720322
GO:0071455	cellular response to hyperoxia	1	5	9.45453	0.405571	0.720322
GO:0071599	otic vesicle development	1	5	9.45453	0.405571	0.720322
GO:0071901	negative regulation of protein serine/threonine kinase activity	1	5	9.45453	0.405571	0.720322
GO:0072177	mesonephric duct development	1	5	9.45453	0.405571	0.720322
GO:0072583	clathrin-mediated endocytosis	1	5	9.45453	0.405571	0.720322
GO:0072584	caveolin-mediated endocytosis	1	5	9.45453	0.405571	0.720322
GO:0086012	membrane depolarization involved in regulation of cardiac muscle cell action potential	1	5	9.45453	0.405571	0.720322
GO:0086064	cell communication by electrical coupling involved in cardiac conduction	1	5	9.45453	0.405571	0.720322
GO:0090080	positive regulation of MAPKKK cascade by fibroblast growth factor receptor signaling pathway	1	5	9.45453	0.405571	0.720322
GO:1901522	positive regulation of transcription from RNA polymerase II promoter involved in cellular response to chemical stimulus	1	5	9.45453	0.405571	0.720322
GO:2000096	positive regulation of Wnt receptor signaling pathway, planar cell polarity pathway	1	5	9.45453	0.405571	0.720322
GO:2000107	negative regulation of leukocyte apoptotic process	1	5	9.45453	0.405571	0.720322
GO:2000178	negative regulation of neural precursor cell proliferation	1	5	9.45453	0.405571	0.720322
GO:2000772	regulation of cellular senescence	1	5	9.45453	0.405571	0.720322
GO:0051028	mRNA transport	3	53	2.67581	0.407303	0.722815
GO:0030154	cell differentiation	13	382	1.60875	0.4116	0.729851
GO:0030030	cell projection organization	2	26	3.63636	0.416512	0.735001
GO:0033209	tumor necrosis factor-mediated signaling pathway	2	26	3.63636	0.416512	0.735001
GO:0034446	substrate adhesion-dependent cell spreading	2	26	3.63636	0.416512	0.735001
GO:0043200	response to amino acid stimulus	2	26	3.63636	0.416512	0.735001
GO:0048013	ephrin receptor signaling pathway	2	26	3.63636	0.416512	0.735001
GO:0048701	embryonic cranial skeleton morphogenesis	2	26	3.63636	0.416512	0.735001
GO:0007605	sensory perception of sound	5	118	2.00308	0.423531	0.746787
GO:0051403	stress-activated MAPK cascade	3	54	2.62626	0.424833	0.748483
GO:0007267	cell-cell signaling	9	242	1.75807	0.433503	0.763145
GO:0043433	negative regulation of sequence-specific DNA binding transcription factor activity	3	55	2.57851	0.442653	0.776879
GO:0010033	response to organic substance	2	27	3.50168	0.443779	0.776879
GO:0014823	response to activity	2	27	3.50168	0.443779	0.776879
GO:0022008	neurogenesis	2	27	3.50168	0.443779	0.776879
GO:0042517	positive regulation of tyrosine phosphorylation of Stat3 protein	2	27	3.50168	0.443779	0.776879
GO:0042594	response to starvation	2	27	3.50168	0.443779	0.776879
GO:0043507	positive regulation of JUN kinase activity	2	27	3.50168	0.443779	0.776879
GO:0070374	positive regulation of ERK1 and ERK2 cascade	4	87	2.17345	0.452126	0.780557
GO:0000086	G2/M transition of mitotic cell cycle	5	121	1.95341	0.458032	0.780557
GO:0006631	fatty acid metabolic process	3	56	2.53246	0.460755	0.780557
GO:0006813	potassium ion transport	4	88	2.14876	0.46621	0.780557
GO:0001707	mesoderm formation	2	28	3.37662	0.471497	0.780557
GO:0007528	neuromuscular junction development	2	28	3.37662	0.471497	0.780557
GO:0043491	protein kinase B signaling cascade	2	28	3.37662	0.471497	0.780557
GO:0045787	positive regulation of cell cycle	2	28	3.37662	0.471497	0.780557
GO:0046677	response to antibiotic	2	28	3.37662	0.471497	0.780557
GO:0048485	sympathetic nervous system development	2	28	3.37662	0.471497	0.780557
GO:0048589	developmental growth	2	28	3.37662	0.471497	0.780557
GO:0050690	regulation of defense response to virus by virus	2	28	3.37662	0.471497	0.780557
GO:0051402	neuron apoptotic process	2	28	3.37662	0.471497	0.780557
GO:0006629	lipid metabolic process	7	185	1.78869	0.472696	0.780557
GO:0042472	inner ear morphogenesis	3	57	2.48803	0.479131	0.780557
GO:0045669	positive regulation of osteoblast differentiation	3	57	2.48803	0.479131	0.780557
GO:0009952	anterior/posterior pattern specification	4	89	2.12461	0.480485	0.780557
GO:0050776	regulation of immune response	4	89	2.12461	0.480485	0.780557
GO:0000244	assembly of spliceosomal tri-snRNP	1	6	7.87877	0.481616	0.780557
GO:0000460	maturation of 5.8S rRNA	1	6	7.87877	0.481616	0.780557
GO:0000710	meiotic mismatch repair	1	6	7.87877	0.481616	0.780557
GO:0000729	DNA double-strand break processing	1	6	7.87877	0.481616	0.780557
GO:0001867	complement activation, lectin pathway	1	6	7.87877	0.481616	0.780557
GO:0001957	intramembranous ossification	1	6	7.87877	0.481616	0.780557
GO:0002064	epithelial cell development	1	6	7.87877	0.481616	0.780557
GO:0002456	T cell mediated immunity	1	6	7.87877	0.481616	0.780557
GO:0002829	negative regulation of type 2 immune response	1	6	7.87877	0.481616	0.780557
GO:0003417	growth plate cartilage development	1	6	7.87877	0.481616	0.780557
GO:0006066	alcohol metabolic process	1	6	7.87877	0.481616	0.780557
GO:0006068	ethanol catabolic process	1	6	7.87877	0.481616	0.780557
GO:0006264	mitochondrial DNA replication	1	6	7.87877	0.481616	0.780557
GO:0006346	methylation-dependent chromatin silencing	1	6	7.87877	0.481616	0.780557
GO:0006398	histone mRNA 3'-end processing	1	6	7.87877	0.481616	0.780557
GO:0007041	lysosomal transport	1	6	7.87877	0.481616	0.780557
GO:0007098	centrosome cycle	1	6	7.87877	0.481616	0.780557
GO:0007182	common-partner SMAD protein phosphorylation	1	6	7.87877	0.481616	0.780557
GO:0008064	regulation of actin polymerization or depolymerization	1	6	7.87877	0.481616	0.780557
GO:0008090	retrograde axon cargo transport	1	6	7.87877	0.481616	0.780557
GO:0009913	epidermal cell differentiation	1	6	7.87877	0.481616	0.780557
GO:0010042	response to manganese ion	1	6	7.87877	0.481616	0.780557
GO:0010458	exit from mitosis	1	6	7.87877	0.481616	0.780557
GO:0010518	positive regulation of phospholipase activity	1	6	7.87877	0.481616	0.780557
GO:0010761	fibroblast migration	1	6	7.87877	0.481616	0.780557
GO:0010887	negative regulation of cholesterol storage	1	6	7.87877	0.481616	0.780557
GO:0010898	positive regulation of triglyceride catabolic process	1	6	7.87877	0.481616	0.780557
GO:0010940	positive regulation of necrotic cell death	1	6	7.87877	0.481616	0.780557
GO:0010955	negative regulation of protein processing	1	6	7.87877	0.481616	0.780557
GO:0014808	release of sequestered calcium ion into cytosol by sarcoplasmic reticulum	1	6	7.87877	0.481616	0.780557
GO:0015718	monocarboxylic acid transport	1	6	7.87877	0.481616	0.780557
GO:0015824	proline transport	1	6	7.87877	0.481616	0.780557
GO:0015844	monoamine transport	1	6	7.87877	0.481616	0.780557
GO:0016973	poly(A)+ mRNA export from nucleus	1	6	7.87877	0.481616	0.780557
GO:0018206	peptidyl-methionine modification	1	6	7.87877	0.481616	0.780557
GO:0018401	peptidyl-proline hydroxylation to 4-hydroxy-L-proline	1	6	7.87877	0.481616	0.780557
GO:0019885	antigen processing and presentation of endogenous peptide antigen via MHC class I	1	6	7.87877	0.481616	0.780557
GO:0019934	cGMP-mediated signaling	1	6	7.87877	0.481616	0.780557
GO:0021797	forebrain anterior/posterior pattern specification	1	6	7.87877	0.481616	0.780557
GO:0021860	pyramidal neuron development	1	6	7.87877	0.481616	0.780557
GO:0021895	cerebral cortex neuron differentiation	1	6	7.87877	0.481616	0.780557
GO:0022417	protein maturation by protein folding	1	6	7.87877	0.481616	0.780557
GO:0030510	regulation of BMP signaling pathway	1	6	7.87877	0.481616	0.780557
GO:0030579	ubiquitin-dependent SMAD protein catabolic process	1	6	7.87877	0.481616	0.780557
GO:0030850	prostate gland development	1	6	7.87877	0.481616	0.780557
GO:0031054	pre-miRNA processing	1	6	7.87877	0.481616	0.780557
GO:0031638	zymogen activation	1	6	7.87877	0.481616	0.780557
GO:0032049	cardiolipin biosynthetic process	1	6	7.87877	0.481616	0.780557
GO:0032469	endoplasmic reticulum calcium ion homeostasis	1	6	7.87877	0.481616	0.780557
GO:0032725	positive regulation of granulocyte macrophage colony-stimulating factor production	1	6	7.87877	0.481616	0.780557
GO:0032780	negative regulation of ATPase activity	1	6	7.87877	0.481616	0.780557
GO:0032819	positive regulation of natural killer cell proliferation	1	6	7.87877	0.481616	0.780557
GO:0033674	positive regulation of kinase activity	1	6	7.87877	0.481616	0.780557
GO:0034105	positive regulation of tissue remodeling	1	6	7.87877	0.481616	0.780557
GO:0034259	negative regulation of Rho GTPase activity	1	6	7.87877	0.481616	0.780557
GO:0035729	cellular response to hepatocyte growth factor stimulus	1	6	7.87877	0.481616	0.780557
GO:0036065	fucosylation	1	6	7.87877	0.481616	0.780557
GO:0038092	nodal signaling pathway	1	6	7.87877	0.481616	0.780557
GO:0042487	regulation of odontogenesis of dentin-containing tooth	1	6	7.87877	0.481616	0.780557
GO:0043353	enucleate erythrocyte differentiation	1	6	7.87877	0.481616	0.780557
GO:0043951	negative regulation of cAMP-mediated signaling	1	6	7.87877	0.481616	0.780557
GO:0045046	protein import into peroxisome membrane	1	6	7.87877	0.481616	0.780557
GO:0045762	positive regulation of adenylate cyclase activity	1	6	7.87877	0.481616	0.780557
GO:0045822	negative regulation of heart contraction	1	6	7.87877	0.481616	0.780557
GO:0048708	astrocyte differentiation	1	6	7.87877	0.481616	0.780557
GO:0050966	detection of mechanical stimulus involved in sensory perception of pain	1	6	7.87877	0.481616	0.780557
GO:0051271	negative regulation of cellular component movement	1	6	7.87877	0.481616	0.780557
GO:0055009	atrial cardiac muscle tissue morphogenesis	1	6	7.87877	0.481616	0.780557
GO:0060026	convergent extension	1	6	7.87877	0.481616	0.780557
GO:0060044	negative regulation of cardiac muscle cell proliferation	1	6	7.87877	0.481616	0.780557
GO:0060087	relaxation of vascular smooth muscle	1	6	7.87877	0.481616	0.780557
GO:0060261	positive regulation of transcription initiation from RNA polymerase II promoter	1	6	7.87877	0.481616	0.780557
GO:0060428	lung epithelium development	1	6	7.87877	0.481616	0.780557
GO:0060442	branching involved in prostate gland morphogenesis	1	6	7.87877	0.481616	0.780557
GO:0071280	cellular response to copper ion	1	6	7.87877	0.481616	0.780557
GO:0071474	cellular hyperosmotic response	1	6	7.87877	0.481616	0.780557
GO:0072205	metanephric collecting duct development	1	6	7.87877	0.481616	0.780557
GO:0086002	regulation of cardiac muscle cell action potential involved in contraction	1	6	7.87877	0.481616	0.780557
GO:2000020	positive regulation of male gonad development	1	6	7.87877	0.481616	0.780557
GO:2000049	positive regulation of cell-cell adhesion mediated by cadherin	1	6	7.87877	0.481616	0.780557
GO:2000179	positive regulation of neural precursor cell proliferation	1	6	7.87877	0.481616	0.780557
GO:2001235	positive regulation of apoptotic signaling pathway	1	6	7.87877	0.481616	0.780557
GO:0006412	translation	9	254	1.67501	0.481764	0.780557
GO:0007190	activation of adenylate cyclase activity	2	29	3.26018	0.499635	0.807131
GO:0007338	single fertilization	2	29	3.26018	0.499635	0.807131
GO:0015991	ATP hydrolysis coupled proton transport	2	29	3.26018	0.499635	0.807131
GO:0042476	odontogenesis	2	29	3.26018	0.499635	0.807131
GO:0006370	7-methylguanosine mRNA capping	2	30	3.15151	0.528162	0.848121
GO:0006913	nucleocytoplasmic transport	2	30	3.15151	0.528162	0.848121
GO:0030318	melanocyte differentiation	2	30	3.15151	0.528162	0.848121
GO:0045429	positive regulation of nitric oxide biosynthetic process	2	30	3.15151	0.528162	0.848121
GO:0070301	cellular response to hydrogen peroxide	2	30	3.15151	0.528162	0.848121
GO:0071277	cellular response to calcium ion	2	30	3.15151	0.528162	0.848121
GO:0008217	regulation of blood pressure	3	60	2.36363	0.535824	0.848121
GO:0045892	negative regulation of transcription, DNA-dependent	14	446	1.48389	0.536871	0.848121
GO:0006364	rRNA processing	4	93	2.03323	0.53941	0.848121
GO:0000076	DNA replication checkpoint	1	7	6.75323	0.556053	0.848121
GO:0001574	ganglioside biosynthetic process	1	7	6.75323	0.556053	0.848121
GO:0001667	ameboidal cell migration	1	7	6.75323	0.556053	0.848121
GO:0001955	blood vessel maturation	1	7	6.75323	0.556053	0.848121
GO:0002674	negative regulation of acute inflammatory response	1	7	6.75323	0.556053	0.848121
GO:0002726	positive regulation of T cell cytokine production	1	7	6.75323	0.556053	0.848121
GO:0003016	respiratory system process	1	7	6.75323	0.556053	0.848121
GO:0006002	fructose 6-phosphate metabolic process	1	7	6.75323	0.556053	0.848121
GO:0006004	fucose metabolic process	1	7	6.75323	0.556053	0.848121
GO:0006208	pyrimidine nucleobase catabolic process	1	7	6.75323	0.556053	0.848121
GO:0006690	icosanoid metabolic process	1	7	6.75323	0.556053	0.848121
GO:0006893	Golgi to plasma membrane transport	1	7	6.75323	0.556053	0.848121
GO:0006998	nuclear envelope organization	1	7	6.75323	0.556053	0.848121
GO:0007095	mitotic G2 DNA damage checkpoint	1	7	6.75323	0.556053	0.848121
GO:0007379	segment specification	1	7	6.75323	0.556053	0.848121
GO:0007435	salivary gland morphogenesis	1	7	6.75323	0.556053	0.848121
GO:0008228	opsonization	1	7	6.75323	0.556053	0.848121
GO:0009253	peptidoglycan catabolic process	1	7	6.75323	0.556053	0.848121
GO:0009308	amine metabolic process	1	7	6.75323	0.556053	0.848121
GO:0010740	positive regulation of intracellular protein kinase cascade	1	7	6.75323	0.556053	0.848121
GO:0010870	positive regulation of receptor biosynthetic process	1	7	6.75323	0.556053	0.848121
GO:0014033	neural crest cell differentiation	1	7	6.75323	0.556053	0.848121
GO:0014075	response to amine stimulus	1	7	6.75323	0.556053	0.848121
GO:0014850	response to muscle activity	1	7	6.75323	0.556053	0.848121
GO:0015693	magnesium ion transport	1	7	6.75323	0.556053	0.848121
GO:0016255	attachment of GPI anchor to protein	1	7	6.75323	0.556053	0.848121
GO:0019388	galactose catabolic process	1	7	6.75323	0.556053	0.848121
GO:0019800	peptide cross-linking via chondroitin 4-sulfate glycosaminoglycan	1	7	6.75323	0.556053	0.848121
GO:0021799	cerebral cortex radially oriented cell migration	1	7	6.75323	0.556053	0.848121
GO:0021819	layer formation in cerebral cortex	1	7	6.75323	0.556053	0.848121
GO:0032228	regulation of synaptic transmission, GABAergic	1	7	6.75323	0.556053	0.848121
GO:0032516	positive regulation of phosphoprotein phosphatase activity	1	7	6.75323	0.556053	0.848121
GO:0032930	positive regulation of superoxide anion generation	1	7	6.75323	0.556053	0.848121
GO:0034616	response to laminar fluid shear stress	1	7	6.75323	0.556053	0.848121
GO:0035095	behavioral response to nicotine	1	7	6.75323	0.556053	0.848121
GO:0040016	embryonic cleavage	1	7	6.75323	0.556053	0.848121
GO:0040036	regulation of fibroblast growth factor receptor signaling pathway	1	7	6.75323	0.556053	0.848121
GO:0042035	regulation of cytokine biosynthetic process	1	7	6.75323	0.556053	0.848121
GO:0042347	negative regulation of NF-kappaB import into nucleus	1	7	6.75323	0.556053	0.848121
GO:0043043	peptide biosynthetic process	1	7	6.75323	0.556053	0.848121
GO:0043068	positive regulation of programmed cell death	1	7	6.75323	0.556053	0.848121
GO:0045839	negative regulation of mitosis	1	7	6.75323	0.556053	0.848121
GO:0045910	negative regulation of DNA recombination	1	7	6.75323	0.556053	0.848121
GO:0046007	negative regulation of activated T cell proliferation	1	7	6.75323	0.556053	0.848121
GO:0046825	regulation of protein export from nucleus	1	7	6.75323	0.556053	0.848121
GO:0048806	genitalia development	1	7	6.75323	0.556053	0.848121
GO:0051024	positive regulation of immunoglobulin secretion	1	7	6.75323	0.556053	0.848121
GO:0051290	protein heterotetramerization	1	7	6.75323	0.556053	0.848121
GO:0051775	response to redox state	1	7	6.75323	0.556053	0.848121
GO:0060008	Sertoli cell differentiation	1	7	6.75323	0.556053	0.848121
GO:0060056	mammary gland involution	1	7	6.75323	0.556053	0.848121
GO:0060155	platelet dense granule organization	1	7	6.75323	0.556053	0.848121
GO:0060373	regulation of ventricular cardiac muscle cell membrane depolarization	1	7	6.75323	0.556053	0.848121
GO:0061072	iris morphogenesis	1	7	6.75323	0.556053	0.848121
GO:0061180	mammary gland epithelium development	1	7	6.75323	0.556053	0.848121
GO:0070723	response to cholesterol	1	7	6.75323	0.556053	0.848121
GO:0070997	neuron death	1	7	6.75323	0.556053	0.848121
GO:0071313	cellular response to caffeine	1	7	6.75323	0.556053	0.848121
GO:0071383	cellular response to steroid hormone stimulus	1	7	6.75323	0.556053	0.848121
GO:0072321	chaperone-mediated protein transport	1	7	6.75323	0.556053	0.848121
GO:0086004	regulation of cardiac muscle cell contraction	1	7	6.75323	0.556053	0.848121
GO:0086014	regulation of atrial cardiac muscle cell action potential	1	7	6.75323	0.556053	0.848121
GO:0090002	establishment of protein localization to plasma membrane	1	7	6.75323	0.556053	0.848121
GO:0090244	Wnt receptor signaling pathway involved in somitogenesis	1	7	6.75323	0.556053	0.848121
GO:2000727	positive regulation of cardiac muscle cell differentiation	1	7	6.75323	0.556053	0.848121
GO:2001243	negative regulation of intrinsic apoptotic signaling pathway	1	7	6.75323	0.556053	0.848121
GO:0001837	epithelial to mesenchymal transition	2	31	3.04985	0.55705	0.848121
GO:0007131	reciprocal meiotic recombination	2	31	3.04985	0.55705	0.848121
GO:0007162	negative regulation of cell adhesion	2	31	3.04985	0.55705	0.848121
GO:0009566	fertilization	2	31	3.04985	0.55705	0.848121
GO:0010595	positive regulation of endothelial cell migration	2	31	3.04985	0.55705	0.848121
GO:0010827	regulation of glucose transport	2	31	3.04985	0.55705	0.848121
GO:0030501	positive regulation of bone mineralization	2	31	3.04985	0.55705	0.848121
GO:0045599	negative regulation of fat cell differentiation	2	31	3.04985	0.55705	0.848121
GO:0043524	negative regulation of neuron apoptotic process	4	95	1.99043	0.569923	0.867119
GO:0001656	metanephros development	2	32	2.95454	0.586269	0.888912
GO:0006259	DNA metabolic process	2	32	2.95454	0.586269	0.888912
GO:0043280	positive regulation of cysteine-type endopeptidase activity involved in apoptotic process	2	32	2.95454	0.586269	0.888912
GO:0070830	tight junction assembly	2	32	2.95454	0.586269	0.888912
GO:0071560	cellular response to transforming growth factor beta stimulus	2	32	2.95454	0.586269	0.888912
GO:0007166	cell surface receptor signaling pathway	6	157	1.8066	0.607028	0.907244
GO:0007059	chromosome segregation	3	64	2.2159	0.614766	0.907244
GO:0042060	wound healing	3	64	2.2159	0.614766	0.907244
GO:0002053	positive regulation of mesenchymal cell proliferation	2	33	2.86501	0.615795	0.907244
GO:0006909	phagocytosis	2	33	2.86501	0.615795	0.907244
GO:0007015	actin filament organization	2	33	2.86501	0.615795	0.907244
GO:0007017	microtubule-based process	2	33	2.86501	0.615795	0.907244
GO:0016579	protein deubiquitination	2	33	2.86501	0.615795	0.907244
GO:0035176	social behavior	2	33	2.86501	0.615795	0.907244
GO:0016568	chromatin modification	4	98	1.9295	0.616927	0.907244
GO:0000046	autophagic vacuole fusion	1	8	5.90908	0.628918	0.907244
GO:0000239	pachytene	1	8	5.90908	0.628918	0.907244
GO:0001510	RNA methylation	1	8	5.90908	0.628918	0.907244
GO:0001675	acrosome assembly	1	8	5.90908	0.628918	0.907244
GO:0001763	morphogenesis of a branching structure	1	8	5.90908	0.628918	0.907244
GO:0006400	tRNA modification	1	8	5.90908	0.628918	0.907244
GO:0006546	glycine catabolic process	1	8	5.90908	0.628918	0.907244
GO:0006655	phosphatidylglycerol biosynthetic process	1	8	5.90908	0.628918	0.907244
GO:0006972	hyperosmotic response	1	8	5.90908	0.628918	0.907244
GO:0007175	negative regulation of epidermal growth factor-activated receptor activity	1	8	5.90908	0.628918	0.907244
GO:0007183	SMAD protein complex assembly	1	8	5.90908	0.628918	0.907244
GO:0007406	negative regulation of neuroblast proliferation	1	8	5.90908	0.628918	0.907244
GO:0008535	respiratory chain complex IV assembly	1	8	5.90908	0.628918	0.907244
GO:0009103	lipopolysaccharide biosynthetic process	1	8	5.90908	0.628918	0.907244
GO:0009635	response to herbicide	1	8	5.90908	0.628918	0.907244
GO:0012501	programmed cell death	1	8	5.90908	0.628918	0.907244
GO:0016322	neuron remodeling	1	8	5.90908	0.628918	0.907244
GO:0021680	cerebellar Purkinje cell layer development	1	8	5.90908	0.628918	0.907244
GO:0021794	thalamus development	1	8	5.90908	0.628918	0.907244
GO:0021795	cerebral cortex cell migration	1	8	5.90908	0.628918	0.907244
GO:0022011	myelination in peripheral nervous system	1	8	5.90908	0.628918	0.907244
GO:0030278	regulation of ossification	1	8	5.90908	0.628918	0.907244
GO:0030828	positive regulation of cGMP biosynthetic process	1	8	5.90908	0.628918	0.907244
GO:0030851	granulocyte differentiation	1	8	5.90908	0.628918	0.907244
GO:0030916	otic vesicle formation	1	8	5.90908	0.628918	0.907244
GO:0031017	exocrine pancreas development	1	8	5.90908	0.628918	0.907244
GO:0031659	positive regulation of cyclin-dependent protein serine/threonine kinase activity involved in G1/S transition of mitotic cell cycle	1	8	5.90908	0.628918	0.907244
GO:0032000	positive regulation of fatty acid beta-oxidation	1	8	5.90908	0.628918	0.907244
GO:0032940	secretion by cell	1	8	5.90908	0.628918	0.907244
GO:0035458	cellular response to interferon-beta	1	8	5.90908	0.628918	0.907244
GO:0042074	cell migration involved in gastrulation	1	8	5.90908	0.628918	0.907244
GO:0043303	mast cell degranulation	1	8	5.90908	0.628918	0.907244
GO:0045104	intermediate filament cytoskeleton organization	1	8	5.90908	0.628918	0.907244
GO:0045197	establishment or maintenance of epithelial cell apical/basal polarity	1	8	5.90908	0.628918	0.907244
GO:0045446	endothelial cell differentiation	1	8	5.90908	0.628918	0.907244
GO:0045598	regulation of fat cell differentiation	1	8	5.90908	0.628918	0.907244
GO:0045647	negative regulation of erythrocyte differentiation	1	8	5.90908	0.628918	0.907244
GO:0045651	positive regulation of macrophage differentiation	1	8	5.90908	0.628918	0.907244
GO:0046548	retinal rod cell development	1	8	5.90908	0.628918	0.907244
GO:0048339	paraxial mesoderm development	1	8	5.90908	0.628918	0.907244
GO:0051156	glucose 6-phosphate metabolic process	1	8	5.90908	0.628918	0.907244
GO:0051593	response to folic acid	1	8	5.90908	0.628918	0.907244
GO:0051764	actin crosslink formation	1	8	5.90908	0.628918	0.907244
GO:0051895	negative regulation of focal adhesion assembly	1	8	5.90908	0.628918	0.907244
GO:0051923	sulfation	1	8	5.90908	0.628918	0.907244
GO:0051967	negative regulation of synaptic transmission, glutamatergic	1	8	5.90908	0.628918	0.907244
GO:0060052	neurofilament cytoskeleton organization	1	8	5.90908	0.628918	0.907244
GO:0060059	embryonic retina morphogenesis in camera-type eye	1	8	5.90908	0.628918	0.907244
GO:0060080	regulation of inhibitory postsynaptic membrane potential	1	8	5.90908	0.628918	0.907244
GO:0060324	face development	1	8	5.90908	0.628918	0.907244
GO:0060371	regulation of atrial cardiac muscle cell membrane depolarization	1	8	5.90908	0.628918	0.907244
GO:0060396	growth hormone receptor signaling pathway	1	8	5.90908	0.628918	0.907244
GO:0060670	branching involved in labyrinthine layer morphogenesis	1	8	5.90908	0.628918	0.907244
GO:0070307	lens fiber cell development	1	8	5.90908	0.628918	0.907244
GO:0070507	regulation of microtubule cytoskeleton organization	1	8	5.90908	0.628918	0.907244
GO:0070986	left/right axis specification	1	8	5.90908	0.628918	0.907244
GO:0071372	cellular response to follicle-stimulating hormone stimulus	1	8	5.90908	0.628918	0.907244
GO:0071549	cellular response to dexamethasone stimulus	1	8	5.90908	0.628918	0.907244
GO:0086069	bundle of His cell to Purkinje myocyte communication	1	8	5.90908	0.628918	0.907244
GO:0090314	positive regulation of protein targeting to membrane	1	8	5.90908	0.628918	0.907244
GO:2000543	positive regulation of gastrulation	1	8	5.90908	0.628918	0.907244
GO:2000648	positive regulation of stem cell proliferation	1	8	5.90908	0.628918	0.907244
GO:2000810	regulation of tight junction assembly	1	8	5.90908	0.628918	0.907244
GO:2001237	negative regulation of extrinsic apoptotic signaling pathway	1	8	5.90908	0.628918	0.907244
GO:0006368	transcription elongation from RNA polymerase II promoter	3	65	2.18181	0.635047	0.914284
GO:0034146	toll-like receptor 5 signaling pathway	3	65	2.18181	0.635047	0.914284
GO:0034166	toll-like receptor 10 signaling pathway	3	65	2.18181	0.635047	0.914284
GO:0001569	patterning of blood vessels	2	34	2.78074	0.645599	0.924027
GO:0001933	negative regulation of protein phosphorylation	2	34	2.78074	0.645599	0.924027
GO:0001942	hair follicle development	2	34	2.78074	0.645599	0.924027
GO:0006284	base-excision repair	2	34	2.78074	0.645599	0.924027
GO:0007281	germ cell development	2	34	2.78074	0.645599	0.924027
GO:0032436	positive regulation of proteasomal ubiquitin-dependent protein catabolic process	2	34	2.78074	0.645599	0.924027
GO:0032880	regulation of protein localization	2	34	2.78074	0.645599	0.924027
GO:0042552	myelination	2	34	2.78074	0.645599	0.924027
GO:0051701	interaction with host	2	34	2.78074	0.645599	0.924027
GO:0001890	placenta development	2	35	2.70129	0.675659	0.96391
GO:0007030	Golgi organization	2	35	2.70129	0.675659	0.96391
GO:0048286	lung alveolus development	2	35	2.70129	0.675659	0.96391
GO:0050727	regulation of inflammatory response	2	35	2.70129	0.675659	0.96391
GO:0050830	defense response to Gram-positive bacterium	2	35	2.70129	0.675659	0.96391
GO:0051216	cartilage development	3	68	2.08556	0.697068	0.968176
GO:0001817	regulation of cytokine production	1	9	5.25251	0.700242	0.968176
GO:0002467	germinal center formation	1	9	5.25251	0.700242	0.968176
GO:0003143	embryonic heart tube morphogenesis	1	9	5.25251	0.700242	0.968176
GO:0003203	endocardial cushion morphogenesis	1	9	5.25251	0.700242	0.968176
GO:0006621	protein retention in ER lumen	1	9	5.25251	0.700242	0.968176
GO:0006807	nitrogen compound metabolic process	1	9	5.25251	0.700242	0.968176
GO:0006817	phosphate ion transport	1	9	5.25251	0.700242	0.968176
GO:0007567	parturition	1	9	5.25251	0.700242	0.968176
GO:0008635	activation of cysteine-type endopeptidase activity involved in apoptotic process by cytochrome c	1	9	5.25251	0.700242	0.968176
GO:0010388	cullin deneddylation	1	9	5.25251	0.700242	0.968176
GO:0014912	negative regulation of smooth muscle cell migration	1	9	5.25251	0.700242	0.968176
GO:0018345	protein palmitoylation	1	9	5.25251	0.700242	0.968176
GO:0021702	cerebellar Purkinje cell differentiation	1	9	5.25251	0.700242	0.968176
GO:0022010	central nervous system myelination	1	9	5.25251	0.700242	0.968176
GO:0030431	sleep	1	9	5.25251	0.700242	0.968176
GO:0031103	axon regeneration	1	9	5.25251	0.700242	0.968176
GO:0031110	regulation of microtubule polymerization or depolymerization	1	9	5.25251	0.700242	0.968176
GO:0031274	positive regulation of pseudopodium assembly	1	9	5.25251	0.700242	0.968176
GO:0031571	mitotic G1 DNA damage checkpoint	1	9	5.25251	0.700242	0.968176
GO:0031669	cellular response to nutrient levels	1	9	5.25251	0.700242	0.968176
GO:0032230	positive regulation of synaptic transmission, GABAergic	1	9	5.25251	0.700242	0.968176
GO:0032319	regulation of Rho GTPase activity	1	9	5.25251	0.700242	0.968176
GO:0032461	positive regulation of protein oligomerization	1	9	5.25251	0.700242	0.968176
GO:0032836	glomerular basement membrane development	1	9	5.25251	0.700242	0.968176
GO:0032924	activin receptor signaling pathway	1	9	5.25251	0.700242	0.968176
GO:0034587	piRNA metabolic process	1	9	5.25251	0.700242	0.968176
GO:0035584	calcium-mediated signaling using intracellular calcium source	1	9	5.25251	0.700242	0.968176
GO:0042511	positive regulation of tyrosine phosphorylation of Stat1 protein	1	9	5.25251	0.700242	0.968176
GO:0043117	positive regulation of vascular permeability	1	9	5.25251	0.700242	0.968176
GO:0043129	surfactant homeostasis	1	9	5.25251	0.700242	0.968176
GO:0043653	mitochondrial fragmentation involved in apoptotic process	1	9	5.25251	0.700242	0.968176
GO:0045792	negative regulation of cell size	1	9	5.25251	0.700242	0.968176
GO:0045806	negative regulation of endocytosis	1	9	5.25251	0.700242	0.968176
GO:0048016	inositol phosphate-mediated signaling	1	9	5.25251	0.700242	0.968176
GO:0050708	regulation of protein secretion	1	9	5.25251	0.700242	0.968176
GO:0050777	negative regulation of immune response	1	9	5.25251	0.700242	0.968176
GO:0050877	neurological system process	1	9	5.25251	0.700242	0.968176
GO:0050919	negative chemotaxis	1	9	5.25251	0.700242	0.968176
GO:0050927	positive regulation of positive chemotaxis	1	9	5.25251	0.700242	0.968176
GO:0060009	Sertoli cell development	1	9	5.25251	0.700242	0.968176
GO:0060307	regulation of ventricular cardiac muscle cell membrane repolarization	1	9	5.25251	0.700242	0.968176
GO:0060740	prostate gland epithelium morphogenesis	1	9	5.25251	0.700242	0.968176
GO:0061077	chaperone-mediated protein folding	1	9	5.25251	0.700242	0.968176
GO:0071236	cellular response to antibiotic	1	9	5.25251	0.700242	0.968176
GO:0071850	mitotic cell cycle arrest	1	9	5.25251	0.700242	0.968176
GO:0090009	primitive streak formation	1	9	5.25251	0.700242	0.968176
GO:0097202	activation of cysteine-type endopeptidase activity	1	9	5.25251	0.700242	0.968176
GO:2000036	regulation of stem cell maintenance	1	9	5.25251	0.700242	0.968176
GO:0006024	glycosaminoglycan biosynthetic process	2	36	2.62626	0.705948	0.973004
GO:0006144	purine nucleobase metabolic process	2	36	2.62626	0.705948	0.973004
GO:0008542	visual learning	2	36	2.62626	0.705948	0.973004
GO:0021766	hippocampus development	2	36	2.62626	0.705948	0.973004
GO:0030163	protein catabolic process	2	36	2.62626	0.705948	0.973004
GO:0006953	acute-phase response	2	37	2.55528	0.736445	1
GO:0051726	regulation of cell cycle	3	70	2.02597	0.73932	1
GO:0001503	ossification	3	71	1.99744	0.760694	1
GO:0007018	microtubule-based movement	3	71	1.99744	0.760694	1
GO:0038123	toll-like receptor TLR1:TLR2 signaling pathway	3	71	1.99744	0.760694	1
GO:0038124	toll-like receptor TLR6:TLR2 signaling pathway	3	71	1.99744	0.760694	1
GO:0001755	neural crest cell migration	2	38	2.48803	0.767127	1
GO:0006120	mitochondrial electron transport, NADH to ubiquinone	2	38	2.48803	0.767127	1
GO:0006606	protein import into nucleus	2	38	2.48803	0.767127	1
GO:0006833	water transport	2	38	2.48803	0.767127	1
GO:0030049	muscle filament sliding	2	38	2.48803	0.767127	1
GO:0030593	neutrophil chemotaxis	2	38	2.48803	0.767127	1
GO:0006465	signal peptide processing	1	10	4.72726	0.770059	1
GO:0006744	ubiquinone biosynthetic process	1	10	4.72726	0.770059	1
GO:0006911	phagocytosis, engulfment	1	10	4.72726	0.770059	1
GO:0006996	organelle organization	1	10	4.72726	0.770059	1
GO:0007077	mitotic nuclear envelope disassembly	1	10	4.72726	0.770059	1
GO:0007128	meiotic prophase I	1	10	4.72726	0.770059	1
GO:0007210	serotonin receptor signaling pathway	1	10	4.72726	0.770059	1
GO:0007600	sensory perception	1	10	4.72726	0.770059	1
GO:0010975	regulation of neuron projection development	1	10	4.72726	0.770059	1
GO:0015074	DNA integration	1	10	4.72726	0.770059	1
GO:0015908	fatty acid transport	1	10	4.72726	0.770059	1
GO:0016559	peroxisome fission	1	10	4.72726	0.770059	1
GO:0019953	sexual reproduction	1	10	4.72726	0.770059	1
GO:0030238	male sex determination	1	10	4.72726	0.770059	1
GO:0030903	notochord development	1	10	4.72726	0.770059	1
GO:0031589	cell-substrate adhesion	1	10	4.72726	0.770059	1
GO:0032743	positive regulation of interleukin-2 production	1	10	4.72726	0.770059	1
GO:0033700	phospholipid efflux	1	10	4.72726	0.770059	1
GO:0035413	positive regulation of catenin import into nucleus	1	10	4.72726	0.770059	1
GO:0036092	phosphatidylinositol-3-phosphate biosynthetic process	1	10	4.72726	0.770059	1
GO:0042551	neuron maturation	1	10	4.72726	0.770059	1
GO:0042592	homeostatic process	1	10	4.72726	0.770059	1
GO:0043149	stress fiber assembly	1	10	4.72726	0.770059	1
GO:0043206	extracellular fibril organization	1	10	4.72726	0.770059	1
GO:0045176	apical protein localization	1	10	4.72726	0.770059	1
GO:0047496	vesicle transport along microtubule	1	10	4.72726	0.770059	1
GO:0048821	erythrocyte development	1	10	4.72726	0.770059	1
GO:0050775	positive regulation of dendrite morphogenesis	1	10	4.72726	0.770059	1
GO:0051568	histone H3-K4 methylation	1	10	4.72726	0.770059	1
GO:0060039	pericardium development	1	10	4.72726	0.770059	1
GO:0060292	long term synaptic depression	1	10	4.72726	0.770059	1
GO:0060402	calcium ion transport into cytosol	1	10	4.72726	0.770059	1
GO:0060487	lung epithelial cell differentiation	1	10	4.72726	0.770059	1
GO:0060674	placenta blood vessel development	1	10	4.72726	0.770059	1
GO:0061029	eyelid development in camera-type eye	1	10	4.72726	0.770059	1
GO:0061136	regulation of proteasomal protein catabolic process	1	10	4.72726	0.770059	1
GO:0061303	cornea development in camera-type eye	1	10	4.72726	0.770059	1
GO:0071157	negative regulation of cell cycle arrest	1	10	4.72726	0.770059	1
GO:0090026	positive regulation of monocyte chemotaxis	1	10	4.72726	0.770059	1
GO:0090303	positive regulation of wound healing	1	10	4.72726	0.770059	1
GO:0097067	cellular response to thyroid hormone stimulus	1	10	4.72726	0.770059	1
GO:0030336	negative regulation of cell migration	3	72	1.96969	0.782223	1
GO:0000080	G1 phase of mitotic cell cycle	2	39	2.42424	0.797972	1
GO:0001568	blood vessel development	2	39	2.42424	0.797972	1
GO:0006865	amino acid transport	2	39	2.42424	0.797972	1
GO:0007188	adenylate cyclase-modulating G-protein coupled receptor signaling pathway	2	39	2.42424	0.797972	1
GO:0031532	actin cytoskeleton reorganization	2	39	2.42424	0.797972	1
GO:0048469	cell maturation	2	39	2.42424	0.797972	1
GO:0090382	phagosome maturation	2	39	2.42424	0.797972	1
GO:0034134	toll-like receptor 2 signaling pathway	3	73	1.94271	0.8039	1
GO:0043966	histone H3 acetylation	2	40	2.36363	0.828961	1
GO:0001678	cellular glucose homeostasis	1	11	4.29751	0.838401	1
GO:0002063	chondrocyte development	1	11	4.29751	0.838401	1
GO:0006098	pentose-phosphate shunt	1	11	4.29751	0.838401	1
GO:0006195	purine nucleotide catabolic process	1	11	4.29751	0.838401	1
GO:0006536	glutamate metabolic process	1	11	4.29751	0.838401	1
GO:0006702	androgen biosynthetic process	1	11	4.29751	0.838401	1
GO:0006707	cholesterol catabolic process	1	11	4.29751	0.838401	1
GO:0006878	cellular copper ion homeostasis	1	11	4.29751	0.838401	1
GO:0006940	regulation of smooth muscle contraction	1	11	4.29751	0.838401	1
GO:0007016	cytoskeletal anchoring at plasma membrane	1	11	4.29751	0.838401	1
GO:0007168	receptor guanylyl cyclase signaling pathway	1	11	4.29751	0.838401	1
GO:0007252	I-kappaB phosphorylation	1	11	4.29751	0.838401	1
GO:0010875	positive regulation of cholesterol efflux	1	11	4.29751	0.838401	1
GO:0010906	regulation of glucose metabolic process	1	11	4.29751	0.838401	1
GO:0014911	positive regulation of smooth muscle cell migration	1	11	4.29751	0.838401	1
GO:0016050	vesicle organization	1	11	4.29751	0.838401	1
GO:0016064	immunoglobulin mediated immune response	1	11	4.29751	0.838401	1
GO:0021846	cell proliferation in forebrain	1	11	4.29751	0.838401	1
GO:0030111	regulation of Wnt receptor signaling pathway	1	11	4.29751	0.838401	1
GO:0030208	dermatan sulfate biosynthetic process	1	11	4.29751	0.838401	1
GO:0031396	regulation of protein ubiquitination	1	11	4.29751	0.838401	1
GO:0031929	TOR signaling cascade	1	11	4.29751	0.838401	1
GO:0032727	positive regulation of interferon-alpha production	1	11	4.29751	0.838401	1
GO:0032740	positive regulation of interleukin-17 production	1	11	4.29751	0.838401	1
GO:0033160	positive regulation of protein import into nucleus, translocation	1	11	4.29751	0.838401	1
GO:0033540	fatty acid beta-oxidation using acyl-CoA oxidase	1	11	4.29751	0.838401	1
GO:0035774	positive regulation of insulin secretion involved in cellular response to glucose stimulus	1	11	4.29751	0.838401	1
GO:0042088	T-helper 1 type immune response	1	11	4.29751	0.838401	1
GO:0043069	negative regulation of programmed cell death	1	11	4.29751	0.838401	1
GO:0043518	negative regulation of DNA damage response, signal transduction by p53 class mediator	1	11	4.29751	0.838401	1
GO:0043666	regulation of phosphoprotein phosphatase activity	1	11	4.29751	0.838401	1
GO:0044257	cellular protein catabolic process	1	11	4.29751	0.838401	1
GO:0045662	negative regulation of myoblast differentiation	1	11	4.29751	0.838401	1
GO:0045778	positive regulation of ossification	1	11	4.29751	0.838401	1
GO:0045780	positive regulation of bone resorption	1	11	4.29751	0.838401	1
GO:0046135	pyrimidine nucleoside catabolic process	1	11	4.29751	0.838401	1
GO:0046641	positive regulation of alpha-beta T cell proliferation	1	11	4.29751	0.838401	1
GO:0048617	embryonic foregut morphogenesis	1	11	4.29751	0.838401	1
GO:0048715	negative regulation of oligodendrocyte differentiation	1	11	4.29751	0.838401	1
GO:0048853	forebrain morphogenesis	1	11	4.29751	0.838401	1
GO:0050673	epithelial cell proliferation	1	11	4.29751	0.838401	1
GO:0050709	negative regulation of protein secretion	1	11	4.29751	0.838401	1
GO:0050795	regulation of behavior	1	11	4.29751	0.838401	1
GO:0050860	negative regulation of T cell receptor signaling pathway	1	11	4.29751	0.838401	1
GO:0051085	chaperone mediated protein folding requiring cofactor	1	11	4.29751	0.838401	1
GO:0051146	striated muscle cell differentiation	1	11	4.29751	0.838401	1
GO:0051272	positive regulation of cellular component movement	1	11	4.29751	0.838401	1
GO:0055117	regulation of cardiac muscle contraction	1	11	4.29751	0.838401	1
GO:0060174	limb bud formation	1	11	4.29751	0.838401	1
GO:0060322	head development	1	11	4.29751	0.838401	1
GO:0061036	positive regulation of cartilage development	1	11	4.29751	0.838401	1
GO:0070584	mitochondrion morphogenesis	1	11	4.29751	0.838401	1
GO:0042593	glucose homeostasis	3	75	1.89091	0.847665	1
GO:0007610	behavior	2	41	2.30598	0.860072	1
GO:0019432	triglyceride biosynthetic process	2	41	2.30598	0.860072	1
GO:0001822	kidney development	3	76	1.86602	0.869739	1
GO:0008544	epidermis development	3	76	1.86602	0.869739	1
GO:0006805	xenobiotic metabolic process	5	138	1.71278	0.884933	1
GO:0006139	nucleobase-containing compound metabolic process	2	42	2.25108	0.891287	1
GO:0007416	synapse assembly	2	42	2.25108	0.891287	1
GO:0007613	memory	2	42	2.25108	0.891287	1
GO:0017148	negative regulation of translation	2	42	2.25108	0.891287	1
GO:0031124	mRNA 3'-end processing	2	42	2.25108	0.891287	1
GO:0035872	nucleotide-binding domain, leucine rich repeat containing receptor signaling pathway	2	42	2.25108	0.891287	1
GO:0055086	nucleobase-containing small molecule metabolic process	3	77	1.84179	0.89193	1
GO:0001779	natural killer cell differentiation	1	12	3.93939	0.905298	1
GO:0001963	synaptic transmission, dopaminergic	1	12	3.93939	0.905298	1
GO:0007004	telomere maintenance via telomerase	1	12	3.93939	0.905298	1
GO:0007158	neuron cell-cell adhesion	1	12	3.93939	0.905298	1
GO:0008154	actin polymerization or depolymerization	1	12	3.93939	0.905298	1
GO:0008334	histone mRNA metabolic process	1	12	3.93939	0.905298	1
GO:0009312	oligosaccharide biosynthetic process	1	12	3.93939	0.905298	1
GO:0009987	cellular process	1	12	3.93939	0.905298	1
GO:0010460	positive regulation of heart rate	1	12	3.93939	0.905298	1
GO:0010510	regulation of acetyl-CoA biosynthetic process from pyruvate	1	12	3.93939	0.905298	1
GO:0016045	detection of bacterium	1	12	3.93939	0.905298	1
GO:0016226	iron-sulfur cluster assembly	1	12	3.93939	0.905298	1
GO:0033280	response to vitamin D	1	12	3.93939	0.905298	1
GO:0035108	limb morphogenesis	1	12	3.93939	0.905298	1
GO:0042994	cytoplasmic sequestering of transcription factor	1	12	3.93939	0.905298	1
GO:0043252	sodium-independent organic anion transport	1	12	3.93939	0.905298	1
GO:0043968	histone H2A acetylation	1	12	3.93939	0.905298	1
GO:0045088	regulation of innate immune response	1	12	3.93939	0.905298	1
GO:0048025	negative regulation of mRNA splicing, via spliceosome	1	12	3.93939	0.905298	1
GO:0050710	negative regulation of cytokine secretion	1	12	3.93939	0.905298	1
GO:0050730	regulation of peptidyl-tyrosine phosphorylation	1	12	3.93939	0.905298	1
GO:0051770	positive regulation of nitric-oxide synthase biosynthetic process	1	12	3.93939	0.905298	1
GO:0060134	prepulse inhibition	1	12	3.93939	0.905298	1
GO:0060644	mammary gland epithelial cell differentiation	1	12	3.93939	0.905298	1
GO:0070372	regulation of ERK1 and ERK2 cascade	1	12	3.93939	0.905298	1
GO:0071375	cellular response to peptide hormone stimulus	1	12	3.93939	0.905298	1
GO:0090184	positive regulation of kidney development	1	12	3.93939	0.905298	1
GO:0001658	branching involved in ureteric bud morphogenesis	2	43	2.19873	0.922588	1
GO:0007588	excretion	2	43	2.19873	0.922588	1
GO:0014070	response to organic cyclic compound	2	43	2.19873	0.922588	1
GO:0043123	positive regulation of I-kappaB kinase/NF-kappaB cascade	5	143	1.65289	0.934676	1
GO:0006520	cellular amino acid metabolic process	2	44	2.14876	0.953958	1
GO:0006687	glycosphingolipid metabolic process	2	44	2.14876	0.953958	1
GO:0050434	positive regulation of viral transcription	2	44	2.14876	0.953958	1
GO:0090090	negative regulation of canonical Wnt receptor signaling pathway	3	80	1.77272	0.95914	1
GO:0001508	regulation of action potential	1	13	3.63636	0.97078	1
GO:0001935	endothelial cell proliferation	1	13	3.63636	0.97078	1
GO:0002009	morphogenesis of an epithelium	1	13	3.63636	0.97078	1
GO:0006839	mitochondrial transport	1	13	3.63636	0.97078	1
GO:0007043	cell-cell junction assembly	1	13	3.63636	0.97078	1
GO:0007413	axonal fasciculation	1	13	3.63636	0.97078	1
GO:0009311	oligosaccharide metabolic process	1	13	3.63636	0.97078	1
GO:0010259	multicellular organismal aging	1	13	3.63636	0.97078	1
GO:0010842	retina layer formation	1	13	3.63636	0.97078	1
GO:0022409	positive regulation of cell-cell adhesion	1	13	3.63636	0.97078	1
GO:0030207	chondroitin sulfate catabolic process	1	13	3.63636	0.97078	1
GO:0030518	intracellular steroid hormone receptor signaling pathway	1	13	3.63636	0.97078	1
GO:0030534	adult behavior	1	13	3.63636	0.97078	1
GO:0030889	negative regulation of B cell proliferation	1	13	3.63636	0.97078	1
GO:0031032	actomyosin structure organization	1	13	3.63636	0.97078	1
GO:0032331	negative regulation of chondrocyte differentiation	1	13	3.63636	0.97078	1
GO:0032922	circadian regulation of gene expression	1	13	3.63636	0.97078	1
GO:0033189	response to vitamin A	1	13	3.63636	0.97078	1
GO:0035810	positive regulation of urine volume	1	13	3.63636	0.97078	1
GO:0042100	B cell proliferation	1	13	3.63636	0.97078	1
GO:0043101	purine-containing compound salvage	1	13	3.63636	0.97078	1
GO:0043537	negative regulation of blood vessel endothelial cell migration	1	13	3.63636	0.97078	1
GO:0045445	myoblast differentiation	1	13	3.63636	0.97078	1
GO:0045807	positive regulation of endocytosis	1	13	3.63636	0.97078	1
GO:0046849	bone remodeling	1	13	3.63636	0.97078	1
GO:0046928	regulation of neurotransmitter secretion	1	13	3.63636	0.97078	1
GO:0048205	COPI coating of Golgi vesicle	1	13	3.63636	0.97078	1
GO:0048488	synaptic vesicle endocytosis	1	13	3.63636	0.97078	1
GO:0055093	response to hyperoxia	1	13	3.63636	0.97078	1
GO:0060038	cardiac muscle cell proliferation	1	13	3.63636	0.97078	1
GO:0060444	branching involved in mammary gland duct morphogenesis	1	13	3.63636	0.97078	1
GO:0070207	protein homotrimerization	1	13	3.63636	0.97078	1
GO:0071542	dopaminergic neuron differentiation	1	13	3.63636	0.97078	1
GO:0090102	cochlea development	1	13	3.63636	0.97078	1
GO:0002755	MyD88-dependent toll-like receptor signaling pathway	3	81	1.75084	0.981731	1
GO:0006096	glycolysis	2	45	2.10101	0.985378	1
GO:0050729	positive regulation of inflammatory response	2	45	2.10101	0.985378	1
GO:0016071	mRNA metabolic process	7	225	1.4707	0.99451	1
GO:0006369	termination of RNA polymerase II transcription	2	46	2.05533	1	1
GO:0007519	skeletal muscle tissue development	2	46	2.05533	1	1
GO:0000038	very long-chain fatty acid metabolic process	1	14	3.37662	1	1
GO:0000042	protein targeting to Golgi	1	14	3.37662	1	1
GO:0000132	establishment of mitotic spindle orientation	1	14	3.37662	1	1
GO:0001709	cell fate determination	1	14	3.37662	1	1
GO:0002089	lens morphogenesis in camera-type eye	1	14	3.37662	1	1
GO:0006637	acyl-CoA metabolic process	1	14	3.37662	1	1
GO:0006825	copper ion transport	1	14	3.37662	1	1
GO:0006970	response to osmotic stress	1	14	3.37662	1	1
GO:0009416	response to light stimulus	1	14	3.37662	1	1
GO:0009948	anterior/posterior axis specification	1	14	3.37662	1	1
GO:0021904	dorsal/ventral neural tube patterning	1	14	3.37662	1	1
GO:0030101	natural killer cell activation	1	14	3.37662	1	1
GO:0032886	regulation of microtubule-based process	1	14	3.37662	1	1
GO:0034375	high-density lipoprotein particle remodeling	1	14	3.37662	1	1
GO:0035815	positive regulation of renal sodium excretion	1	14	3.37662	1	1
GO:0042325	regulation of phosphorylation	1	14	3.37662	1	1
GO:0042953	lipoprotein transport	1	14	3.37662	1	1
GO:0043616	keratinocyte proliferation	1	14	3.37662	1	1
GO:0046034	ATP metabolic process	1	14	3.37662	1	1
GO:0046328	regulation of JNK cascade	1	14	3.37662	1	1
GO:0046579	positive regulation of Ras protein signal transduction	1	14	3.37662	1	1
GO:0050427	3'-phosphoadenosine 5'-phosphosulfate metabolic process	1	14	3.37662	1	1
GO:0050482	arachidonic acid secretion	1	14	3.37662	1	1
GO:0050995	negative regulation of lipid catabolic process	1	14	3.37662	1	1
GO:0051281	positive regulation of release of sequestered calcium ion into cytosol	1	14	3.37662	1	1
GO:0071044	histone mRNA catabolic process	1	14	3.37662	1	1
GO:0071108	protein K48-linked deubiquitination	1	14	3.37662	1	1
GO:0071364	cellular response to epidermal growth factor stimulus	1	14	3.37662	1	1
GO:0097191	extrinsic apoptotic signaling pathway	1	14	3.37662	1	1
GO:0032526	response to retinoic acid	2	47	2.0116	1	1
GO:0030182	neuron differentiation	3	84	1.68831	1	1
GO:0045766	positive regulation of angiogenesis	3	84	1.68831	1	1
GO:0006349	regulation of gene expression by genetic imprinting	1	15	3.15151	1	1
GO:0006541	glutamine metabolic process	1	15	3.15151	1	1
GO:0006941	striated muscle contraction	1	15	3.15151	1	1
GO:0007029	endoplasmic reticulum organization	1	15	3.15151	1	1
GO:0007141	male meiosis I	1	15	3.15151	1	1
GO:0007512	adult heart development	1	15	3.15151	1	1
GO:0007520	myoblast fusion	1	15	3.15151	1	1
GO:0008637	apoptotic mitochondrial changes	1	15	3.15151	1	1
GO:0010881	regulation of cardiac muscle contraction by regulation of the release of sequestered calcium ion	1	15	3.15151	1	1
GO:0014032	neural crest cell development	1	15	3.15151	1	1
GO:0016998	cell wall macromolecule catabolic process	1	15	3.15151	1	1
GO:0021542	dentate gyrus development	1	15	3.15151	1	1
GO:0030449	regulation of complement activation	1	15	3.15151	1	1
GO:0043523	regulation of neuron apoptotic process	1	15	3.15151	1	1
GO:0046513	ceramide biosynthetic process	1	15	3.15151	1	1
GO:0048490	anterograde synaptic vesicle transport	1	15	3.15151	1	1
GO:0048709	oligodendrocyte differentiation	1	15	3.15151	1	1
GO:0048846	axon extension involved in axon guidance	1	15	3.15151	1	1
GO:0050905	neuromuscular process	1	15	3.15151	1	1
GO:0050930	induction of positive chemotaxis	1	15	3.15151	1	1
GO:0051493	regulation of cytoskeleton organization	1	15	3.15151	1	1
GO:0051881	regulation of mitochondrial membrane potential	1	15	3.15151	1	1
GO:0060749	mammary gland alveolus development	1	15	3.15151	1	1
GO:2000811	negative regulation of anoikis	1	15	3.15151	1	1
GO:2001238	positive regulation of extrinsic apoptotic signaling pathway	1	15	3.15151	1	1
GO:0000724	double-strand break repair via homologous recombination	2	49	1.9295	1	1
GO:0006633	fatty acid biosynthetic process	2	49	1.9295	1	1
GO:0007126	meiosis	2	49	1.9295	1	1
GO:0010976	positive regulation of neuron projection development	2	49	1.9295	1	1
GO:0001954	positive regulation of cell-matrix adhesion	1	16	2.95454	1	1
GO:0006303	double-strand break repair via nonhomologous end joining	1	16	2.95454	1	1
GO:0006750	glutathione biosynthetic process	1	16	2.95454	1	1
GO:0006829	zinc ion transport	1	16	2.95454	1	1
GO:0007339	binding of sperm to zona pellucida	1	16	2.95454	1	1
GO:0010506	regulation of autophagy	1	16	2.95454	1	1
GO:0010634	positive regulation of epithelial cell migration	1	16	2.95454	1	1
GO:0030502	negative regulation of bone mineralization	1	16	2.95454	1	1
GO:0031146	SCF-dependent proteasomal ubiquitin-dependent protein catabolic process	1	16	2.95454	1	1
GO:0032722	positive regulation of chemokine production	1	16	2.95454	1	1
GO:0032981	mitochondrial respiratory chain complex I assembly	1	16	2.95454	1	1
GO:0034614	cellular response to reactive oxygen species	1	16	2.95454	1	1
GO:0035725	sodium ion transmembrane transport	1	16	2.95454	1	1
GO:0036149	phosphatidylinositol acyl-chain remodeling	1	16	2.95454	1	1
GO:0045664	regulation of neuron differentiation	1	16	2.95454	1	1
GO:0045746	negative regulation of Notch signaling pathway	1	16	2.95454	1	1
GO:0046716	muscle cell homeostasis	1	16	2.95454	1	1
GO:0046856	phosphatidylinositol dephosphorylation	1	16	2.95454	1	1
GO:0048514	blood vessel morphogenesis	1	16	2.95454	1	1
GO:0048566	embryonic digestive tract development	1	16	2.95454	1	1
GO:0051968	positive regulation of synaptic transmission, glutamatergic	1	16	2.95454	1	1
GO:0070536	protein K63-linked deubiquitination	1	16	2.95454	1	1
GO:0071773	cellular response to BMP stimulus	1	16	2.95454	1	1
GO:0086091	regulation of heart rate by cardiac conduction	1	16	2.95454	1	1
GO:0097194	execution phase of apoptosis	1	16	2.95454	1	1
GO:0006091	generation of precursor metabolites and energy	2	51	1.85383	1	1
GO:0033138	positive regulation of peptidyl-serine phosphorylation	2	51	1.85383	1	1
GO:0045444	fat cell differentiation	2	51	1.85383	1	1
GO:0051289	protein homotetramerization	2	51	1.85383	1	1
GO:0051092	positive regulation of NF-kappaB transcription factor activity	4	109	1.73478	1	1
GO:0006888	ER to Golgi vesicle-mediated transport	2	52	1.81818	1	1
GO:0001676	long-chain fatty acid metabolic process	1	17	2.78074	1	1
GO:0002250	adaptive immune response	1	17	2.78074	1	1
GO:0006306	DNA methylation	1	17	2.78074	1	1
GO:0006471	protein ADP-ribosylation	1	17	2.78074	1	1
GO:0006672	ceramide metabolic process	1	17	2.78074	1	1
GO:0007398	ectoderm development	1	17	2.78074	1	1
GO:0009968	negative regulation of signal transduction	1	17	2.78074	1	1
GO:0010243	response to organic nitrogen	1	17	2.78074	1	1
GO:0017015	regulation of transforming growth factor beta receptor signaling pathway	1	17	2.78074	1	1
GO:0031290	retinal ganglion cell axon guidance	1	17	2.78074	1	1
GO:0032148	activation of protein kinase B activity	1	17	2.78074	1	1
GO:0032402	melanosome transport	1	17	2.78074	1	1
GO:0032467	positive regulation of cytokinesis	1	17	2.78074	1	1
GO:0036148	phosphatidylglycerol acyl-chain remodeling	1	17	2.78074	1	1
GO:0036150	phosphatidylserine acyl-chain remodeling	1	17	2.78074	1	1
GO:0042311	vasodilation	1	17	2.78074	1	1
GO:0045773	positive regulation of axon extension	1	17	2.78074	1	1
GO:0045930	negative regulation of mitotic cell cycle	1	17	2.78074	1	1
GO:0046686	response to cadmium ion	1	17	2.78074	1	1
GO:0050718	positive regulation of interleukin-1 beta secretion	1	17	2.78074	1	1
GO:0050790	regulation of catalytic activity	1	17	2.78074	1	1
GO:0060395	SMAD protein signal transduction	1	17	2.78074	1	1
GO:0010468	regulation of gene expression	2	53	1.78387	1	1
GO:0043627	response to estrogen stimulus	2	53	1.78387	1	1
GO:0006464	cellular protein modification process	4	116	1.63009	1	1
GO:0006935	chemotaxis	4	116	1.63009	1	1
GO:0043547	positive regulation of GTPase activity	2	54	1.75084	1	1
GO:0050679	positive regulation of epithelial cell proliferation	2	54	1.75084	1	1
GO:0001654	eye development	1	18	2.62626	1	1
GO:0002052	positive regulation of neuroblast proliferation	1	18	2.62626	1	1
GO:0005978	glycogen biosynthetic process	1	18	2.62626	1	1
GO:0006071	glycerol metabolic process	1	18	2.62626	1	1
GO:0006261	DNA-dependent DNA replication	1	18	2.62626	1	1
GO:0006401	RNA catabolic process	1	18	2.62626	1	1
GO:0006801	superoxide metabolic process	1	18	2.62626	1	1
GO:0007088	regulation of mitosis	1	18	2.62626	1	1
GO:0007250	activation of NF-kappaB-inducing kinase activity	1	18	2.62626	1	1
GO:0007292	female gamete generation	1	18	2.62626	1	1
GO:0009755	hormone-mediated signaling pathway	1	18	2.62626	1	1
GO:0010165	response to X-ray	1	18	2.62626	1	1
GO:0010765	positive regulation of sodium ion transport	1	18	2.62626	1	1
GO:0014047	glutamate secretion	1	18	2.62626	1	1
GO:0015949	nucleobase-containing small molecule interconversion	1	18	2.62626	1	1
GO:0016079	synaptic vesicle exocytosis	1	18	2.62626	1	1
GO:0016573	histone acetylation	1	18	2.62626	1	1
GO:0023019	signal transduction involved in regulation of gene expression	1	18	2.62626	1	1
GO:0032320	positive regulation of Ras GTPase activity	1	18	2.62626	1	1
GO:0035924	cellular response to vascular endothelial growth factor stimulus	1	18	2.62626	1	1
GO:0042104	positive regulation of activated T cell proliferation	1	18	2.62626	1	1
GO:0045671	negative regulation of osteoclast differentiation	1	18	2.62626	1	1
GO:0045736	negative regulation of cyclin-dependent protein serine/threonine kinase activity	1	18	2.62626	1	1
GO:0045747	positive regulation of Notch signaling pathway	1	18	2.62626	1	1
GO:0048169	regulation of long-term neuronal synaptic plasticity	1	18	2.62626	1	1
GO:0048477	oogenesis	1	18	2.62626	1	1
GO:0051603	proteolysis involved in cellular protein catabolic process	1	18	2.62626	1	1
GO:0007286	spermatid development	2	55	1.719	1	1
GO:0050896	response to stimulus	2	55	1.719	1	1
GO:0032869	cellular response to insulin stimulus	2	56	1.68831	1	1
GO:0000245	spliceosomal complex assembly	1	19	2.48803	1	1
GO:0001662	behavioral fear response	1	19	2.48803	1	1
GO:0002076	osteoblast development	1	19	2.48803	1	1
GO:0006362	transcription elongation from RNA polymerase I promoter	1	19	2.48803	1	1
GO:0006513	protein monoubiquitination	1	19	2.48803	1	1
GO:0007051	spindle organization	1	19	2.48803	1	1
GO:0010575	positive regulation vascular endothelial growth factor production	1	19	2.48803	1	1
GO:0010942	positive regulation of cell death	1	19	2.48803	1	1
GO:0016575	histone deacetylation	1	19	2.48803	1	1
GO:0019433	triglyceride catabolic process	1	19	2.48803	1	1
GO:0031648	protein destabilization	1	19	2.48803	1	1
GO:0043001	Golgi to plasma membrane protein transport	1	19	2.48803	1	1
GO:0044344	cellular response to fibroblast growth factor stimulus	1	19	2.48803	1	1
GO:0045648	positive regulation of erythrocyte differentiation	1	19	2.48803	1	1
GO:0048041	focal adhesion assembly	1	19	2.48803	1	1
GO:0048663	neuron fate commitment	1	19	2.48803	1	1
GO:0051145	smooth muscle cell differentiation	1	19	2.48803	1	1
GO:0070328	triglyceride homeostasis	1	19	2.48803	1	1
GO:0090190	positive regulation of branching involved in ureteric bud morphogenesis	1	19	2.48803	1	1
GO:0007202	activation of phospholipase C activity	2	57	1.65869	1	1
GO:0045454	cell redox homeostasis	2	57	1.65869	1	1
GO:0009749	response to glucose stimulus	2	58	1.63009	1	1
GO:0016197	endosomal transport	2	58	1.63009	1	1
GO:0000083	regulation of transcription involved in G1/S phase of mitotic cell cycle	1	20	2.36363	1	1
GO:0001502	cartilage condensation	1	20	2.36363	1	1
GO:0001932	regulation of protein phosphorylation	1	20	2.36363	1	1
GO:0006298	mismatch repair	1	20	2.36363	1	1
GO:0006796	phosphate-containing compound metabolic process	1	20	2.36363	1	1
GO:0006885	regulation of pH	1	20	2.36363	1	1
GO:0030099	myeloid cell differentiation	1	20	2.36363	1	1
GO:0031016	pancreas development	1	20	2.36363	1	1
GO:0035249	synaptic transmission, glutamatergic	1	20	2.36363	1	1
GO:0042744	hydrogen peroxide catabolic process	1	20	2.36363	1	1
GO:0042755	eating behavior	1	20	2.36363	1	1
GO:0043388	positive regulation of DNA binding	1	20	2.36363	1	1
GO:0043473	pigmentation	1	20	2.36363	1	1
GO:0045861	negative regulation of proteolysis	1	20	2.36363	1	1
GO:0060045	positive regulation of cardiac muscle cell proliferation	1	20	2.36363	1	1
GO:0070371	ERK1 and ERK2 cascade	1	20	2.36363	1	1
GO:0071479	cellular response to ionizing radiation	1	20	2.36363	1	1
GO:0030097	hemopoiesis	2	59	1.60246	1	1
GO:0000088	mitotic prophase	1	21	2.25108	1	1
GO:0000718	nucleotide-excision repair, DNA damage removal	1	21	2.25108	1	1
GO:0001824	blastocyst development	1	21	2.25108	1	1
GO:0006363	termination of RNA polymerase I transcription	1	21	2.25108	1	1
GO:0006754	ATP biosynthetic process	1	21	2.25108	1	1
GO:0014003	oligodendrocyte development	1	21	2.25108	1	1
GO:0043967	histone H4 acetylation	1	21	2.25108	1	1
GO:0045453	bone resorption	1	21	2.25108	1	1
GO:0046580	negative regulation of Ras protein signal transduction	1	21	2.25108	1	1
GO:0050714	positive regulation of protein secretion	1	21	2.25108	1	1
GO:0060412	ventricular septum morphogenesis	1	21	2.25108	1	1
[truncated: 198 more rows]

## Sheet: Genes
go_id	go_name	enrichment	pvalue	FDR	gene_id	gene_name
GO:0007165	signal transduction	3.07502	2.8939e-15	6.35791e-12	10087	COL4A3BP
GO:0007165	signal transduction	3.07502	2.8939e-15	6.35791e-12	6093	ROCK1
GO:0007165	signal transduction	3.07502	2.8939e-15	6.35791e-12	23390	ZDHHC17
GO:0007165	signal transduction	3.07502	2.8939e-15	6.35791e-12	57522	SRGAP1
GO:0007165	signal transduction	3.07502	2.8939e-15	6.35791e-12	2570	GABRR2
GO:0007165	signal transduction	3.07502	2.8939e-15	6.35791e-12	5291	PIK3CB
GO:0007165	signal transduction	3.07502	2.8939e-15	6.35791e-12	10767	HBS1L
GO:0007165	signal transduction	3.07502	2.8939e-15	6.35791e-12	79890	RIN3
GO:0007165	signal transduction	3.07502	2.8939e-15	6.35791e-12	2794	GNL1
GO:0007165	signal transduction	3.07502	2.8939e-15	6.35791e-12	3717	JAK2
GO:0007165	signal transduction	3.07502	2.8939e-15	6.35791e-12	10458	BAIAP2
GO:0007165	signal transduction	3.07502	2.8939e-15	6.35791e-12	5140	PDE3B
GO:0007165	signal transduction	3.07502	2.8939e-15	6.35791e-12	825	CAPN3
GO:0007165	signal transduction	3.07502	2.8939e-15	6.35791e-12	114822	RHPN1
GO:0007165	signal transduction	3.07502	2.8939e-15	6.35791e-12	5585	PKN1
GO:0007165	signal transduction	3.07502	2.8939e-15	6.35791e-12	8829	NRP1
GO:0007165	signal transduction	3.07502	2.8939e-15	6.35791e-12	81542	TMX1
GO:0007165	signal transduction	3.07502	2.8939e-15	6.35791e-12	1381	CRABP1
GO:0007165	signal transduction	3.07502	2.8939e-15	6.35791e-12	55714	TENM3
GO:0007165	signal transduction	3.07502	2.8939e-15	6.35791e-12	8807	IL18RAP
GO:0007165	signal transduction	3.07502	2.8939e-15	6.35791e-12	1143	CHRNB4
GO:0007165	signal transduction	3.07502	2.8939e-15	6.35791e-12	5609	MAP2K7
GO:0007165	signal transduction	3.07502	2.8939e-15	6.35791e-12	131890	GRK7
GO:0007165	signal transduction	3.07502	2.8939e-15	6.35791e-12	7296	TXNRD1
GO:0007165	signal transduction	3.07502	2.8939e-15	6.35791e-12	10526	IPO8
GO:0007165	signal transduction	3.07502	2.8939e-15	6.35791e-12	3581	IL9R
GO:0007165	signal transduction	3.07502	2.8939e-15	6.35791e-12	55914	ERBB2IP
GO:0007165	signal transduction	3.07502	2.8939e-15	6.35791e-12	5298	PI4KB
GO:0007165	signal transduction	3.07502	2.8939e-15	6.35791e-12	116988	AGAP3
GO:0007165	signal transduction	3.07502	2.8939e-15	6.35791e-12	27032	ATP2C1
GO:0007165	signal transduction	3.07502	2.8939e-15	6.35791e-12	27329	ANGPTL3
GO:0007165	signal transduction	3.07502	2.8939e-15	6.35791e-12	9994	CASP8AP2
GO:0007165	signal transduction	3.07502	2.8939e-15	6.35791e-12	114548	NLRP3
GO:0007165	signal transduction	3.07502	2.8939e-15	6.35791e-12	2066	ERBB4
GO:0007165	signal transduction	3.07502	2.8939e-15	6.35791e-12	5364	PLXNB1
GO:0007165	signal transduction	3.07502	2.8939e-15	6.35791e-12	10902	BRD8
GO:0007165	signal transduction	3.07502	2.8939e-15	6.35791e-12	9392	TGFBRAP1
GO:0007165	signal transduction	3.07502	2.8939e-15	6.35791e-12	9126	SMC3
GO:0007165	signal transduction	3.07502	2.8939e-15	6.35791e-12	29941	PKN3
GO:0007165	signal transduction	3.07502	2.8939e-15	6.35791e-12	2890	GRIA1
GO:0007165	signal transduction	3.07502	2.8939e-15	6.35791e-12	5602	MAPK10
GO:0007165	signal transduction	3.07502	2.8939e-15	6.35791e-12	6387	CXCL12
GO:0007165	signal transduction	3.07502	2.8939e-15	6.35791e-12	2034	EPAS1
GO:0007165	signal transduction	3.07502	2.8939e-15	6.35791e-12	10842	PPP1R17
GO:0007165	signal transduction	3.07502	2.8939e-15	6.35791e-12	3459	IFNGR1
GO:0007165	signal transduction	3.07502	2.8939e-15	6.35791e-12	4763	NF1
GO:0007165	signal transduction	3.07502	2.8939e-15	6.35791e-12	9637	FEZ2
GO:0007165	signal transduction	3.07502	2.8939e-15	6.35791e-12	60485	SAV1
GO:0007165	signal transduction	3.07502	2.8939e-15	6.35791e-12	3628	INPP1
GO:0007165	signal transduction	3.07502	2.8939e-15	6.35791e-12	54207	KCNK10
GO:0007165	signal transduction	3.07502	2.8939e-15	6.35791e-12	6452	SH3BP2
GO:0007165	signal transduction	3.07502	2.8939e-15	6.35791e-12	5293	PIK3CD
GO:0007165	signal transduction	3.07502	2.8939e-15	6.35791e-12	5297	PI4KA
GO:0007165	signal transduction	3.07502	2.8939e-15	6.35791e-12	30820	KCNIP1
GO:0007165	signal transduction	3.07502	2.8939e-15	6.35791e-12	9231	DLG5
GO:0007165	signal transduction	3.07502	2.8939e-15	6.35791e-12	26011	TENM4
GO:0007165	signal transduction	3.07502	2.8939e-15	6.35791e-12	920	CD4
GO:0007165	signal transduction	3.07502	2.8939e-15	6.35791e-12	3480	IGF1R
GO:0007165	signal transduction	3.07502	2.8939e-15	6.35791e-12	65059	RAPH1
GO:0007165	signal transduction	3.07502	2.8939e-15	6.35791e-12	84675	TRIM55
GO:0007165	signal transduction	3.07502	2.8939e-15	6.35791e-12	9318	COPS2
GO:0007165	signal transduction	3.07502	2.8939e-15	6.35791e-12	3708	ITPR1
GO:0007165	signal transduction	3.07502	2.8939e-15	6.35791e-12	50859	SPOCK3
GO:0007165	signal transduction	3.07502	2.8939e-15	6.35791e-12	10752	CHL1
GO:0007165	signal transduction	3.07502	2.8939e-15	6.35791e-12	1501	CTNND2
GO:0007165	signal transduction	3.07502	2.8939e-15	6.35791e-12	4308	TRPM1
GO:0007165	signal transduction	3.07502	2.8939e-15	6.35791e-12	6662	SOX9
GO:0006508	proteolysis	3.97168	4.26766e-13	4.68802e-10	255926	ADAM5
GO:0006508	proteolysis	3.97168	4.26766e-13	4.68802e-10	8749	ADAM18
GO:0006508	proteolysis	3.97168	4.26766e-13	4.68802e-10	9427	ECEL1
GO:0006508	proteolysis	3.97168	4.26766e-13	4.68802e-10	23287	AGTPBP1
GO:0006508	proteolysis	3.97168	4.26766e-13	4.68802e-10	79956	ERMP1
GO:0006508	proteolysis	3.97168	4.26766e-13	4.68802e-10	9861	PSMD6
GO:0006508	proteolysis	3.97168	4.26766e-13	4.68802e-10	54933	RHBDL2
GO:0006508	proteolysis	3.97168	4.26766e-13	4.68802e-10	170689	ADAMTS15
GO:0006508	proteolysis	3.97168	4.26766e-13	4.68802e-10	23473	CAPN7
GO:0006508	proteolysis	3.97168	4.26766e-13	4.68802e-10	56999	ADAMTS9
GO:0006508	proteolysis	3.97168	4.26766e-13	4.68802e-10	4323	MMP14
GO:0006508	proteolysis	3.97168	4.26766e-13	4.68802e-10	11093	ADAMTS13
GO:0006508	proteolysis	3.97168	4.26766e-13	4.68802e-10	148811	PM20D1
GO:0006508	proteolysis	3.97168	4.26766e-13	4.68802e-10	91419	XRCC6BP1
GO:0006508	proteolysis	3.97168	4.26766e-13	4.68802e-10	5648	MASP1
GO:0006508	proteolysis	3.97168	4.26766e-13	4.68802e-10	165	AEBP1
GO:0006508	proteolysis	3.97168	4.26766e-13	4.68802e-10	836	CASP3
GO:0006508	proteolysis	3.97168	4.26766e-13	4.68802e-10	341350	OVCH1
GO:0006508	proteolysis	3.97168	4.26766e-13	4.68802e-10	5125	PCSK5
GO:0006508	proteolysis	3.97168	4.26766e-13	4.68802e-10	11173	ADAMTS7
GO:0006508	proteolysis	3.97168	4.26766e-13	4.68802e-10	51752	ERAP1
GO:0006508	proteolysis	3.97168	4.26766e-13	4.68802e-10	4898	NRD1
GO:0006508	proteolysis	3.97168	4.26766e-13	4.68802e-10	55617	TASP1
GO:0006508	proteolysis	3.97168	4.26766e-13	4.68802e-10	10988	METAP2
GO:0006508	proteolysis	3.97168	4.26766e-13	4.68802e-10	80332	ADAM33
GO:0006508	proteolysis	3.97168	4.26766e-13	4.68802e-10	63036	CELA2A
GO:0006508	proteolysis	3.97168	4.26766e-13	4.68802e-10	123624	AGBL1
GO:0006508	proteolysis	3.97168	4.26766e-13	4.68802e-10	161725	OTUD7A
GO:0006508	proteolysis	3.97168	4.26766e-13	4.68802e-10	4313	MMP2
GO:0006508	proteolysis	3.97168	4.26766e-13	4.68802e-10	56547	MMP26
GO:0006508	proteolysis	3.97168	4.26766e-13	4.68802e-10	4224	MEP1A
GO:0006508	proteolysis	3.97168	4.26766e-13	4.68802e-10	26054	SENP6
GO:0006508	proteolysis	3.97168	4.26766e-13	4.68802e-10	64285	RHBDF1
GO:0006508	proteolysis	3.97168	4.26766e-13	4.68802e-10	10003	NAALAD2
GO:0006508	proteolysis	3.97168	4.26766e-13	4.68802e-10	5046	PCSK6
GO:0006508	proteolysis	3.97168	4.26766e-13	4.68802e-10	825	CAPN3
GO:0006508	proteolysis	3.97168	4.26766e-13	4.68802e-10	389208	TMPRSS11F
GO:0006508	proteolysis	3.97168	4.26766e-13	4.68802e-10	95	ACY1
GO:0006508	proteolysis	3.97168	4.26766e-13	4.68802e-10	140766	ADAMTS14
GO:0006508	proteolysis	3.97168	4.26766e-13	4.68802e-10	54878	DPP8
GO:0006508	proteolysis	3.97168	4.26766e-13	4.68802e-10	823	CAPN1
GO:0030198	extracellular matrix organization	5.62769	1.62732e-11	1.19174e-08	1290	COL5A2
GO:0030198	extracellular matrix organization	5.62769	1.62732e-11	1.19174e-08	84947	SERAC1
GO:0030198	extracellular matrix organization	5.62769	1.62732e-11	1.19174e-08	1310	COL19A1
GO:0030198	extracellular matrix organization	5.62769	1.62732e-11	1.19174e-08	1296	COL8A2
GO:0030198	extracellular matrix organization	5.62769	1.62732e-11	1.19174e-08	256076	COL6A5
GO:0030198	extracellular matrix organization	5.62769	1.62732e-11	1.19174e-08	151887	CCDC80
GO:0030198	extracellular matrix organization	5.62769	1.62732e-11	1.19174e-08	3694	ITGB6
GO:0030198	extracellular matrix organization	5.62769	1.62732e-11	1.19174e-08	3958	LGALS3
GO:0030198	extracellular matrix organization	5.62769	1.62732e-11	1.19174e-08	4763	NF1
GO:0030198	extracellular matrix organization	5.62769	1.62732e-11	1.19174e-08	59350	RXFP1
GO:0030198	extracellular matrix organization	5.62769	1.62732e-11	1.19174e-08	4323	MMP14
GO:0030198	extracellular matrix organization	5.62769	1.62732e-11	1.19174e-08	81578	COL21A1
GO:0030198	extracellular matrix organization	5.62769	1.62732e-11	1.19174e-08	140766	ADAMTS14
GO:0030198	extracellular matrix organization	5.62769	1.62732e-11	1.19174e-08	4313	MMP2
GO:0030198	extracellular matrix organization	5.62769	1.62732e-11	1.19174e-08	1286	COL4A4
GO:0030198	extracellular matrix organization	5.62769	1.62732e-11	1.19174e-08	3688	ITGB1
GO:0030198	extracellular matrix organization	5.62769	1.62732e-11	1.19174e-08	2335	FN1
GO:0030198	extracellular matrix organization	5.62769	1.62732e-11	1.19174e-08	23127	COLGALT2
GO:0030198	extracellular matrix organization	5.62769	1.62732e-11	1.19174e-08	2201	FBN2
GO:0030198	extracellular matrix organization	5.62769	1.62732e-11	1.19174e-08	89780	WNT3A
GO:0030198	extracellular matrix organization	5.62769	1.62732e-11	1.19174e-08	1281	COL3A1
GO:0030198	extracellular matrix organization	5.62769	1.62732e-11	1.19174e-08	6662	SOX9
GO:0030198	extracellular matrix organization	5.62769	1.62732e-11	1.19174e-08	7101	NR2E1
GO:0030198	extracellular matrix organization	5.62769	1.62732e-11	1.19174e-08	3655	ITGA6
GO:0030198	extracellular matrix organization	5.62769	1.62732e-11	1.19174e-08	1297	COL9A1
GO:0044281	small molecule metabolic process	2.42779	6.99484e-11	3.84192e-08	3628	INPP1
GO:0044281	small molecule metabolic process	2.42779	6.99484e-11	3.84192e-08	6888	TALDO1
GO:0044281	small molecule metabolic process	2.42779	6.99484e-11	3.84192e-08	51447	IP6K2
GO:0044281	small molecule metabolic process	2.42779	6.99484e-11	3.84192e-08	960	CD44
GO:0044281	small molecule metabolic process	2.42779	6.99484e-11	3.84192e-08	5330	PLCB2
GO:0044281	small molecule metabolic process	2.42779	6.99484e-11	3.84192e-08	5333	PLCD1
GO:0044281	small molecule metabolic process	2.42779	6.99484e-11	3.84192e-08	222537	HS3ST5
GO:0044281	small molecule metabolic process	2.42779	6.99484e-11	3.84192e-08	10087	COL4A3BP
GO:0044281	small molecule metabolic process	2.42779	6.99484e-11	3.84192e-08	5163	PDK1
GO:0044281	small molecule metabolic process	2.42779	6.99484e-11	3.84192e-08	150763	GPAT2
GO:0044281	small molecule metabolic process	2.42779	6.99484e-11	3.84192e-08	5293	PIK3CD
GO:0044281	small molecule metabolic process	2.42779	6.99484e-11	3.84192e-08	1581	CYP7A1
GO:0044281	small molecule metabolic process	2.42779	6.99484e-11	3.84192e-08	5336	PLCG2
GO:0044281	small molecule metabolic process	2.42779	6.99484e-11	3.84192e-08	3708	ITPR1
GO:0044281	small molecule metabolic process	2.42779	6.99484e-11	3.84192e-08	5682	PSMA1
GO:0044281	small molecule metabolic process	2.42779	6.99484e-11	3.84192e-08	11001	SLC27A2
GO:0044281	small molecule metabolic process	2.42779	6.99484e-11	3.84192e-08	4728	NDUFS8
GO:0044281	small molecule metabolic process	2.42779	6.99484e-11	3.84192e-08	6554	SLC10A1
GO:0044281	small molecule metabolic process	2.42779	6.99484e-11	3.84192e-08	5908	RAP1B
GO:0044281	small molecule metabolic process	2.42779	6.99484e-11	3.84192e-08	57107	PDSS2
GO:0044281	small molecule metabolic process	2.42779	6.99484e-11	3.84192e-08	8703	B4GALT3
GO:0044281	small molecule metabolic process	2.42779	6.99484e-11	3.84192e-08	8424	BBOX1
GO:0044281	small molecule metabolic process	2.42779	6.99484e-11	3.84192e-08	5321	PLA2G4A
GO:0044281	small molecule metabolic process	2.42779	6.99484e-11	3.84192e-08	51764	GNG13
GO:0044281	small molecule metabolic process	2.42779	6.99484e-11	3.84192e-08	4329	ALDH6A1
GO:0044281	small molecule metabolic process	2.42779	6.99484e-11	3.84192e-08	8802	SUCLG1
GO:0044281	small molecule metabolic process	2.42779	6.99484e-11	3.84192e-08	5297	PI4KA
GO:0044281	small molecule metabolic process	2.42779	6.99484e-11	3.84192e-08	7296	TXNRD1
GO:0044281	small molecule metabolic process	2.42779	6.99484e-11	3.84192e-08	6566	SLC16A1
GO:0044281	small molecule metabolic process	2.42779	6.99484e-11	3.84192e-08	9394	HS6ST1
GO:0044281	small molecule metabolic process	2.42779	6.99484e-11	3.84192e-08	3099	HK2
GO:0044281	small molecule metabolic process	2.42779	6.99484e-11	3.84192e-08	56922	MCCC1
GO:0044281	small molecule metabolic process	2.42779	6.99484e-11	3.84192e-08	2783	GNB2
GO:0044281	small molecule metabolic process	2.42779	6.99484e-11	3.84192e-08	2941	GSTA4
GO:0044281	small molecule metabolic process	2.42779	6.99484e-11	3.84192e-08	10762	NUP50
GO:0044281	small molecule metabolic process	2.42779	6.99484e-11	3.84192e-08	384	ARG2
GO:0044281	small molecule metabolic process	2.42779	6.99484e-11	3.84192e-08	8398	PLA2G6
GO:0044281	small molecule metabolic process	2.42779	6.99484e-11	3.84192e-08	270	AMPD1
GO:0044281	small molecule metabolic process	2.42779	6.99484e-11	3.84192e-08	8309	ACOX2
GO:0044281	small molecule metabolic process	2.42779	6.99484e-11	3.84192e-08	5337	PLD1
GO:0044281	small molecule metabolic process	2.42779	6.99484e-11	3.84192e-08	55326	AGPAT5
GO:0044281	small molecule metabolic process	2.42779	6.99484e-11	3.84192e-08	383	ARG1
GO:0044281	small molecule metabolic process	2.42779	6.99484e-11	3.84192e-08	6548	SLC9A1
GO:0044281	small molecule metabolic process	2.42779	6.99484e-11	3.84192e-08	130367	SGPP2
GO:0044281	small molecule metabolic process	2.42779	6.99484e-11	3.84192e-08	5291	PIK3CB
GO:0044281	small molecule metabolic process	2.42779	6.99484e-11	3.84192e-08	57104	PNPLA2
GO:0044281	small molecule metabolic process	2.42779	6.99484e-11	3.84192e-08	4258	MGST2
GO:0044281	small molecule metabolic process	2.42779	6.99484e-11	3.84192e-08	143471	PSMA8
GO:0044281	small molecule metabolic process	2.42779	6.99484e-11	3.84192e-08	4907	NT5E
GO:0044281	small molecule metabolic process	2.42779	6.99484e-11	3.84192e-08	6819	SULT1C2
GO:0044281	small molecule metabolic process	2.42779	6.99484e-11	3.84192e-08	3632	INPP5A
GO:0044281	small molecule metabolic process	2.42779	6.99484e-11	3.84192e-08	5706	PSMC6
GO:0044281	small molecule metabolic process	2.42779	6.99484e-11	3.84192e-08	26061	HACL1
GO:0044281	small molecule metabolic process	2.42779	6.99484e-11	3.84192e-08	23539	SLC16A8
GO:0044281	small molecule metabolic process	2.42779	6.99484e-11	3.84192e-08	3157	HMGCS1
GO:0044281	small molecule metabolic process	2.42779	6.99484e-11	3.84192e-08	6555	SLC10A2
GO:0044281	small molecule metabolic process	2.42779	6.99484e-11	3.84192e-08	1464	CSPG4
GO:0044281	small molecule metabolic process	2.42779	6.99484e-11	3.84192e-08	19	ABCA1
GO:0044281	small molecule metabolic process	2.42779	6.99484e-11	3.84192e-08	4697	NDUFA4
GO:0044281	small molecule metabolic process	2.42779	6.99484e-11	3.84192e-08	5286	PIK3C2A
GO:0044281	small molecule metabolic process	2.42779	6.99484e-11	3.84192e-08	9861	PSMD6
GO:0044281	small molecule metabolic process	2.42779	6.99484e-11	3.84192e-08	1337	COX6A1
GO:0044281	small molecule metabolic process	2.42779	6.99484e-11	3.84192e-08	79644	SRD5A3
GO:0044281	small molecule metabolic process	2.42779	6.99484e-11	3.84192e-08	1345	COX6C
GO:0044281	small molecule metabolic process	2.42779	6.99484e-11	3.84192e-08	9514	GAL3ST1
GO:0044281	small molecule metabolic process	2.42779	6.99484e-11	3.84192e-08	55627	SMPD4
GO:0044281	small molecule metabolic process	2.42779	6.99484e-11	3.84192e-08	9631	NUP155
GO:0044281	small molecule metabolic process	2.42779	6.99484e-11	3.84192e-08	5298	PI4KB
GO:0044281	small molecule metabolic process	2.42779	6.99484e-11	3.84192e-08	8612	PPAP2C
GO:0044281	small molecule metabolic process	2.42779	6.99484e-11	3.84192e-08	2740	GLP1R
GO:0007160	cell-matrix adhesion	9.45453	1.90455e-10	8.3686e-08	11093	ADAMTS13
GO:0007160	cell-matrix adhesion	9.45453	1.90455e-10	8.3686e-08	5310	PKD1
GO:0007160	cell-matrix adhesion	9.45453	1.90455e-10	8.3686e-08	3694	ITGB6
GO:0007160	cell-matrix adhesion	9.45453	1.90455e-10	8.3686e-08	27329	ANGPTL3
GO:0007160	cell-matrix adhesion	9.45453	1.90455e-10	8.3686e-08	1281	COL3A1
GO:0007160	cell-matrix adhesion	9.45453	1.90455e-10	8.3686e-08	65059	RAPH1
GO:0007160	cell-matrix adhesion	9.45453	1.90455e-10	8.3686e-08	960	CD44
GO:0007160	cell-matrix adhesion	9.45453	1.90455e-10	8.3686e-08	25992	SNED1
GO:0007160	cell-matrix adhesion	9.45453	1.90455e-10	8.3686e-08	10979	FERMT2
GO:0007160	cell-matrix adhesion	9.45453	1.90455e-10	8.3686e-08	54749	EPDR1
GO:0007160	cell-matrix adhesion	9.45453	1.90455e-10	8.3686e-08	22795	NID2
GO:0007160	cell-matrix adhesion	9.45453	1.90455e-10	8.3686e-08	3655	ITGA6
GO:0007160	cell-matrix adhesion	9.45453	1.90455e-10	8.3686e-08	3673	ITGA2
GO:0007160	cell-matrix adhesion	9.45453	1.90455e-10	8.3686e-08	3689	ITGB2
GO:0007160	cell-matrix adhesion	9.45453	1.90455e-10	8.3686e-08	3688	ITGB1
GO:0007411	axon guidance	3.87725	2.24408e-08	8.21708e-06	23365	ARHGEF12
GO:0007411	axon guidance	3.87725	2.24408e-08	8.21708e-06	9353	SLIT2
GO:0007411	axon guidance	3.87725	2.24408e-08	8.21708e-06	5364	PLXNB1
GO:0007411	axon guidance	3.87725	2.24408e-08	8.21708e-06	23122	CLASP2
GO:0007411	axon guidance	3.87725	2.24408e-08	8.21708e-06	8829	NRP1
GO:0007411	axon guidance	3.87725	2.24408e-08	8.21708e-06	79784	MYH14
GO:0007411	axon guidance	3.87725	2.24408e-08	8.21708e-06	9637	FEZ2
GO:0007411	axon guidance	3.87725	2.24408e-08	8.21708e-06	6093	ROCK1
GO:0007411	axon guidance	3.87725	2.24408e-08	8.21708e-06	1290	COL5A2
GO:0007411	axon guidance	3.87725	2.24408e-08	8.21708e-06	1281	COL3A1
GO:0007411	axon guidance	3.87725	2.24408e-08	8.21708e-06	3673	ITGA2
GO:0007411	axon guidance	3.87725	2.24408e-08	8.21708e-06	5080	PAX6
GO:0007411	axon guidance	3.87725	2.24408e-08	8.21708e-06	3688	ITGB1
GO:0007411	axon guidance	3.87725	2.24408e-08	8.21708e-06	57522	SRGAP1
GO:0007411	axon guidance	3.87725	2.24408e-08	8.21708e-06	23332	CLASP1
GO:0007411	axon guidance	3.87725	2.24408e-08	8.21708e-06	10570	DPYSL4
GO:0007411	axon guidance	3.87725	2.24408e-08	8.21708e-06	6405	SEMA3F
GO:0007411	axon guidance	3.87725	2.24408e-08	8.21708e-06	3983	ABLIM1
GO:0007411	axon guidance	3.87725	2.24408e-08	8.21708e-06	9475	ROCK2
GO:0007411	axon guidance	3.87725	2.24408e-08	8.21708e-06	89780	WNT3A
GO:0007411	axon guidance	3.87725	2.24408e-08	8.21708e-06	7903	ST8SIA4
GO:0007411	axon guidance	3.87725	2.24408e-08	8.21708e-06	1286	COL4A4
GO:0007411	axon guidance	3.87725	2.24408e-08	8.21708e-06	23032	USP33
GO:0007411	axon guidance	3.87725	2.24408e-08	8.21708e-06	10752	CHL1
GO:0007411	axon guidance	3.87725	2.24408e-08	8.21708e-06	6091	ROBO1
GO:0007411	axon guidance	3.87725	2.24408e-08	8.21708e-06	1297	COL9A1
GO:0035556	intracellular signal transduction	3.99487	4.82766e-08	1.5152e-05	5364	PLXNB1
GO:0035556	intracellular signal transduction	3.99487	4.82766e-08	1.5152e-05	283455	KSR2
GO:0035556	intracellular signal transduction	3.99487	4.82766e-08	1.5152e-05	941	CD80
GO:0035556	intracellular signal transduction	3.99487	4.82766e-08	1.5152e-05	23365	ARHGEF12
GO:0035556	intracellular signal transduction	3.99487	4.82766e-08	1.5152e-05	23426	GRIP1
GO:0035556	intracellular signal transduction	3.99487	4.82766e-08	1.5152e-05	9475	ROCK2
GO:0035556	intracellular signal transduction	3.99487	4.82766e-08	1.5152e-05	4772	NFATC1
GO:0035556	intracellular signal transduction	3.99487	4.82766e-08	1.5152e-05	440279	UNC13C
GO:0035556	intracellular signal transduction	3.99487	4.82766e-08	1.5152e-05	23770	FKBP8
GO:0035556	intracellular signal transduction	3.99487	4.82766e-08	1.5152e-05	5330	PLCB2
GO:0035556	intracellular signal transduction	3.99487	4.82766e-08	1.5152e-05	5333	PLCD1
GO:0035556	intracellular signal transduction	3.99487	4.82766e-08	1.5152e-05	166614	DCLK2
GO:0035556	intracellular signal transduction	3.99487	4.82766e-08	1.5152e-05	5336	PLCG2
GO:0035556	intracellular signal transduction	3.99487	4.82766e-08	1.5152e-05	2982	GUCY1A3
GO:0035556	intracellular signal transduction	3.99487	4.82766e-08	1.5152e-05	3717	JAK2
GO:0035556	intracellular signal transduction	3.99487	4.82766e-08	1.5152e-05	260425	MAGI3
GO:0035556	intracellular signal transduction	3.99487	4.82766e-08	1.5152e-05	23683	PRKD3
GO:0035556	intracellular signal transduction	3.99487	4.82766e-08	1.5152e-05	1464	CSPG4
GO:0035556	intracellular signal transduction	3.99487	4.82766e-08	1.5152e-05	27111	SDCBP2
GO:0035556	intracellular signal transduction	3.99487	4.82766e-08	1.5152e-05	142685	ASB15
GO:0035556	intracellular signal transduction	3.99487	4.82766e-08	1.5152e-05	9655	SOCS5
GO:0035556	intracellular signal transduction	3.99487	4.82766e-08	1.5152e-05	9231	DLG5
GO:0035556	intracellular signal transduction	3.99487	4.82766e-08	1.5152e-05	55811	ADCY10
GO:0035556	intracellular signal transduction	3.99487	4.82766e-08	1.5152e-05	4087	SMAD2
GO:0007268	synaptic transmission	3.44696	7.68265e-08	2.10985e-05	3780	KCNN1
GO:0007268	synaptic transmission	3.44696	7.68265e-08	2.10985e-05	80852	GRIP2
GO:0007268	synaptic transmission	3.44696	7.68265e-08	2.10985e-05	10060	ABCC9
GO:0007268	synaptic transmission	3.44696	7.68265e-08	2.10985e-05	2911	GRM1
GO:0007268	synaptic transmission	3.44696	7.68265e-08	2.10985e-05	440279	UNC13C
GO:0007268	synaptic transmission	3.44696	7.68265e-08	2.10985e-05	2569	GABRR1
GO:0007268	synaptic transmission	3.44696	7.68265e-08	2.10985e-05	54207	KCNK10
GO:0007268	synaptic transmission	3.44696	7.68265e-08	2.10985e-05	5330	PLCB2
GO:0007268	synaptic transmission	3.44696	7.68265e-08	2.10985e-05	5297	PI4KA
GO:0007268	synaptic transmission	3.44696	7.68265e-08	2.10985e-05	9463	PICK1
GO:0007268	synaptic transmission	3.44696	7.68265e-08	2.10985e-05	6506	SLC1A2
GO:0007268	synaptic transmission	3.44696	7.68265e-08	2.10985e-05	2557	GABRA4
GO:0007268	synaptic transmission	3.44696	7.68265e-08	2.10985e-05	23426	GRIP1
GO:0007268	synaptic transmission	3.44696	7.68265e-08	2.10985e-05	56126	PCDHB10
GO:0007268	synaptic transmission	3.44696	7.68265e-08	2.10985e-05	3360	HTR4
GO:0007268	synaptic transmission	3.44696	7.68265e-08	2.10985e-05	56666	PANX2
GO:0007268	synaptic transmission	3.44696	7.68265e-08	2.10985e-05	56479	KCNQ5
GO:0007268	synaptic transmission	3.44696	7.68265e-08	2.10985e-05	4040	LRP6
GO:0007268	synaptic transmission	3.44696	7.68265e-08	2.10985e-05	3754	KCNF1
GO:0007268	synaptic transmission	3.44696	7.68265e-08	2.10985e-05	2783	GNB2
GO:0007268	synaptic transmission	3.44696	7.68265e-08	2.10985e-05	7915	ALDH5A1
GO:0007268	synaptic transmission	3.44696	7.68265e-08	2.10985e-05	2570	GABRR2
GO:0007268	synaptic transmission	3.44696	7.68265e-08	2.10985e-05	2890	GRIA1
GO:0007268	synaptic transmission	3.44696	7.68265e-08	2.10985e-05	1143	CHRNB4
GO:0007268	synaptic transmission	3.44696	7.68265e-08	2.10985e-05	30820	KCNIP1
GO:0007268	synaptic transmission	3.44696	7.68265e-08	2.10985e-05	4646	MYO6
GO:0007268	synaptic transmission	3.44696	7.68265e-08	2.10985e-05	169522	KCNV2
GO:0007268	synaptic transmission	3.44696	7.68265e-08	2.10985e-05	4644	MYO5A
GO:0055085	transmembrane transport	2.98749	8.64995e-08	2.11155e-05	6506	SLC1A2
GO:0055085	transmembrane transport	2.98749	8.64995e-08	2.11155e-05	9498	SLC4A8
GO:0055085	transmembrane transport	2.98749	8.64995e-08	2.11155e-05	2569	GABRR1
GO:0055085	transmembrane transport	2.98749	8.64995e-08	2.11155e-05	6565	SLC15A2
GO:0055085	transmembrane transport	2.98749	8.64995e-08	2.11155e-05	113655	MFSD3
GO:0055085	transmembrane transport	2.98749	8.64995e-08	2.11155e-05	9197	SLC33A1
GO:0055085	transmembrane transport	2.98749	8.64995e-08	2.11155e-05	480	ATP1A4
GO:0055085	transmembrane transport	2.98749	8.64995e-08	2.11155e-05	153201	SLC36A2
GO:0055085	transmembrane transport	2.98749	8.64995e-08	2.11155e-05	353189	SLCO4C1
GO:0055085	transmembrane transport	2.98749	8.64995e-08	2.11155e-05	203859	ANO5
GO:0055085	transmembrane transport	2.98749	8.64995e-08	2.11155e-05	6566	SLC16A1
GO:0055085	transmembrane transport	2.98749	8.64995e-08	2.11155e-05	225	ABCD2
GO:0055085	transmembrane transport	2.98749	8.64995e-08	2.11155e-05	3099	HK2
GO:0055085	transmembrane transport	2.98749	8.64995e-08	2.11155e-05	360	AQP3
GO:0055085	transmembrane transport	2.98749	8.64995e-08	2.11155e-05	64849	SLC13A3
GO:0055085	transmembrane transport	2.98749	8.64995e-08	2.11155e-05	153328	SLC25A48
GO:0055085	transmembrane transport	2.98749	8.64995e-08	2.11155e-05	10762	NUP50
GO:0055085	transmembrane transport	2.98749	8.64995e-08	2.11155e-05	5824	PEX19
GO:0055085	transmembrane transport	2.98749	8.64995e-08	2.11155e-05	6548	SLC9A1
GO:0055085	transmembrane transport	2.98749	8.64995e-08	2.11155e-05	10312	TCIRG1
GO:0055085	transmembrane transport	2.98749	8.64995e-08	2.11155e-05	79751	SLC25A22
GO:0055085	transmembrane transport	2.98749	8.64995e-08	2.11155e-05	285175	UNC80
GO:0055085	transmembrane transport	2.98749	8.64995e-08	2.11155e-05	29988	SLC2A8
GO:0055085	transmembrane transport	2.98749	8.64995e-08	2.11155e-05	2557	GABRA4
GO:0055085	transmembrane transport	2.98749	8.64995e-08	2.11155e-05	57198	ATP8B2
GO:0055085	transmembrane transport	2.98749	8.64995e-08	2.11155e-05	6512	SLC1A7
GO:0055085	transmembrane transport	2.98749	8.64995e-08	2.11155e-05	23539	SLC16A8
GO:0055085	transmembrane transport	2.98749	8.64995e-08	2.11155e-05	9631	NUP155
GO:0055085	transmembrane transport	2.98749	8.64995e-08	2.11155e-05	159963	SLC5A12
GO:0055085	transmembrane transport	2.98749	8.64995e-08	2.11155e-05	2570	GABRR2
GO:0055085	transmembrane transport	2.98749	8.64995e-08	2.11155e-05	6262	RYR2
GO:0055085	transmembrane transport	2.98749	8.64995e-08	2.11155e-05	155184	SLC2A7
GO:0055085	transmembrane transport	2.98749	8.64995e-08	2.11155e-05	27032	ATP2C1
GO:0055085	transmembrane transport	2.98749	8.64995e-08	2.11155e-05	10060	ABCC9
GO:0016477	cell migration	5.95873	1.45918e-07	3.20582e-05	2335	FN1
GO:0016477	cell migration	5.95873	1.45918e-07	3.20582e-05	221002	RASGEF1A
GO:0016477	cell migration	5.95873	1.45918e-07	3.20582e-05	7126	TNFAIP1
GO:0016477	cell migration	5.95873	1.45918e-07	3.20582e-05	57522	SRGAP1
GO:0016477	cell migration	5.95873	1.45918e-07	3.20582e-05	64285	RHBDF1
GO:0016477	cell migration	5.95873	1.45918e-07	3.20582e-05	57464	STRIP2
GO:0016477	cell migration	5.95873	1.45918e-07	3.20582e-05	23122	CLASP2
GO:0016477	cell migration	5.95873	1.45918e-07	3.20582e-05	5291	PIK3CB
GO:0016477	cell migration	5.95873	1.45918e-07	3.20582e-05	4898	NRD1
GO:0016477	cell migration	5.95873	1.45918e-07	3.20582e-05	23032	USP33
GO:0016477	cell migration	5.95873	1.45918e-07	3.20582e-05	3688	ITGB1
GO:0016477	cell migration	5.95873	1.45918e-07	3.20582e-05	2066	ERBB4
GO:0016477	cell migration	5.95873	1.45918e-07	3.20582e-05	5364	PLXNB1
GO:0016477	cell migration	5.95873	1.45918e-07	3.20582e-05	10152	ABI2
GO:0016477	cell migration	5.95873	1.45918e-07	3.20582e-05	55704	CCDC88A
GO:0008150	biological_process	2.75375	2.61385e-07	5.22057e-05	81491	GPR63
GO:0008150	biological_process	2.75375	2.61385e-07	5.22057e-05	202	AIM1
GO:0008150	biological_process	2.75375	2.61385e-07	5.22057e-05	285753	CEP57L1
GO:0008150	biological_process	2.75375	2.61385e-07	5.22057e-05	64097	EPB41L4A
GO:0008150	biological_process	2.75375	2.61385e-07	5.22057e-05	91156	IGFN1
GO:0008150	biological_process	2.75375	2.61385e-07	5.22057e-05	116150	NUS1
GO:0008150	biological_process	2.75375	2.61385e-07	5.22057e-05	54436	SH3TC1
GO:0008150	biological_process	2.75375	2.61385e-07	5.22057e-05	7763	ZFAND5
GO:0008150	biological_process	2.75375	2.61385e-07	5.22057e-05	55622	TTC27
GO:0008150	biological_process	2.75375	2.61385e-07	5.22057e-05	54726	OTUD4
GO:0008150	biological_process	2.75375	2.61385e-07	5.22057e-05	54469	ZFAND6
GO:0008150	biological_process	2.75375	2.61385e-07	5.22057e-05	55148	UBR7
GO:0008150	biological_process	2.75375	2.61385e-07	5.22057e-05	84978	FRMD5
GO:0008150	biological_process	2.75375	2.61385e-07	5.22057e-05	7701	ZNF142
GO:0008150	biological_process	2.75375	2.61385e-07	5.22057e-05	83873	GPR61
GO:0008150	biological_process	2.75375	2.61385e-07	5.22057e-05	753	LDLRAD4
GO:0008150	biological_process	2.75375	2.61385e-07	5.22057e-05	85442	KNDC1
GO:0008150	biological_process	2.75375	2.61385e-07	5.22057e-05	113277	TMEM106A
GO:0008150	biological_process	2.75375	2.61385e-07	5.22057e-05	81030	ZBP1
GO:0008150	biological_process	2.75375	2.61385e-07	5.22057e-05	27153	ZNF777
GO:0008150	biological_process	2.75375	2.61385e-07	5.22057e-05	8470	SORBS2
GO:0008150	biological_process	2.75375	2.61385e-07	5.22057e-05	143888	KDELC2
GO:0008150	biological_process	2.75375	2.61385e-07	5.22057e-05	55176	SEC61A2
GO:0008150	biological_process	2.75375	2.61385e-07	5.22057e-05	252839	TMEM9
GO:0008150	biological_process	2.75375	2.61385e-07	5.22057e-05	27039	PKD2L2
GO:0008150	biological_process	2.75375	2.61385e-07	5.22057e-05	91452	ACBD5
GO:0008150	biological_process	2.75375	2.61385e-07	5.22057e-05	1412	CRYBA2
GO:0008150	biological_process	2.75375	2.61385e-07	5.22057e-05	26103	LRIT1
GO:0008150	biological_process	2.75375	2.61385e-07	5.22057e-05	81603	TRIM8
GO:0008150	biological_process	2.75375	2.61385e-07	5.22057e-05	55280	CWF19L1
GO:0008150	biological_process	2.75375	2.61385e-07	5.22057e-05	11148	HHLA2
GO:0008150	biological_process	2.75375	2.61385e-07	5.22057e-05	51236	FAM203A
GO:0008150	biological_process	2.75375	2.61385e-07	5.22057e-05	56954	NIT2
GO:0008150	biological_process	2.75375	2.61385e-07	5.22057e-05	25876	SPEF1
GO:0008150	biological_process	2.75375	2.61385e-07	5.22057e-05	144108	SPTY2D1
GO:0008150	biological_process	2.75375	2.61385e-07	5.22057e-05	5925	RB1
GO:0006468	protein phosphorylation	3.4965	3.32681e-07	6.09083e-05	10645	CAMKK2
GO:0006468	protein phosphorylation	3.4965	3.32681e-07	6.09083e-05	29941	PKN3
GO:0006468	protein phosphorylation	3.4965	3.32681e-07	6.09083e-05	6098	ROS1
GO:0006468	protein phosphorylation	3.4965	3.32681e-07	6.09083e-05	23683	PRKD3
GO:0006468	protein phosphorylation	3.4965	3.32681e-07	6.09083e-05	8408	ULK1
GO:0006468	protein phosphorylation	3.4965	3.32681e-07	6.09083e-05	6093	ROCK1
GO:0006468	protein phosphorylation	3.4965	3.32681e-07	6.09083e-05	10087	COL4A3BP
GO:0006468	protein phosphorylation	3.4965	3.32681e-07	6.09083e-05	51319	RSRC1
GO:0006468	protein phosphorylation	3.4965	3.32681e-07	6.09083e-05	5128	CDK17
GO:0006468	protein phosphorylation	3.4965	3.32681e-07	6.09083e-05	3717	JAK2
GO:0006468	protein phosphorylation	3.4965	3.32681e-07	6.09083e-05	3480	IGF1R
GO:0006468	protein phosphorylation	3.4965	3.32681e-07	6.09083e-05	11329	STK38
GO:0006468	protein phosphorylation	3.4965	3.32681e-07	6.09083e-05	10769	PLK2
GO:0006468	protein phosphorylation	3.4965	3.32681e-07	6.09083e-05	5596	MAPK4
GO:0006468	protein phosphorylation	3.4965	3.32681e-07	6.09083e-05	10842	PPP1R17
GO:0006468	protein phosphorylation	3.4965	3.32681e-07	6.09083e-05	5585	PKN1
GO:0006468	protein phosphorylation	3.4965	3.32681e-07	6.09083e-05	65266	WNK4
GO:0006468	protein phosphorylation	3.4965	3.32681e-07	6.09083e-05	5163	PDK1
GO:0006468	protein phosphorylation	3.4965	3.32681e-07	6.09083e-05	5293	PIK3CD
GO:0006468	protein phosphorylation	3.4965	3.32681e-07	6.09083e-05	2965	GTF2H1
GO:0006468	protein phosphorylation	3.4965	3.32681e-07	6.09083e-05	22848	AAK1
GO:0006468	protein phosphorylation	3.4965	3.32681e-07	6.09083e-05	8491	MAP4K3
GO:0006468	protein phosphorylation	3.4965	3.32681e-07	6.09083e-05	9463	PICK1
GO:0006468	protein phosphorylation	3.4965	3.32681e-07	6.09083e-05	9475	ROCK2
GO:0006468	protein phosphorylation	3.4965	3.32681e-07	6.09083e-05	4087	SMAD2
GO:0006897	endocytosis	5.75493	6.43615e-07	0.000108771	23032	USP33
GO:0006897	endocytosis	5.75493	6.43615e-07	0.000108771	5286	PIK3C2A
GO:0006897	endocytosis	5.75493	6.43615e-07	0.000108771	50618	ITSN2
GO:0006897	endocytosis	5.75493	6.43615e-07	0.000108771	7249	TSC2
GO:0006897	endocytosis	5.75493	6.43615e-07	0.000108771	57706	DENND1A
GO:0006897	endocytosis	5.75493	6.43615e-07	0.000108771	10188	TNK2
GO:0006897	endocytosis	5.75493	6.43615e-07	0.000108771	27342	RABGEF1
GO:0006897	endocytosis	5.75493	6.43615e-07	0.000108771	79890	RIN3
GO:0006897	endocytosis	5.75493	6.43615e-07	0.000108771	4864	NPC1
GO:0006897	endocytosis	5.75493	6.43615e-07	0.000108771	4646	MYO6
GO:0006897	endocytosis	5.75493	6.43615e-07	0.000108771	23307	FKBP15
GO:0006897	endocytosis	5.75493	6.43615e-07	0.000108771	8120	AP3B2
GO:0006897	endocytosis	5.75493	6.43615e-07	0.000108771	164	AP1G1
GO:0006897	endocytosis	5.75493	6.43615e-07	0.000108771	22848	AAK1
GO:2000369	regulation of clathrin-mediated endocytosis	47.2726	7.95919e-07	0.000124902	60682	SMAP1
GO:2000369	regulation of clathrin-mediated endocytosis	47.2726	7.95919e-07	0.000124902	10188	TNK2
GO:2000369	regulation of clathrin-mediated endocytosis	47.2726	7.95919e-07	0.000124902	5291	PIK3CB
GO:2000369	regulation of clathrin-mediated endocytosis	47.2726	7.95919e-07	0.000124902	22848	AAK1
GO:0045944	positive regulation of transcription from RNA polymerase II promoter	2.53723	9.11466e-07	0.000133499	9070	ASH2L
GO:0045944	positive regulation of transcription from RNA polymerase II promoter	2.53723	9.11466e-07	0.000133499	4040	LRP6
GO:0045944	positive regulation of transcription from RNA polymerase II promoter	2.53723	9.11466e-07	0.000133499	89780	WNT3A
GO:0045944	positive regulation of transcription from RNA polymerase II promoter	2.53723	9.11466e-07	0.000133499	4646	MYO6
GO:0045944	positive regulation of transcription from RNA polymerase II promoter	2.53723	9.11466e-07	0.000133499	3665	IRF7
GO:0045944	positive regulation of transcription from RNA polymerase II promoter	2.53723	9.11466e-07	0.000133499	1997	ELF1
GO:0045944	positive regulation of transcription from RNA polymerase II promoter	2.53723	9.11466e-07	0.000133499	5925	RB1
GO:0045944	positive regulation of transcription from RNA polymerase II promoter	2.53723	9.11466e-07	0.000133499	2034	EPAS1
GO:0045944	positive regulation of transcription from RNA polymerase II promoter	2.53723	9.11466e-07	0.000133499	6927	HNF1A
GO:0045944	positive regulation of transcription from RNA polymerase II promoter	2.53723	9.11466e-07	0.000133499	1012	CDH13
GO:0045944	positive regulation of transcription from RNA polymerase II promoter	2.53723	9.11466e-07	0.000133499	6925	TCF4
GO:0045944	positive regulation of transcription from RNA polymerase II promoter	2.53723	9.11466e-07	0.000133499	5310	PKD1
GO:0045944	positive regulation of transcription from RNA polymerase II promoter	2.53723	9.11466e-07	0.000133499	91875	TTC5
GO:0045944	positive regulation of transcription from RNA polymerase II promoter	2.53723	9.11466e-07	0.000133499	8737	RIPK1
GO:0045944	positive regulation of transcription from RNA polymerase II promoter	2.53723	9.11466e-07	0.000133499	55534	MAML3
GO:0045944	positive regulation of transcription from RNA polymerase II promoter	2.53723	9.11466e-07	0.000133499	135112	NCOA7
GO:0045944	positive regulation of transcription from RNA polymerase II promoter	2.53723	9.11466e-07	0.000133499	6662	SOX9
GO:0045944	positive regulation of transcription from RNA polymerase II promoter	2.53723	9.11466e-07	0.000133499	8204	NRIP1
GO:0045944	positive regulation of transcription from RNA polymerase II promoter	2.53723	9.11466e-07	0.000133499	3066	HDAC2
GO:0045944	positive regulation of transcription from RNA polymerase II promoter	2.53723	9.11466e-07	0.000133499	3298	HSF2
GO:0045944	positive regulation of transcription from RNA polymerase II promoter	2.53723	9.11466e-07	0.000133499	3175	ONECUT1
GO:0045944	positive regulation of transcription from RNA polymerase II promoter	2.53723	9.11466e-07	0.000133499	79577	CDC73
GO:0045944	positive regulation of transcription from RNA polymerase II promoter	2.53723	9.11466e-07	0.000133499	6595	SMARCA2
GO:0045944	positive regulation of transcription from RNA polymerase II promoter	2.53723	9.11466e-07	0.000133499	123169	LEO1
GO:0045944	positive regulation of transcription from RNA polymerase II promoter	2.53723	9.11466e-07	0.000133499	283149	BCL9L
GO:0045944	positive regulation of transcription from RNA polymerase II promoter	2.53723	9.11466e-07	0.000133499	4087	SMAD2
GO:0045944	positive regulation of transcription from RNA polymerase II promoter	2.53723	9.11466e-07	0.000133499	5080	PAX6
GO:0045944	positive regulation of transcription from RNA polymerase II promoter	2.53723	9.11466e-07	0.000133499	2965	GTF2H1
GO:0045944	positive regulation of transcription from RNA polymerase II promoter	2.53723	9.11466e-07	0.000133499	26586	CKAP2
GO:0045944	positive regulation of transcription from RNA polymerase II promoter	2.53723	9.11466e-07	0.000133499	6760	SS18
GO:0045944	positive regulation of transcription from RNA polymerase II promoter	2.53723	9.11466e-07	0.000133499	4772	NFATC1
GO:0045944	positive regulation of transcription from RNA polymerase II promoter	2.53723	9.11466e-07	0.000133499	54806	AHI1
GO:0045944	positive regulation of transcription from RNA polymerase II promoter	2.53723	9.11466e-07	0.000133499	863	CBFA2T3
GO:0045944	positive regulation of transcription from RNA polymerase II promoter	2.53723	9.11466e-07	0.000133499	55252	ASXL2
GO:0045944	positive regulation of transcription from RNA polymerase II promoter	2.53723	9.11466e-07	0.000133499	3655	ITGA6
GO:0045944	positive regulation of transcription from RNA polymerase II promoter	2.53723	9.11466e-07	0.000133499	7392	USF2
GO:0045944	positive regulation of transcription from RNA polymerase II promoter	2.53723	9.11466e-07	0.000133499	64651	CSRNP1
GO:0045944	positive regulation of transcription from RNA polymerase II promoter	2.53723	9.11466e-07	0.000133499	22823	MTF2
GO:0030574	collagen catabolic process	7.22221	1.33547e-06	0.000175608	4323	MMP14
GO:0030574	collagen catabolic process	7.22221	1.33547e-06	0.000175608	1310	COL19A1
GO:0030574	collagen catabolic process	7.22221	1.33547e-06	0.000175608	140766	ADAMTS14
GO:0030574	collagen catabolic process	7.22221	1.33547e-06	0.000175608	1296	COL8A2
GO:0030574	collagen catabolic process	7.22221	1.33547e-06	0.000175608	56547	MMP26
GO:0030574	collagen catabolic process	7.22221	1.33547e-06	0.000175608	4313	MMP2
GO:0030574	collagen catabolic process	7.22221	1.33547e-06	0.000175608	1281	COL3A1
GO:0030574	collagen catabolic process	7.22221	1.33547e-06	0.000175608	1286	COL4A4
GO:0030574	collagen catabolic process	7.22221	1.33547e-06	0.000175608	1290	COL5A2
GO:0030574	collagen catabolic process	7.22221	1.33547e-06	0.000175608	256076	COL6A5
GO:0030574	collagen catabolic process	7.22221	1.33547e-06	0.000175608	1297	COL9A1
GO:0030036	actin cytoskeleton organization	5.029	1.40286e-06	0.000175608	114793	FMNL2
GO:0030036	actin cytoskeleton organization	5.029	1.40286e-06	0.000175608	79585	CORO7
GO:0030036	actin cytoskeleton organization	5.029	1.40286e-06	0.000175608	81624	DIAPH3
GO:0030036	actin cytoskeleton organization	5.029	1.40286e-06	0.000175608	10435	CDC42EP2
GO:0030036	actin cytoskeleton organization	5.029	1.40286e-06	0.000175608	604	BCL6
GO:0030036	actin cytoskeleton organization	5.029	1.40286e-06	0.000175608	9828	ARHGEF17
GO:0030036	actin cytoskeleton organization	5.029	1.40286e-06	0.000175608	11252	PACSIN2
GO:0030036	actin cytoskeleton organization	5.029	1.40286e-06	0.000175608	10979	FERMT2
GO:0030036	actin cytoskeleton organization	5.029	1.40286e-06	0.000175608	57619	SHROOM3
GO:0030036	actin cytoskeleton organization	5.029	1.40286e-06	0.000175608	2035	EPB41
GO:0030036	actin cytoskeleton organization	5.029	1.40286e-06	0.000175608	6093	ROCK1
GO:0030036	actin cytoskeleton organization	5.029	1.40286e-06	0.000175608	10391	CORO2B
GO:0030036	actin cytoskeleton organization	5.029	1.40286e-06	0.000175608	4763	NF1
GO:0030036	actin cytoskeleton organization	5.029	1.40286e-06	0.000175608	9475	ROCK2
GO:0030036	actin cytoskeleton organization	5.029	1.40286e-06	0.000175608	55153	SDAD1
GO:0006886	intracellular protein transport	4.43997	1.43876e-06	0.000175608	23214	XPO6
GO:0006886	intracellular protein transport	4.43997	1.43876e-06	0.000175608	10526	IPO8
GO:0006886	intracellular protein transport	4.43997	1.43876e-06	0.000175608	23431	AP4E1
GO:0006886	intracellular protein transport	4.43997	1.43876e-06	0.000175608	10569	SLU7
GO:0006886	intracellular protein transport	4.43997	1.43876e-06	0.000175608	164	AP1G1
GO:0006886	intracellular protein transport	4.43997	1.43876e-06	0.000175608	23039	XPO7
GO:0006886	intracellular protein transport	4.43997	1.43876e-06	0.000175608	9392	TGFBRAP1
GO:0006886	intracellular protein transport	4.43997	1.43876e-06	0.000175608	8120	AP3B2
GO:0006886	intracellular protein transport	4.43997	1.43876e-06	0.000175608	8417	STX7
GO:0006886	intracellular protein transport	4.43997	1.43876e-06	0.000175608	51429	SNX9
GO:0006886	intracellular protein transport	4.43997	1.43876e-06	0.000175608	53407	STX18
GO:0006886	intracellular protein transport	4.43997	1.43876e-06	0.000175608	3842	TNPO1
GO:0006886	intracellular protein transport	4.43997	1.43876e-06	0.000175608	7783	ZP2
GO:0006886	intracellular protein transport	4.43997	1.43876e-06	0.000175608	8676	STX11
GO:0006886	intracellular protein transport	4.43997	1.43876e-06	0.000175608	84947	SERAC1
GO:0006886	intracellular protein transport	4.43997	1.43876e-06	0.000175608	80055	PGAP1
GO:0006886	intracellular protein transport	4.43997	1.43876e-06	0.000175608	4646	MYO6
GO:0006351	transcription, DNA-dependent	1.86296	1.95152e-06	0.000225657	1997	ELF1
GO:0006351	transcription, DNA-dependent	1.86296	1.95152e-06	0.000225657	64651	CSRNP1
GO:0006351	transcription, DNA-dependent	1.86296	1.95152e-06	0.000225657	79943	ZNF696
GO:0006351	transcription, DNA-dependent	1.86296	1.95152e-06	0.000225657	256380	SCML4
GO:0006351	transcription, DNA-dependent	1.86296	1.95152e-06	0.000225657	165	AEBP1
GO:0006351	transcription, DNA-dependent	1.86296	1.95152e-06	0.000225657	3508	IGHMBP2
GO:0006351	transcription, DNA-dependent	1.86296	1.95152e-06	0.000225657	10745	PHTF1
GO:0006351	transcription, DNA-dependent	1.86296	1.95152e-06	0.000225657	53615	MBD3
GO:0006351	transcription, DNA-dependent	1.86296	1.95152e-06	0.000225657	80063	ATF7IP2
GO:0006351	transcription, DNA-dependent	1.86296	1.95152e-06	0.000225657	57410	SCYL1
GO:0006351	transcription, DNA-dependent	1.86296	1.95152e-06	0.000225657	1523	CUX1
GO:0006351	transcription, DNA-dependent	1.86296	1.95152e-06	0.000225657	9070	ASH2L
GO:0006351	transcription, DNA-dependent	1.86296	1.95152e-06	0.000225657	29028	ATAD2
GO:0006351	transcription, DNA-dependent	1.86296	1.95152e-06	0.000225657	22869	ZNF510
GO:0006351	transcription, DNA-dependent	1.86296	1.95152e-06	0.000225657	27153	ZNF777
GO:0006351	transcription, DNA-dependent	1.86296	1.95152e-06	0.000225657	55252	ASXL2
GO:0006351	transcription, DNA-dependent	1.86296	1.95152e-06	0.000225657	57531	HACE1
GO:0006351	transcription, DNA-dependent	1.86296	1.95152e-06	0.000225657	2139	EYA2
GO:0006351	transcription, DNA-dependent	1.86296	1.95152e-06	0.000225657	123169	LEO1
GO:0006351	transcription, DNA-dependent	1.86296	1.95152e-06	0.000225657	29994	BAZ2B
GO:0006351	transcription, DNA-dependent	1.86296	1.95152e-06	0.000225657	64324	NSD1
GO:0006351	transcription, DNA-dependent	1.86296	1.95152e-06	0.000225657	51111	SUV420H1
GO:0006351	transcription, DNA-dependent	1.86296	1.95152e-06	0.000225657	57157	PHTF2
GO:0006351	transcription, DNA-dependent	1.86296	1.95152e-06	0.000225657	10168	ZNF197
GO:0006351	transcription, DNA-dependent	1.86296	1.95152e-06	0.000225657	79894	ZNF672
GO:0006351	transcription, DNA-dependent	1.86296	1.95152e-06	0.000225657	84146	ZNF644
GO:0006351	transcription, DNA-dependent	1.86296	1.95152e-06	0.000225657	3066	HDAC2
GO:0006351	transcription, DNA-dependent	1.86296	1.95152e-06	0.000225657	5784	PTPN14
GO:0006351	transcription, DNA-dependent	1.86296	1.95152e-06	0.000225657	283149	BCL9L
GO:0006351	transcription, DNA-dependent	1.86296	1.95152e-06	0.000225657	6885	MAP3K7
GO:0006351	transcription, DNA-dependent	1.86296	1.95152e-06	0.000225657	84614	ZBTB37
GO:0006351	transcription, DNA-dependent	1.86296	1.95152e-06	0.000225657	53635	PTOV1
GO:0006351	transcription, DNA-dependent	1.86296	1.95152e-06	0.000225657	79101	TAF1D
GO:0006351	transcription, DNA-dependent	1.86296	1.95152e-06	0.000225657	604	BCL6
GO:0006351	transcription, DNA-dependent	1.86296	1.95152e-06	0.000225657	9994	CASP8AP2
GO:0006351	transcription, DNA-dependent	1.86296	1.95152e-06	0.000225657	5187	PER1
GO:0006351	transcription, DNA-dependent	1.86296	1.95152e-06	0.000225657	51106	TFB1M
GO:0006351	transcription, DNA-dependent	1.86296	1.95152e-06	0.000225657	23492	CBX7
GO:0006351	transcription, DNA-dependent	1.86296	1.95152e-06	0.000225657	84456	L3MBTL3
GO:0006351	transcription, DNA-dependent	1.86296	1.95152e-06	0.000225657	5080	PAX6
GO:0006351	transcription, DNA-dependent	1.86296	1.95152e-06	0.000225657	84498	FAM120B
GO:0006351	transcription, DNA-dependent	1.86296	1.95152e-06	0.000225657	7392	USF2
GO:0006351	transcription, DNA-dependent	1.86296	1.95152e-06	0.000225657	2066	ERBB4
GO:0006351	transcription, DNA-dependent	1.86296	1.95152e-06	0.000225657	221656	KDM1B
GO:0006351	transcription, DNA-dependent	1.86296	1.95152e-06	0.000225657	135112	NCOA7
GO:0006351	transcription, DNA-dependent	1.86296	1.95152e-06	0.000225657	6760	SS18
GO:0006351	transcription, DNA-dependent	1.86296	1.95152e-06	0.000225657	152485	ZNF827
GO:0006351	transcription, DNA-dependent	1.86296	1.95152e-06	0.000225657	7701	ZNF142
GO:0006351	transcription, DNA-dependent	1.86296	1.95152e-06	0.000225657	51028	VPS36
GO:0006351	transcription, DNA-dependent	1.86296	1.95152e-06	0.000225657	8204	NRIP1
GO:0006351	transcription, DNA-dependent	1.86296	1.95152e-06	0.000225657	863	CBFA2T3
GO:0006351	transcription, DNA-dependent	1.86296	1.95152e-06	0.000225657	222696	ZSCAN23
GO:0006351	transcription, DNA-dependent	1.86296	1.95152e-06	0.000225657	2965	GTF2H1
GO:0006351	transcription, DNA-dependent	1.86296	1.95152e-06	0.000225657	5925	RB1
GO:0006351	transcription, DNA-dependent	1.86296	1.95152e-06	0.000225657	5432	POLR2C
GO:0006351	transcription, DNA-dependent	1.86296	1.95152e-06	0.000225657	4087	SMAD2
GO:0006351	transcription, DNA-dependent	1.86296	1.95152e-06	0.000225657	5585	PKN1
GO:0006351	transcription, DNA-dependent	1.86296	1.95152e-06	0.000225657	83879	CDCA7
GO:0006351	transcription, DNA-dependent	1.86296	1.95152e-06	0.000225657	9686	VGLL4
GO:0006351	transcription, DNA-dependent	1.86296	1.95152e-06	0.000225657	79577	CDC73
GO:0006351	transcription, DNA-dependent	1.86296	1.95152e-06	0.000225657	402381	SOHLH1
GO:0006351	transcription, DNA-dependent	1.86296	1.95152e-06	0.000225657	64288	ZSCAN31
GO:0006351	transcription, DNA-dependent	1.86296	1.95152e-06	0.000225657	221037	JMJD1C
GO:0006351	transcription, DNA-dependent	1.86296	1.95152e-06	0.000225657	7582	ZNF33B
GO:0006351	transcription, DNA-dependent	1.86296	1.95152e-06	0.000225657	7559	ZNF12
GO:0006351	transcription, DNA-dependent	1.86296	1.95152e-06	0.000225657	10589	DRAP1
GO:0006351	transcription, DNA-dependent	1.86296	1.95152e-06	0.000225657	1877	E4F1
GO:0006351	transcription, DNA-dependent	1.86296	1.95152e-06	0.000225657	57547	ZNF624
GO:0006351	transcription, DNA-dependent	1.86296	1.95152e-06	0.000225657	7101	NR2E1
GO:0006351	transcription, DNA-dependent	1.86296	1.95152e-06	0.000225657	1501	CTNND2
GO:0006351	transcription, DNA-dependent	1.86296	1.95152e-06	0.000225657	5981	RFC1
GO:0006351	transcription, DNA-dependent	1.86296	1.95152e-06	0.000225657	221527	ZBTB12
GO:0007169	transmembrane receptor protein tyrosine kinase signaling pathway	7.38635	3.68864e-06	0.000386395	55715	DOK4
GO:0007169	transmembrane receptor protein tyrosine kinase signaling pathway	7.38635	3.68864e-06	0.000386395	2066	ERBB4
GO:0007169	transmembrane receptor protein tyrosine kinase signaling pathway	7.38635	3.68864e-06	0.000386395	135	ADORA2A
GO:0007169	transmembrane receptor protein tyrosine kinase signaling pathway	7.38635	3.68864e-06	0.000386395	1464	CSPG4
GO:0007169	transmembrane receptor protein tyrosine kinase signaling pathway	7.38635	3.68864e-06	0.000386395	3480	IGF1R
GO:0007169	transmembrane receptor protein tyrosine kinase signaling pathway	7.38635	3.68864e-06	0.000386395	54806	AHI1
GO:0007169	transmembrane receptor protein tyrosine kinase signaling pathway	7.38635	3.68864e-06	0.000386395	5291	PIK3CB
GO:0007169	transmembrane receptor protein tyrosine kinase signaling pathway	7.38635	3.68864e-06	0.000386395	6098	ROS1
GO:0007169	transmembrane receptor protein tyrosine kinase signaling pathway	7.38635	3.68864e-06	0.000386395	920	CD4
GO:0007169	transmembrane receptor protein tyrosine kinase signaling pathway	7.38635	3.68864e-06	0.000386395	2324	FLT4
GO:0045893	positive regulation of transcription, DNA-dependent	2.79207	3.69335e-06	0.000386395	5080	PAX6
GO:0045893	positive regulation of transcription, DNA-dependent	2.79207	3.69335e-06	0.000386395	10025	MED16
GO:0045893	positive regulation of transcription, DNA-dependent	2.79207	3.69335e-06	0.000386395	5925	RB1
GO:0045893	positive regulation of transcription, DNA-dependent	2.79207	3.69335e-06	0.000386395	79612	NAA16
GO:0045893	positive regulation of transcription, DNA-dependent	2.79207	3.69335e-06	0.000386395	4772	NFATC1
GO:0045893	positive regulation of transcription, DNA-dependent	2.79207	3.69335e-06	0.000386395	3175	ONECUT1
GO:0045893	positive regulation of transcription, DNA-dependent	2.79207	3.69335e-06	0.000386395	6925	TCF4
GO:0045893	positive regulation of transcription, DNA-dependent	2.79207	3.69335e-06	0.000386395	825	CAPN3
GO:0045893	positive regulation of transcription, DNA-dependent	2.79207	3.69335e-06	0.000386395	8204	NRIP1
GO:0045893	positive regulation of transcription, DNA-dependent	2.79207	3.69335e-06	0.000386395	6595	SMARCA2
GO:0045893	positive regulation of transcription, DNA-dependent	2.79207	3.69335e-06	0.000386395	64324	NSD1
GO:0045893	positive regulation of transcription, DNA-dependent	2.79207	3.69335e-06	0.000386395	6927	HNF1A
GO:0045893	positive regulation of transcription, DNA-dependent	2.79207	3.69335e-06	0.000386395	941	CD80
GO:0045893	positive regulation of transcription, DNA-dependent	2.79207	3.69335e-06	0.000386395	3665	IRF7
GO:0045893	positive regulation of transcription, DNA-dependent	2.79207	3.69335e-06	0.000386395	2066	ERBB4
GO:0045893	positive regulation of transcription, DNA-dependent	2.79207	3.69335e-06	0.000386395	6662	SOX9
GO:0045893	positive regulation of transcription, DNA-dependent	2.79207	3.69335e-06	0.000386395	1997	ELF1
GO:0045893	positive regulation of transcription, DNA-dependent	2.79207	3.69335e-06	0.000386395	402381	SOHLH1
GO:0045893	positive regulation of transcription, DNA-dependent	2.79207	3.69335e-06	0.000386395	23426	GRIP1
GO:0045893	positive regulation of transcription, DNA-dependent	2.79207	3.69335e-06	0.000386395	860	RUNX2
GO:0045893	positive regulation of transcription, DNA-dependent	2.79207	3.69335e-06	0.000386395	89780	WNT3A
GO:0045893	positive regulation of transcription, DNA-dependent	2.79207	3.69335e-06	0.000386395	60491	NIF3L1
GO:0045893	positive regulation of transcription, DNA-dependent	2.79207	3.69335e-06	0.000386395	3066	HDAC2
GO:0045893	positive regulation of transcription, DNA-dependent	2.79207	3.69335e-06	0.000386395	4040	LRP6
GO:0045893	positive regulation of transcription, DNA-dependent	2.79207	3.69335e-06	0.000386395	81542	TMX1
GO:0045893	positive regulation of transcription, DNA-dependent	2.79207	3.69335e-06	0.000386395	4087	SMAD2
GO:0045893	positive regulation of transcription, DNA-dependent	2.79207	3.69335e-06	0.000386395	55755	CDK5RAP2
GO:0045893	positive regulation of transcription, DNA-dependent	2.79207	3.69335e-06	0.000386395	10645	CAMKK2
GO:0045893	positive regulation of transcription, DNA-dependent	2.79207	3.69335e-06	0.000386395	55617	TASP1
GO:0046854	phosphatidylinositol phosphorylation	14.9282	7.56096e-06	0.000728824	5291	PIK3CB
GO:0046854	phosphatidylinositol phosphorylation	14.9282	7.56096e-06	0.000728824	3628	INPP1
GO:0046854	phosphatidylinositol phosphorylation	14.9282	7.56096e-06	0.000728824	5286	PIK3C2A
GO:0046854	phosphatidylinositol phosphorylation	14.9282	7.56096e-06	0.000728824	5293	PIK3CD
GO:0046854	phosphatidylinositol phosphorylation	14.9282	7.56096e-06	0.000728824	5297	PI4KA
GO:0046854	phosphatidylinositol phosphorylation	14.9282	7.56096e-06	0.000728824	51447	IP6K2
GO:0007155	cell adhesion	2.81137	7.62993e-06	0.000728824	10174	SORBS3
GO:0007155	cell adhesion	2.81137	7.62993e-06	0.000728824	1501	CTNND2
GO:0007155	cell adhesion	2.81137	7.62993e-06	0.000728824	165	AEBP1
GO:0007155	cell adhesion	2.81137	7.62993e-06	0.000728824	920	CD4
GO:0007155	cell adhesion	2.81137	7.62993e-06	0.000728824	1310	COL19A1
GO:0007155	cell adhesion	2.81137	7.62993e-06	0.000728824	83660	TLN2
GO:0007155	cell adhesion	2.81137	7.62993e-06	0.000728824	3655	ITGA6
GO:0007155	cell adhesion	2.81137	7.62993e-06	0.000728824	25831	HECTD1
GO:0007155	cell adhesion	2.81137	7.62993e-06	0.000728824	3689	ITGB2
GO:0007155	cell adhesion	2.81137	7.62993e-06	0.000728824	10752	CHL1
GO:0007155	cell adhesion	2.81137	7.62993e-06	0.000728824	166752	FREM3
GO:0007155	cell adhesion	2.81137	7.62993e-06	0.000728824	960	CD44
GO:0007155	cell adhesion	2.81137	7.62993e-06	0.000728824	1404	HAPLN1
GO:0007155	cell adhesion	2.81137	7.62993e-06	0.000728824	6091	ROBO1
GO:0007155	cell adhesion	2.81137	7.62993e-06	0.000728824	56144	PCDHA4
GO:0007155	cell adhesion	2.81137	7.62993e-06	0.000728824	22795	NID2
GO:0007155	cell adhesion	2.81137	7.62993e-06	0.000728824	256076	COL6A5
GO:0007155	cell adhesion	2.81137	7.62993e-06	0.000728824	2335	FN1
GO:0007155	cell adhesion	2.81137	7.62993e-06	0.000728824	5239	PGM5
GO:0007155	cell adhesion	2.81137	7.62993e-06	0.000728824	94025	MUC16
GO:0007155	cell adhesion	2.81137	7.62993e-06	0.000728824	8829	NRP1
GO:0007155	cell adhesion	2.81137	7.62993e-06	0.000728824	6387	CXCL12
GO:0007155	cell adhesion	2.81137	7.62993e-06	0.000728824	79987	SVEP1
GO:0007155	cell adhesion	2.81137	7.62993e-06	0.000728824	3673	ITGA2
GO:0007155	cell adhesion	2.81137	7.62993e-06	0.000728824	55914	ERBB2IP
GO:0007155	cell adhesion	2.81137	7.62993e-06	0.000728824	5961	PRPH2
GO:0007155	cell adhesion	2.81137	7.62993e-06	0.000728824	3694	ITGB6
GO:0006810	transport	3.10649	8.34972e-06	0.000764348	2703	GJA8
GO:0006810	transport	3.10649	8.34972e-06	0.000764348	153328	SLC25A48
GO:0006810	transport	3.10649	8.34972e-06	0.000764348	252839	TMEM9
GO:0006810	transport	3.10649	8.34972e-06	0.000764348	91452	ACBD5
GO:0006810	transport	3.10649	8.34972e-06	0.000764348	360	AQP3
GO:0006810	transport	3.10649	8.34972e-06	0.000764348	222553	SLC35F1
GO:0006810	transport	3.10649	8.34972e-06	0.000764348	2570	GABRR2
GO:0006810	transport	3.10649	8.34972e-06	0.000764348	6565	SLC15A2
GO:0006810	transport	3.10649	8.34972e-06	0.000764348	9197	SLC33A1
GO:0006810	transport	3.10649	8.34972e-06	0.000764348	55788	LMBRD1
GO:0006810	transport	3.10649	8.34972e-06	0.000764348	23423	TMED3
GO:0006810	transport	3.10649	8.34972e-06	0.000764348	4644	MYO5A
GO:0006810	transport	3.10649	8.34972e-06	0.000764348	54977	SLC25A38
GO:0006810	transport	3.10649	8.34972e-06	0.000764348	4641	MYO1C
GO:0006810	transport	3.10649	8.34972e-06	0.000764348	4308	TRPM1
GO:0006810	transport	3.10649	8.34972e-06	0.000764348	6554	SLC10A1
GO:0006810	transport	3.10649	8.34972e-06	0.000764348	79751	SLC25A22
GO:0006810	transport	3.10649	8.34972e-06	0.000764348	2569	GABRR1
GO:0006810	transport	3.10649	8.34972e-06	0.000764348	6555	SLC10A2
GO:0006810	transport	3.10649	8.34972e-06	0.000764348	2557	GABRA4
GO:0006810	transport	3.10649	8.34972e-06	0.000764348	54207	KCNK10
GO:0006810	transport	3.10649	8.34972e-06	0.000764348	5174	PDZK1
GO:0006810	transport	3.10649	8.34972e-06	0.000764348	154664	ABCA13
GO:0007229	integrin-mediated signaling pathway	6.38819	1.4462e-05	0.00123755	1281	COL3A1
GO:0007229	integrin-mediated signaling pathway	6.38819	1.4462e-05	0.00123755	3673	ITGA2
GO:0007229	integrin-mediated signaling pathway	6.38819	1.4462e-05	0.00123755	3688	ITGB1
GO:0007229	integrin-mediated signaling pathway	6.38819	1.4462e-05	0.00123755	3689	ITGB2
GO:0007229	integrin-mediated signaling pathway	6.38819	1.4462e-05	0.00123755	3655	ITGA6
GO:0007229	integrin-mediated signaling pathway	6.38819	1.4462e-05	0.00123755	10979	FERMT2
GO:0007229	integrin-mediated signaling pathway	6.38819	1.4462e-05	0.00123755	55914	ERBB2IP
GO:0007229	integrin-mediated signaling pathway	6.38819	1.4462e-05	0.00123755	27329	ANGPTL3
GO:0007229	integrin-mediated signaling pathway	6.38819	1.4462e-05	0.00123755	11093	ADAMTS13
GO:0007229	integrin-mediated signaling pathway	6.38819	1.4462e-05	0.00123755	3694	ITGB6
GO:0008283	cell proliferation	3.09523	1.46455e-05	0.00123755	8065	CUL5
GO:0008283	cell proliferation	3.09523	1.46455e-05	0.00123755	1877	E4F1
GO:0008283	cell proliferation	3.09523	1.46455e-05	0.00123755	55759	WDR12
GO:0008283	cell proliferation	3.09523	1.46455e-05	0.00123755	10087	COL4A3BP
GO:0008283	cell proliferation	3.09523	1.46455e-05	0.00123755	4948	OCA2
GO:0008283	cell proliferation	3.09523	1.46455e-05	0.00123755	2066	ERBB4
GO:0008283	cell proliferation	3.09523	1.46455e-05	0.00123755	4194	MDM4
GO:0008283	cell proliferation	3.09523	1.46455e-05	0.00123755	7296	TXNRD1
GO:0008283	cell proliferation	3.09523	1.46455e-05	0.00123755	81542	TMX1
GO:0008283	cell proliferation	3.09523	1.46455e-05	0.00123755	64285	RHBDF1
GO:0008283	cell proliferation	3.09523	1.46455e-05	0.00123755	3581	IL9R
GO:0008283	cell proliferation	3.09523	1.46455e-05	0.00123755	1464	CSPG4
GO:0008283	cell proliferation	3.09523	1.46455e-05	0.00123755	863	CBFA2T3
GO:0008283	cell proliferation	3.09523	1.46455e-05	0.00123755	4898	NRD1
GO:0008283	cell proliferation	3.09523	1.46455e-05	0.00123755	957	ENTPD5
GO:0008283	cell proliferation	3.09523	1.46455e-05	0.00123755	9318	COPS2
GO:0008283	cell proliferation	3.09523	1.46455e-05	0.00123755	5163	PDK1
GO:0008283	cell proliferation	3.09523	1.46455e-05	0.00123755	1018	CDK3
GO:0008283	cell proliferation	3.09523	1.46455e-05	0.00123755	5908	RAP1B
GO:0008283	cell proliferation	3.09523	1.46455e-05	0.00123755	6098	ROS1
GO:0008283	cell proliferation	3.09523	1.46455e-05	0.00123755	5174	PDZK1
GO:0008283	cell proliferation	3.09523	1.46455e-05	0.00123755	8454	CUL1
GO:0050680	negative regulation of epithelial cell proliferation	8.40402	1.67759e-05	0.00136506	7249	TSC2
GO:0050680	negative regulation of epithelial cell proliferation	8.40402	1.67759e-05	0.00136506	4040	LRP6
GO:0050680	negative regulation of epithelial cell proliferation	8.40402	1.67759e-05	0.00136506	5925	RB1
GO:0050680	negative regulation of epithelial cell proliferation	8.40402	1.67759e-05	0.00136506	2261	FGFR3
GO:0050680	negative regulation of epithelial cell proliferation	8.40402	1.67759e-05	0.00136506	5080	PAX6
GO:0050680	negative regulation of epithelial cell proliferation	8.40402	1.67759e-05	0.00136506	79577	CDC73
GO:0050680	negative regulation of epithelial cell proliferation	8.40402	1.67759e-05	0.00136506	6662	SOX9
GO:0050680	negative regulation of epithelial cell proliferation	8.40402	1.67759e-05	0.00136506	60485	SAV1
GO:0006260	DNA replication	4.35406	1.91411e-05	0.00149203	9401	RECQL4
GO:0006260	DNA replication	4.35406	1.91411e-05	0.00149203	3508	IGHMBP2
GO:0006260	DNA replication	4.35406	1.91411e-05	0.00149203	51455	REV1
GO:0006260	DNA replication	4.35406	1.91411e-05	0.00149203	55704	CCDC88A
GO:0006260	DNA replication	4.35406	1.91411e-05	0.00149203	11277	TREX1
GO:0006260	DNA replication	4.35406	1.91411e-05	0.00149203	7126	TNFAIP1
GO:0006260	DNA replication	4.35406	1.91411e-05	0.00149203	55035	NOL8
GO:0006260	DNA replication	4.35406	1.91411e-05	0.00149203	5981	RFC1
GO:0006260	DNA replication	4.35406	1.91411e-05	0.00149203	1763	DNA2
GO:0006260	DNA replication	4.35406	1.91411e-05	0.00149203	5001	ORC5
GO:0006260	DNA replication	4.35406	1.91411e-05	0.00149203	63922	CHTF18
GO:0006260	DNA replication	4.35406	1.91411e-05	0.00149203	1877	E4F1
GO:0006260	DNA replication	4.35406	1.91411e-05	0.00149203	5985	RFC5
GO:0006260	DNA replication	4.35406	1.91411e-05	0.00149203	81542	TMX1
GO:0014065	phosphatidylinositol 3-kinase cascade	12.8925	1.96945e-05	0.00149203	5293	PIK3CD
GO:0014065	phosphatidylinositol 3-kinase cascade	12.8925	1.96945e-05	0.00149203	4763	NF1
GO:0014065	phosphatidylinositol 3-kinase cascade	12.8925	1.96945e-05	0.00149203	57624	NYAP2
GO:0014065	phosphatidylinositol 3-kinase cascade	12.8925	1.96945e-05	0.00149203	5291	PIK3CB
GO:0014065	phosphatidylinositol 3-kinase cascade	12.8925	1.96945e-05	0.00149203	3480	IGF1R
GO:0014065	phosphatidylinositol 3-kinase cascade	12.8925	1.96945e-05	0.00149203	7249	TSC2
GO:0006644	phospholipid metabolic process	4.26979	2.40356e-05	0.00176021	5286	PIK3C2A
GO:0006644	phospholipid metabolic process	4.26979	2.40356e-05	0.00176021	5337	PLD1
GO:0006644	phospholipid metabolic process	4.26979	2.40356e-05	0.00176021	8398	PLA2G6
GO:0006644	phospholipid metabolic process	4.26979	2.40356e-05	0.00176021	5297	PI4KA
GO:0006644	phospholipid metabolic process	4.26979	2.40356e-05	0.00176021	5293	PIK3CD
GO:0006644	phospholipid metabolic process	4.26979	2.40356e-05	0.00176021	5321	PLA2G4A
GO:0006644	phospholipid metabolic process	4.26979	2.40356e-05	0.00176021	5298	PI4KB
GO:0006644	phospholipid metabolic process	4.26979	2.40356e-05	0.00176021	5333	PLCD1
GO:0006644	phospholipid metabolic process	4.26979	2.40356e-05	0.00176021	27329	ANGPTL3
GO:0006644	phospholipid metabolic process	4.26979	2.40356e-05	0.00176021	5330	PLCB2
GO:0006644	phospholipid metabolic process	4.26979	2.40356e-05	0.00176021	150763	GPAT2
GO:0006644	phospholipid metabolic process	4.26979	2.40356e-05	0.00176021	55326	AGPAT5
GO:0006644	phospholipid metabolic process	4.26979	2.40356e-05	0.00176021	5291	PIK3CB
GO:0006644	phospholipid metabolic process	4.26979	2.40356e-05	0.00176021	57104	PNPLA2
GO:0006281	DNA repair	3.25428	3.26134e-05	0.00231134	11277	TREX1
GO:0006281	DNA repair	3.25428	3.26134e-05	0.00231134	9126	SMC3
GO:0006281	DNA repair	3.25428	3.26134e-05	0.00231134	5432	POLR2C
GO:0006281	DNA repair	3.25428	3.26134e-05	0.00231134	348654	GEN1
GO:0006281	DNA repair	3.25428	3.26134e-05	0.00231134	3508	IGHMBP2
GO:0006281	DNA repair	3.25428	3.26134e-05	0.00231134	5981	RFC1
GO:0006281	DNA repair	3.25428	3.26134e-05	0.00231134	1161	ERCC8
GO:0006281	DNA repair	3.25428	3.26134e-05	0.00231134	10039	PARP3
GO:0006281	DNA repair	3.25428	3.26134e-05	0.00231134	5985	RFC5
GO:0006281	DNA repair	3.25428	3.26134e-05	0.00231134	2139	EYA2
GO:0006281	DNA repair	3.25428	3.26134e-05	0.00231134	10051	SMC4
GO:0006281	DNA repair	3.25428	3.26134e-05	0.00231134	7517	XRCC3
GO:0006281	DNA repair	3.25428	3.26134e-05	0.00231134	9401	RECQL4
GO:0006281	DNA repair	3.25428	3.26134e-05	0.00231134	91875	TTC5
GO:0006281	DNA repair	3.25428	3.26134e-05	0.00231134	51455	REV1
GO:0006281	DNA repair	3.25428	3.26134e-05	0.00231134	28990	ASTE1
GO:0006281	DNA repair	3.25428	3.26134e-05	0.00231134	84083	ZRANB3
GO:0006281	DNA repair	3.25428	3.26134e-05	0.00231134	55159	RFWD3
GO:0006281	DNA repair	3.25428	3.26134e-05	0.00231134	2965	GTF2H1
GO:0000084	S phase of mitotic cell cycle	4.53817	5.92542e-05	0.00406817	9126	SMC3
GO:0000084	S phase of mitotic cell cycle	4.53817	5.92542e-05	0.00406817	5682	PSMA1
GO:0000084	S phase of mitotic cell cycle	4.53817	5.92542e-05	0.00406817	5985	RFC5
GO:0000084	S phase of mitotic cell cycle	4.53817	5.92542e-05	0.00406817	5981	RFC1
GO:0000084	S phase of mitotic cell cycle	4.53817	5.92542e-05	0.00406817	5706	PSMC6
GO:0000084	S phase of mitotic cell cycle	4.53817	5.92542e-05	0.00406817	143471	PSMA8
GO:0000084	S phase of mitotic cell cycle	4.53817	5.92542e-05	0.00406817	134353	LSM11
GO:0000084	S phase of mitotic cell cycle	4.53817	5.92542e-05	0.00406817	5001	ORC5
GO:0000084	S phase of mitotic cell cycle	4.53817	5.92542e-05	0.00406817	9861	PSMD6
GO:0000084	S phase of mitotic cell cycle	4.53817	5.92542e-05	0.00406817	1763	DNA2
GO:0000084	S phase of mitotic cell cycle	4.53817	5.92542e-05	0.00406817	8454	CUL1
GO:0000084	S phase of mitotic cell cycle	4.53817	5.92542e-05	0.00406817	5925	RB1
GO:0008360	regulation of cell shape	4.90565	6.40483e-05	0.00426406	10435	CDC42EP2
GO:0008360	regulation of cell shape	4.90565	6.40483e-05	0.00426406	2335	FN1
GO:0008360	regulation of cell shape	4.90565	6.40483e-05	0.00426406	10458	BAIAP2
GO:0008360	regulation of cell shape	4.90565	6.40483e-05	0.00426406	57464	STRIP2
GO:0008360	regulation of cell shape	4.90565	6.40483e-05	0.00426406	3689	ITGB2
GO:0008360	regulation of cell shape	4.90565	6.40483e-05	0.00426406	2620	GAS2
GO:0008360	regulation of cell shape	4.90565	6.40483e-05	0.00426406	10810	WASF3
GO:0008360	regulation of cell shape	4.90565	6.40483e-05	0.00426406	5364	PLXNB1
GO:0008360	regulation of cell shape	4.90565	6.40483e-05	0.00426406	57619	SHROOM3
GO:0008360	regulation of cell shape	4.90565	6.40483e-05	0.00426406	10979	FERMT2
GO:0008360	regulation of cell shape	4.90565	6.40483e-05	0.00426406	79784	MYH14
GO:0006892	post-Golgi vesicle-mediated transport	8.27271	7.51875e-05	0.00485844	8120	AP3B2
GO:0006892	post-Golgi vesicle-mediated transport	8.27271	7.51875e-05	0.00485844	152503	SH3D19
GO:0006892	post-Golgi vesicle-mediated transport	8.27271	7.51875e-05	0.00485844	9522	SCAMP1
GO:0006892	post-Golgi vesicle-mediated transport	8.27271	7.51875e-05	0.00485844	8729	GBF1
GO:0006892	post-Golgi vesicle-mediated transport	8.27271	7.51875e-05	0.00485844	164	AP1G1
GO:0006892	post-Golgi vesicle-mediated transport	8.27271	7.51875e-05	0.00485844	9829	DNAJC6
GO:0006892	post-Golgi vesicle-mediated transport	8.27271	7.51875e-05	0.00485844	8417	STX7
GO:0048015	phosphatidylinositol-mediated signaling	4.39745	8.14847e-05	0.00502566	941	CD80
GO:0048015	phosphatidylinositol-mediated signaling	4.39745	8.14847e-05	0.00502566	5298	PI4KB
GO:0048015	phosphatidylinositol-mediated signaling	4.39745	8.14847e-05	0.00502566	5291	PIK3CB
GO:0048015	phosphatidylinositol-mediated signaling	4.39745	8.14847e-05	0.00502566	2066	ERBB4
GO:0048015	phosphatidylinositol-mediated signaling	4.39745	8.14847e-05	0.00502566	3480	IGF1R
GO:0048015	phosphatidylinositol-mediated signaling	4.39745	8.14847e-05	0.00502566	23239	PHLPP1
GO:0048015	phosphatidylinositol-mediated signaling	4.39745	8.14847e-05	0.00502566	23035	PHLPP2
GO:0048015	phosphatidylinositol-mediated signaling	4.39745	8.14847e-05	0.00502566	5297	PI4KA
GO:0048015	phosphatidylinositol-mediated signaling	4.39745	8.14847e-05	0.00502566	5286	PIK3C2A
GO:0048015	phosphatidylinositol-mediated signaling	4.39745	8.14847e-05	0.00502566	2261	FGFR3
GO:0048015	phosphatidylinositol-mediated signaling	4.39745	8.14847e-05	0.00502566	7249	TSC2
GO:0048015	phosphatidylinositol-mediated signaling	4.39745	8.14847e-05	0.00502566	5293	PIK3CD
GO:0006355	regulation of transcription, DNA-dependent	1.8851	8.23504e-05	0.00502566	55689	YEATS2
GO:0006355	regulation of transcription, DNA-dependent	1.8851	8.23504e-05	0.00502566	9392	TGFBRAP1
GO:0006355	regulation of transcription, DNA-dependent	1.8851	8.23504e-05	0.00502566	389421	LIN28B
GO:0006355	regulation of transcription, DNA-dependent	1.8851	8.23504e-05	0.00502566	5080	PAX6
GO:0006355	regulation of transcription, DNA-dependent	1.8851	8.23504e-05	0.00502566	84456	L3MBTL3
GO:0006355	regulation of transcription, DNA-dependent	1.8851	8.23504e-05	0.00502566	29028	ATAD2
GO:0006355	regulation of transcription, DNA-dependent	1.8851	8.23504e-05	0.00502566	7559	ZNF12
GO:0006355	regulation of transcription, DNA-dependent	1.8851	8.23504e-05	0.00502566	83879	CDCA7
GO:0006355	regulation of transcription, DNA-dependent	1.8851	8.23504e-05	0.00502566	6875	TAF4B
GO:0006355	regulation of transcription, DNA-dependent	1.8851	8.23504e-05	0.00502566	6595	SMARCA2
GO:0006355	regulation of transcription, DNA-dependent	1.8851	8.23504e-05	0.00502566	57410	SCYL1
GO:0006355	regulation of transcription, DNA-dependent	1.8851	8.23504e-05	0.00502566	84146	ZNF644
GO:0006355	regulation of transcription, DNA-dependent	1.8851	8.23504e-05	0.00502566	3508	IGHMBP2
GO:0006355	regulation of transcription, DNA-dependent	1.8851	8.23504e-05	0.00502566	27153	ZNF777
GO:0006355	regulation of transcription, DNA-dependent	1.8851	8.23504e-05	0.00502566	57157	PHTF2
GO:0006355	regulation of transcription, DNA-dependent	1.8851	8.23504e-05	0.00502566	53635	PTOV1
GO:0006355	regulation of transcription, DNA-dependent	1.8851	8.23504e-05	0.00502566	9686	VGLL4
GO:0006355	regulation of transcription, DNA-dependent	1.8851	8.23504e-05	0.00502566	9994	CASP8AP2
GO:0006355	regulation of transcription, DNA-dependent	1.8851	8.23504e-05	0.00502566	79894	ZNF672
GO:0006355	regulation of transcription, DNA-dependent	1.8851	8.23504e-05	0.00502566	79101	TAF1D
GO:0006355	regulation of transcription, DNA-dependent	1.8851	8.23504e-05	0.00502566	64864	RFX7
GO:0006355	regulation of transcription, DNA-dependent	1.8851	8.23504e-05	0.00502566	7582	ZNF33B
GO:0006355	regulation of transcription, DNA-dependent	1.8851	8.23504e-05	0.00502566	51028	VPS36
GO:0006355	regulation of transcription, DNA-dependent	1.8851	8.23504e-05	0.00502566	55814	BDP1
GO:0006355	regulation of transcription, DNA-dependent	1.8851	8.23504e-05	0.00502566	221037	JMJD1C
GO:0006355	regulation of transcription, DNA-dependent	1.8851	8.23504e-05	0.00502566	57531	HACE1
GO:0006355	regulation of transcription, DNA-dependent	1.8851	8.23504e-05	0.00502566	29994	BAZ2B
GO:0006355	regulation of transcription, DNA-dependent	1.8851	8.23504e-05	0.00502566	221656	KDM1B
GO:0006355	regulation of transcription, DNA-dependent	1.8851	8.23504e-05	0.00502566	221527	ZBTB12
GO:0006355	regulation of transcription, DNA-dependent	1.8851	8.23504e-05	0.00502566	84614	ZBTB37
GO:0006355	regulation of transcription, DNA-dependent	1.8851	8.23504e-05	0.00502566	8622	PDE8B
GO:0006355	regulation of transcription, DNA-dependent	1.8851	8.23504e-05	0.00502566	2139	EYA2
GO:0006355	regulation of transcription, DNA-dependent	1.8851	8.23504e-05	0.00502566	1501	CTNND2
GO:0006355	regulation of transcription, DNA-dependent	1.8851	8.23504e-05	0.00502566	7701	ZNF142
GO:0006355	regulation of transcription, DNA-dependent	1.8851	8.23504e-05	0.00502566	57547	ZNF624
GO:0006355	regulation of transcription, DNA-dependent	1.8851	8.23504e-05	0.00502566	22869	ZNF510
GO:0006355	regulation of transcription, DNA-dependent	1.8851	8.23504e-05	0.00502566	8216	LZTR1
GO:0006355	regulation of transcription, DNA-dependent	1.8851	8.23504e-05	0.00502566	860	RUNX2
GO:0006355	regulation of transcription, DNA-dependent	1.8851	8.23504e-05	0.00502566	5981	RFC1
GO:0006355	regulation of transcription, DNA-dependent	1.8851	8.23504e-05	0.00502566	135	ADORA2A
GO:0006355	regulation of transcription, DNA-dependent	1.8851	8.23504e-05	0.00502566	3175	ONECUT1
GO:0006355	regulation of transcription, DNA-dependent	1.8851	8.23504e-05	0.00502566	5784	PTPN14
GO:0006355	regulation of transcription, DNA-dependent	1.8851	8.23504e-05	0.00502566	51106	TFB1M
GO:0006355	regulation of transcription, DNA-dependent	1.8851	8.23504e-05	0.00502566	152485	ZNF827
GO:0006355	regulation of transcription, DNA-dependent	1.8851	8.23504e-05	0.00502566	256380	SCML4
GO:0006355	regulation of transcription, DNA-dependent	1.8851	8.23504e-05	0.00502566	51111	SUV420H1
GO:0006355	regulation of transcription, DNA-dependent	1.8851	8.23504e-05	0.00502566	9070	ASH2L
GO:0006355	regulation of transcription, DNA-dependent	1.8851	8.23504e-05	0.00502566	79943	ZNF696
GO:0006355	regulation of transcription, DNA-dependent	1.8851	8.23504e-05	0.00502566	9124	PDLIM1
GO:0006355	regulation of transcription, DNA-dependent	1.8851	8.23504e-05	0.00502566	10902	BRD8
GO:0006355	regulation of transcription, DNA-dependent	1.8851	8.23504e-05	0.00502566	80063	ATF7IP2
GO:0006355	regulation of transcription, DNA-dependent	1.8851	8.23504e-05	0.00502566	84498	FAM120B
GO:0000082	G1/S transition of mitotic cell cycle	4.06983	8.56727e-05	0.00508711	8065	CUL5
GO:0000082	G1/S transition of mitotic cell cycle	4.06983	8.56727e-05	0.00508711	4772	NFATC1
GO:0000082	G1/S transition of mitotic cell cycle	4.06983	8.56727e-05	0.00508711	5001	ORC5
GO:0000082	G1/S transition of mitotic cell cycle	4.06983	8.56727e-05	0.00508711	10769	PLK2
GO:0000082	G1/S transition of mitotic cell cycle	4.06983	8.56727e-05	0.00508711	3688	ITGB1
GO:0000082	G1/S transition of mitotic cell cycle	4.06983	8.56727e-05	0.00508711	8453	CUL2
GO:0000082	G1/S transition of mitotic cell cycle	4.06983	8.56727e-05	0.00508711	9861	PSMD6
GO:0000082	G1/S transition of mitotic cell cycle	4.06983	8.56727e-05	0.00508711	5706	PSMC6
GO:0000082	G1/S transition of mitotic cell cycle	4.06983	8.56727e-05	0.00508711	1104	RCC1
GO:0000082	G1/S transition of mitotic cell cycle	4.06983	8.56727e-05	0.00508711	1018	CDK3
GO:0000082	G1/S transition of mitotic cell cycle	4.06983	8.56727e-05	0.00508711	8454	CUL1
GO:0000082	G1/S transition of mitotic cell cycle	4.06983	8.56727e-05	0.00508711	5925	RB1
GO:0000082	G1/S transition of mitotic cell cycle	4.06983	8.56727e-05	0.00508711	5682	PSMA1
GO:0006511	ubiquitin-dependent protein catabolic process	3.80354	8.9817e-05	0.00519284	7347	UCHL3
GO:0006511	ubiquitin-dependent protein catabolic process	3.80354	8.9817e-05	0.00519284	54850	FBXL12
GO:0006511	ubiquitin-dependent protein catabolic process	3.80354	8.9817e-05	0.00519284	23032	USP33
GO:0006511	ubiquitin-dependent protein catabolic process	3.80354	8.9817e-05	0.00519284	197131	UBR1
GO:0006511	ubiquitin-dependent protein catabolic process	3.80354	8.9817e-05	0.00519284	8065	CUL5
GO:0006511	ubiquitin-dependent protein catabolic process	3.80354	8.9817e-05	0.00519284	8453	CUL2
GO:0006511	ubiquitin-dependent protein catabolic process	3.80354	8.9817e-05	0.00519284	84101	USP44
GO:0006511	ubiquitin-dependent protein catabolic process	3.80354	8.9817e-05	0.00519284	55230	USP40
GO:0006511	ubiquitin-dependent protein catabolic process	3.80354	8.9817e-05	0.00519284	5706	PSMC6
GO:0006511	ubiquitin-dependent protein catabolic process	3.80354	8.9817e-05	0.00519284	84749	USP30
GO:0006511	ubiquitin-dependent protein catabolic process	3.80354	8.9817e-05	0.00519284	143471	PSMA8
GO:0006511	ubiquitin-dependent protein catabolic process	3.80354	8.9817e-05	0.00519284	5682	PSMA1
GO:0006511	ubiquitin-dependent protein catabolic process	3.80354	8.9817e-05	0.00519284	9810	RNF40
GO:0006511	ubiquitin-dependent protein catabolic process	3.80354	8.9817e-05	0.00519284	55031	USP47
GO:0007596	blood coagulation	2.54154	0.000100027	0.00563488	3655	ITGA6
GO:0007596	blood coagulation	2.54154	0.000100027	0.00563488	2982	GUCY1A3
GO:0007596	blood coagulation	2.54154	0.000100027	0.00563488	5908	RAP1B
GO:0007596	blood coagulation	2.54154	0.000100027	0.00563488	3673	ITGA2
GO:0007596	blood coagulation	2.54154	0.000100027	0.00563488	5321	PLA2G4A
GO:0007596	blood coagulation	2.54154	0.000100027	0.00563488	3688	ITGB1
GO:0007596	blood coagulation	2.54154	0.000100027	0.00563488	3717	JAK2
GO:0007596	blood coagulation	2.54154	0.000100027	0.00563488	23539	SLC16A8
GO:0007596	blood coagulation	2.54154	0.000100027	0.00563488	135	ADORA2A
GO:0007596	blood coagulation	2.54154	0.000100027	0.00563488	462	SERPINC1
GO:0007596	blood coagulation	2.54154	0.000100027	0.00563488	966	CD59
GO:0007596	blood coagulation	2.54154	0.000100027	0.00563488	57126	CD177
GO:0007596	blood coagulation	2.54154	0.000100027	0.00563488	3708	ITPR1
GO:0007596	blood coagulation	2.54154	0.000100027	0.00563488	5336	PLCG2
GO:0007596	blood coagulation	2.54154	0.000100027	0.00563488	8761	PABPC4
GO:0007596	blood coagulation	2.54154	0.000100027	0.00563488	3689	ITGB2
GO:0007596	blood coagulation	2.54154	0.000100027	0.00563488	3066	HDAC2
GO:0007596	blood coagulation	2.54154	0.000100027	0.00563488	221037	JMJD1C
GO:0007596	blood coagulation	2.54154	0.000100027	0.00563488	5140	PDE3B
GO:0007596	blood coagulation	2.54154	0.000100027	0.00563488	80274	SCUBE1
GO:0007596	blood coagulation	2.54154	0.000100027	0.00563488	10335	MRVI1
GO:0007596	blood coagulation	2.54154	0.000100027	0.00563488	2335	FN1
GO:0007596	blood coagulation	2.54154	0.000100027	0.00563488	4843	NOS2
GO:0007596	blood coagulation	2.54154	0.000100027	0.00563488	6566	SLC16A1
GO:0007596	blood coagulation	2.54154	0.000100027	0.00563488	5291	PIK3CB
GO:0001525	angiogenesis	3.52781	0.000112574	0.00605503	5140	PDE3B
GO:0001525	angiogenesis	3.52781	0.000112574	0.00605503	4313	MMP2
GO:0001525	angiogenesis	3.52781	0.000112574	0.00605503	2335	FN1
GO:0001525	angiogenesis	3.52781	0.000112574	0.00605503	4323	MMP14
GO:0001525	angiogenesis	3.52781	0.000112574	0.00605503	5333	PLCD1
GO:0001525	angiogenesis	3.52781	0.000112574	0.00605503	1296	COL8A2
GO:0001525	angiogenesis	3.52781	0.000112574	0.00605503	6885	MAP3K7
GO:0001525	angiogenesis	3.52781	0.000112574	0.00605503	8829	NRP1
GO:0001525	angiogenesis	3.52781	0.000112574	0.00605503	1464	CSPG4
GO:0001525	angiogenesis	3.52781	0.000112574	0.00605503	51752	ERAP1
GO:0001525	angiogenesis	3.52781	0.000112574	0.00605503	9394	HS6ST1
GO:0001525	angiogenesis	3.52781	0.000112574	0.00605503	116150	NUS1
GO:0001525	angiogenesis	3.52781	0.000112574	0.00605503	3606	IL18
GO:0001525	angiogenesis	3.52781	0.000112574	0.00605503	22846	VASH1
GO:0001525	angiogenesis	3.52781	0.000112574	0.00605503	2034	EPAS1
GO:0001666	response to hypoxia	3.9648	0.000112998	0.00605503	4763	NF1
GO:0001666	response to hypoxia	3.9648	0.000112998	0.00605503	6262	RYR2
GO:0001666	response to hypoxia	3.9648	0.000112998	0.00605503	4313	MMP2
GO:0001666	response to hypoxia	3.9648	0.000112998	0.00605503	1365	CLDN3
GO:0001666	response to hypoxia	3.9648	0.000112998	0.00605503	3606	IL18
GO:0001666	response to hypoxia	3.9648	0.000112998	0.00605503	29988	SLC2A8
GO:0001666	response to hypoxia	3.9648	0.000112998	0.00605503	3708	ITPR1
GO:0001666	response to hypoxia	3.9648	0.000112998	0.00605503	4843	NOS2
GO:0001666	response to hypoxia	3.9648	0.000112998	0.00605503	9124	PDLIM1
GO:0001666	response to hypoxia	3.9648	0.000112998	0.00605503	4323	MMP14
GO:0001666	response to hypoxia	3.9648	0.000112998	0.00605503	112399	EGLN3
GO:0001666	response to hypoxia	3.9648	0.000112998	0.00605503	7249	TSC2
GO:0001666	response to hypoxia	3.9648	0.000112998	0.00605503	2034	EPAS1
GO:0045087	innate immune response	2.38923	0.000128699	0.00673218	5609	MAP2K7
GO:0045087	innate immune response	2.38923	0.000128699	0.00673218	722	C4BPA
GO:0045087	innate immune response	2.38923	0.000128699	0.00673218	920	CD4
GO:0045087	innate immune response	2.38923	0.000128699	0.00673218	3958	LGALS3
GO:0045087	innate immune response	2.38923	0.000128699	0.00673218	5336	PLCG2
GO:0045087	innate immune response	2.38923	0.000128699	0.00673218	3708	ITPR1
GO:0045087	innate immune response	2.38923	0.000128699	0.00673218	5293	PIK3CD
GO:0045087	innate immune response	2.38923	0.000128699	0.00673218	3689	ITGB2
GO:0045087	innate immune response	2.38923	0.000128699	0.00673218	23239	PHLPP1
GO:0045087	innate immune response	2.38923	0.000128699	0.00673218	5602	MAPK10
GO:0045087	innate immune response	2.38923	0.000128699	0.00673218	81030	ZBP1
GO:0045087	innate immune response	2.38923	0.000128699	0.00673218	2261	FGFR3
GO:0045087	innate immune response	2.38923	0.000128699	0.00673218	5291	PIK3CB
GO:0045087	innate immune response	2.38923	0.000128699	0.00673218	5648	MASP1
GO:0045087	innate immune response	2.38923	0.000128699	0.00673218	7249	TSC2
GO:0045087	innate immune response	2.38923	0.000128699	0.00673218	941	CD80
GO:0045087	innate immune response	2.38923	0.000128699	0.00673218	10458	BAIAP2
GO:0045087	innate immune response	2.38923	0.000128699	0.00673218	26999	CYFIP2
GO:0045087	innate immune response	2.38923	0.000128699	0.00673218	23035	PHLPP2
GO:0045087	innate immune response	2.38923	0.000128699	0.00673218	6885	MAP3K7
GO:0045087	innate immune response	2.38923	0.000128699	0.00673218	8993	PGLYRP1
GO:0045087	innate immune response	2.38923	0.000128699	0.00673218	3665	IRF7
GO:0045087	innate immune response	2.38923	0.000128699	0.00673218	2066	ERBB4
GO:0045087	innate immune response	2.38923	0.000128699	0.00673218	4641	MYO1C
GO:0045087	innate immune response	2.38923	0.000128699	0.00673218	114548	NLRP3
GO:0045087	innate immune response	2.38923	0.000128699	0.00673218	8737	RIPK1
GO:0045087	innate immune response	2.38923	0.000128699	0.00673218	8398	PLA2G6
GO:0045087	innate immune response	2.38923	0.000128699	0.00673218	79671	NLRX1
GO:0006497	protein lipidation	35.4545	0.000148591	0.00737052	83734	ATG10
GO:0006497	protein lipidation	35.4545	0.000148591	0.00737052	19	ABCA1
GO:0006497	protein lipidation	35.4545	0.000148591	0.00737052	10533	ATG7
GO:0007161	calcium-independent cell-matrix adhesion	35.4545	0.000148591	0.00737052	2335	FN1
GO:0007161	calcium-independent cell-matrix adhesion	35.4545	0.000148591	0.00737052	3688	ITGB1
GO:0007161	calcium-independent cell-matrix adhesion	35.4545	0.000148591	0.00737052	5310	PKD1
GO:2000114	regulation of establishment of cell polarity	18.9091	0.000150966	0.00737052	6093	ROCK1
GO:2000114	regulation of establishment of cell polarity	18.9091	0.000150966	0.00737052	5908	RAP1B
GO:2000114	regulation of establishment of cell polarity	18.9091	0.000150966	0.00737052	9475	ROCK2
GO:2000114	regulation of establishment of cell polarity	18.9091	0.000150966	0.00737052	10565	ARFGEF1
GO:0006915	apoptotic process	2.24075	0.000178086	0.00836072	825	CAPN3
GO:0006915	apoptotic process	2.24075	0.000178086	0.00836072	2139	EYA2
GO:0006915	apoptotic process	2.24075	0.000178086	0.00836072	26999	CYFIP2
GO:0006915	apoptotic process	2.24075	0.000178086	0.00836072	9861	PSMD6
GO:0006915	apoptotic process	2.24075	0.000178086	0.00836072	2261	FGFR3
GO:0006915	apoptotic process	2.24075	0.000178086	0.00836072	112399	EGLN3
GO:0006915	apoptotic process	2.24075	0.000178086	0.00836072	143471	PSMA8
GO:0006915	apoptotic process	2.24075	0.000178086	0.00836072	9414	TJP2
GO:0006915	apoptotic process	2.24075	0.000178086	0.00836072	3717	JAK2
GO:0006915	apoptotic process	2.24075	0.000178086	0.00836072	7126	TNFAIP1
GO:0006915	apoptotic process	2.24075	0.000178086	0.00836072	3689	ITGB2
GO:0006915	apoptotic process	2.24075	0.000178086	0.00836072	8737	RIPK1
GO:0006915	apoptotic process	2.24075	0.000178086	0.00836072	2620	GAS2
GO:0006915	apoptotic process	2.24075	0.000178086	0.00836072	836	CASP3
GO:0006915	apoptotic process	2.24075	0.000178086	0.00836072	10181	RBM5
GO:0006915	apoptotic process	2.24075	0.000178086	0.00836072	5706	PSMC6
GO:0006915	apoptotic process	2.24075	0.000178086	0.00836072	23365	ARHGEF12
GO:0006915	apoptotic process	2.24075	0.000178086	0.00836072	135	ADORA2A
GO:0006915	apoptotic process	2.24075	0.000178086	0.00836072	6093	ROCK1
GO:0006915	apoptotic process	2.24075	0.000178086	0.00836072	26586	CKAP2
GO:0006915	apoptotic process	2.24075	0.000178086	0.00836072	5682	PSMA1
GO:0006915	apoptotic process	2.24075	0.000178086	0.00836072	64651	CSRNP1
GO:0006915	apoptotic process	2.24075	0.000178086	0.00836072	55819	RNF130
GO:0006915	apoptotic process	2.24075	0.000178086	0.00836072	5609	MAP2K7
GO:0006915	apoptotic process	2.24075	0.000178086	0.00836072	6885	MAP3K7
GO:0006915	apoptotic process	2.24075	0.000178086	0.00836072	23770	FKBP8
GO:0006915	apoptotic process	2.24075	0.000178086	0.00836072	9828	ARHGEF17
GO:0006915	apoptotic process	2.24075	0.000178086	0.00836072	23239	PHLPP1
GO:0006915	apoptotic process	2.24075	0.000178086	0.00836072	128338	DRAM2
GO:0006915	apoptotic process	2.24075	0.000178086	0.00836072	260425	MAGI3
GO:0006915	apoptotic process	2.24075	0.000178086	0.00836072	54469	ZFAND6
GO:0022617	extracellular matrix disassembly	5.38549	0.000178859	0.00836072	1297	COL9A1
GO:0022617	extracellular matrix disassembly	5.38549	0.000178859	0.00836072	1310	COL19A1
GO:0022617	extracellular matrix disassembly	5.38549	0.000178859	0.00836072	256076	COL6A5
GO:0022617	extracellular matrix disassembly	5.38549	0.000178859	0.00836072	1290	COL5A2
GO:0022617	extracellular matrix disassembly	5.38549	0.000178859	0.00836072	1286	COL4A4
GO:0022617	extracellular matrix disassembly	5.38549	0.000178859	0.00836072	1296	COL8A2
GO:0022617	extracellular matrix disassembly	5.38549	0.000178859	0.00836072	4323	MMP14
GO:0022617	extracellular matrix disassembly	5.38549	0.000178859	0.00836072	1281	COL3A1
GO:0022617	extracellular matrix disassembly	5.38549	0.000178859	0.00836072	4313	MMP2
GO:0007156	homophilic cell adhesion	4.05194	0.000183818	0.00841349	56126	PCDHB10
GO:0007156	homophilic cell adhesion	4.05194	0.000183818	0.00841349	55714	TENM3
GO:0007156	homophilic cell adhesion	4.05194	0.000183818	0.00841349	5098	PCDHGC3
GO:0007156	homophilic cell adhesion	4.05194	0.000183818	0.00841349	92211	CDHR1
GO:0007156	homophilic cell adhesion	4.05194	0.000183818	0.00841349	1012	CDH13
GO:0007156	homophilic cell adhesion	4.05194	0.000183818	0.00841349	6091	ROBO1
GO:0007156	homophilic cell adhesion	4.05194	0.000183818	0.00841349	3688	ITGB1
GO:0007156	homophilic cell adhesion	4.05194	0.000183818	0.00841349	5310	PKD1
GO:0007156	homophilic cell adhesion	4.05194	0.000183818	0.00841349	56144	PCDHA4
GO:0007156	homophilic cell adhesion	4.05194	0.000183818	0.00841349	64072	CDH23
GO:0007156	homophilic cell adhesion	4.05194	0.000183818	0.00841349	147409	DSG4
GO:0007156	homophilic cell adhesion	4.05194	0.000183818	0.00841349	5291	PIK3CB
GO:0016358	dendrite development	8.86362	0.000199712	0.00895444	10458	BAIAP2
GO:0016358	dendrite development	8.86362	0.000199712	0.00895444	10152	ABI2
GO:0016358	dendrite development	8.86362	0.000199712	0.00895444	8829	NRP1
GO:0016358	dendrite development	8.86362	0.000199712	0.00895444	7287	TULP1
GO:0016358	dendrite development	8.86362	0.000199712	0.00895444	4646	MYO6
GO:0016358	dendrite development	8.86362	0.000199712	0.00895444	3066	HDAC2
GO:0006914	autophagy	5.90908	0.000241854	0.0105797	10533	ATG7
GO:0006914	autophagy	5.90908	0.000241854	0.0105797	25851	TECPR1
GO:0006914	autophagy	5.90908	0.000241854	0.0105797	4864	NPC1
GO:0006914	autophagy	5.90908	0.000241854	0.0105797	55102	ATG2B
GO:0006914	autophagy	5.90908	0.000241854	0.0105797	5291	PIK3CB
GO:0006914	autophagy	5.90908	0.000241854	0.0105797	157753	TMEM74
GO:0006914	autophagy	5.90908	0.000241854	0.0105797	83734	ATG10
GO:0006914	autophagy	5.90908	0.000241854	0.0105797	54874	FNBP1L
GO:0016192	vesicle-mediated transport	3.67991	0.000245591	0.0105797	9392	TGFBRAP1
GO:0016192	vesicle-mediated transport	3.67991	0.000245591	0.0105797	2803	GOLGA4
GO:0016192	vesicle-mediated transport	3.67991	0.000245591	0.0105797	23362	PSD3
GO:0016192	vesicle-mediated transport	3.67991	0.000245591	0.0105797	164	AP1G1
GO:0016192	vesicle-mediated transport	3.67991	0.000245591	0.0105797	8120	AP3B2
GO:0016192	vesicle-mediated transport	3.67991	0.000245591	0.0105797	8676	STX11
GO:0016192	vesicle-mediated transport	3.67991	0.000245591	0.0105797	10565	ARFGEF1
GO:0016192	vesicle-mediated transport	3.67991	0.000245591	0.0105797	8729	GBF1
GO:0016192	vesicle-mediated transport	3.67991	0.000245591	0.0105797	23431	AP4E1
GO:0016192	vesicle-mediated transport	3.67991	0.000245591	0.0105797	4644	MYO5A
GO:0016192	vesicle-mediated transport	3.67991	0.000245591	0.0105797	7249	TSC2
GO:0016192	vesicle-mediated transport	3.67991	0.000245591	0.0105797	134957	STXBP5
GO:0016192	vesicle-mediated transport	3.67991	0.000245591	0.0105797	54806	AHI1
GO:0048011	neurotrophin TRK receptor signaling pathway	2.98749	0.000280127	0.0118354	2066	ERBB4
GO:0048011	neurotrophin TRK receptor signaling pathway	2.98749	0.000280127	0.0118354	836	CASP3
GO:0048011	neurotrophin TRK receptor signaling pathway	2.98749	0.000280127	0.0118354	23035	PHLPP2
GO:0048011	neurotrophin TRK receptor signaling pathway	2.98749	0.000280127	0.0118354	9828	ARHGEF17
GO:0048011	neurotrophin TRK receptor signaling pathway	2.98749	0.000280127	0.0118354	23365	ARHGEF12
GO:0048011	neurotrophin TRK receptor signaling pathway	2.98749	0.000280127	0.0118354	57498	KIDINS220
GO:0048011	neurotrophin TRK receptor signaling pathway	2.98749	0.000280127	0.0118354	5046	PCSK6
GO:0048011	neurotrophin TRK receptor signaling pathway	2.98749	0.000280127	0.0118354	23239	PHLPP1
GO:0048011	neurotrophin TRK receptor signaling pathway	2.98749	0.000280127	0.0118354	135	ADORA2A
GO:0048011	neurotrophin TRK receptor signaling pathway	2.98749	0.000280127	0.0118354	5291	PIK3CB
GO:0048011	neurotrophin TRK receptor signaling pathway	2.98749	0.000280127	0.0118354	3708	ITPR1
GO:0048011	neurotrophin TRK receptor signaling pathway	2.98749	0.000280127	0.0118354	3066	HDAC2
GO:0048011	neurotrophin TRK receptor signaling pathway	2.98749	0.000280127	0.0118354	5125	PCSK5
GO:0048011	neurotrophin TRK receptor signaling pathway	2.98749	0.000280127	0.0118354	7249	TSC2
GO:0048011	neurotrophin TRK receptor signaling pathway	2.98749	0.000280127	0.0118354	5293	PIK3CD
GO:0048011	neurotrophin TRK receptor signaling pathway	2.98749	0.000280127	0.0118354	2261	FGFR3
GO:0048011	neurotrophin TRK receptor signaling pathway	2.98749	0.000280127	0.0118354	941	CD80
GO:0050731	positive regulation of peptidyl-tyrosine phosphorylation	5.64449	0.00033709	0.0139412	920	CD4
GO:0050731	positive regulation of peptidyl-tyrosine phosphorylation	5.64449	0.00033709	0.0139412	941	CD80
GO:0050731	positive regulation of peptidyl-tyrosine phosphorylation	5.64449	0.00033709	0.0139412	8829	NRP1
GO:0050731	positive regulation of peptidyl-tyrosine phosphorylation	5.64449	0.00033709	0.0139412	960	CD44
GO:0050731	positive regulation of peptidyl-tyrosine phosphorylation	5.64449	0.00033709	0.0139412	3688	ITGB1
GO:0050731	positive regulation of peptidyl-tyrosine phosphorylation	5.64449	0.00033709	0.0139412	10188	TNK2
GO:0050731	positive regulation of peptidyl-tyrosine phosphorylation	5.64449	0.00033709	0.0139412	3717	JAK2
GO:0050731	positive regulation of peptidyl-tyrosine phosphorylation	5.64449	0.00033709	0.0139412	1464	CSPG4
GO:0008631	intrinsic apoptotic signaling pathway in response to oxidative stress	15.7575	0.000344011	0.0139412	836	CASP3
GO:0008631	intrinsic apoptotic signaling pathway in response to oxidative stress	15.7575	0.000344011	0.0139412	90441	ZNF622
GO:0008631	intrinsic apoptotic signaling pathway in response to oxidative stress	15.7575	0.000344011	0.0139412	5163	PDK1
GO:0008631	intrinsic apoptotic signaling pathway in response to oxidative stress	15.7575	0.000344011	0.0139412	3717	JAK2
GO:0043065	positive regulation of apoptotic process	3.35948	0.000349005	0.0139412	3655	ITGA6
GO:0043065	positive regulation of apoptotic process	3.35948	0.000349005	0.0139412	3717	JAK2
GO:0043065	positive regulation of apoptotic process	3.35948	0.000349005	0.0139412	8737	RIPK1
GO:0043065	positive regulation of apoptotic process	3.35948	0.000349005	0.0139412	60485	SAV1
GO:0043065	positive regulation of apoptotic process	3.35948	0.000349005	0.0139412	9353	SLIT2
GO:0043065	positive regulation of apoptotic process	3.35948	0.000349005	0.0139412	604	BCL6
GO:0043065	positive regulation of apoptotic process	3.35948	0.000349005	0.0139412	90441	ZNF622
GO:0043065	positive regulation of apoptotic process	3.35948	0.000349005	0.0139412	4040	LRP6
GO:0043065	positive regulation of apoptotic process	3.35948	0.000349005	0.0139412	3688	ITGB1
GO:0043065	positive regulation of apoptotic process	3.35948	0.000349005	0.0139412	10181	RBM5
GO:0043065	positive regulation of apoptotic process	3.35948	0.000349005	0.0139412	51447	IP6K2
GO:0043065	positive regulation of apoptotic process	3.35948	0.000349005	0.0139412	2261	FGFR3
GO:0043065	positive regulation of apoptotic process	3.35948	0.000349005	0.0139412	55811	ADCY10
GO:0043065	positive regulation of apoptotic process	3.35948	0.000349005	0.0139412	4763	NF1
GO:0008285	negative regulation of cell proliferation	2.64093	0.000373758	0.0146633	6595	SMARCA2
GO:0008285	negative regulation of cell proliferation	2.64093	0.000373758	0.0146633	4087	SMAD2
GO:0008285	negative regulation of cell proliferation	2.64093	0.000373758	0.0146633	3717	JAK2
GO:0008285	negative regulation of cell proliferation	2.64093	0.000373758	0.0146633	7249	TSC2
GO:0008285	negative regulation of cell proliferation	2.64093	0.000373758	0.0146633	8453	CUL2
GO:0008285	negative regulation of cell proliferation	2.64093	0.000373758	0.0146633	2066	ERBB4
GO:0008285	negative regulation of cell proliferation	2.64093	0.000373758	0.0146633	23560	GTPBP4
GO:0008285	negative regulation of cell proliferation	2.64093	0.000373758	0.0146633	1012	CDH13
GO:0008285	negative regulation of cell proliferation	2.64093	0.000373758	0.0146633	79577	CDC73
GO:0008285	negative regulation of cell proliferation	2.64093	0.000373758	0.0146633	604	BCL6
GO:0008285	negative regulation of cell proliferation	2.64093	0.000373758	0.0146633	10181	RBM5
GO:0008285	negative regulation of cell proliferation	2.64093	0.000373758	0.0146633	135	ADORA2A
GO:0008285	negative regulation of cell proliferation	2.64093	0.000373758	0.0146633	8065	CUL5
GO:0008285	negative regulation of cell proliferation	2.64093	0.000373758	0.0146633	51761	ATP8A2
GO:0008285	negative regulation of cell proliferation	2.64093	0.000373758	0.0146633	5784	PTPN14
GO:0008285	negative regulation of cell proliferation	2.64093	0.000373758	0.0146633	3688	ITGB1
GO:0008285	negative regulation of cell proliferation	2.64093	0.000373758	0.0146633	8454	CUL1
GO:0008285	negative regulation of cell proliferation	2.64093	0.000373758	0.0146633	4194	MDM4
GO:0008285	negative regulation of cell proliferation	2.64093	0.000373758	0.0146633	9353	SLIT2
GO:0008285	negative regulation of cell proliferation	2.64093	0.000373758	0.0146633	9231	DLG5
GO:0008206	bile acid metabolic process	7.87877	0.000399463	0.0153968	6554	SLC10A1
GO:0008206	bile acid metabolic process	7.87877	0.000399463	0.0153968	4864	NPC1
GO:0008206	bile acid metabolic process	7.87877	0.000399463	0.0153968	6555	SLC10A2
GO:0008206	bile acid metabolic process	7.87877	0.000399463	0.0153968	11001	SLC27A2
GO:0008206	bile acid metabolic process	7.87877	0.000399463	0.0153968	1581	CYP7A1
GO:0008206	bile acid metabolic process	7.87877	0.000399463	0.0153968	8309	ACOX2
GO:0000278	mitotic cell cycle	2.60455	0.00045054	0.0170661	9133	CCNB2
GO:0000278	mitotic cell cycle	2.60455	0.00045054	0.0170661	9126	SMC3
GO:0000278	mitotic cell cycle	2.60455	0.00045054	0.0170661	5985	RFC5
GO:0000278	mitotic cell cycle	2.60455	0.00045054	0.0170661	9861	PSMD6
GO:0000278	mitotic cell cycle	2.60455	0.00045054	0.0170661	23122	CLASP2
GO:0000278	mitotic cell cycle	2.60455	0.00045054	0.0170661	143471	PSMA8
GO:0000278	mitotic cell cycle	2.60455	0.00045054	0.0170661	5981	RFC1
GO:0000278	mitotic cell cycle	2.60455	0.00045054	0.0170661	55755	CDK5RAP2
GO:0000278	mitotic cell cycle	2.60455	0.00045054	0.0170661	81565	NDEL1
GO:0000278	mitotic cell cycle	2.60455	0.00045054	0.0170661	5682	PSMA1
GO:0000278	mitotic cell cycle	2.60455	0.00045054	0.0170661	9793	CKAP5
GO:0000278	mitotic cell cycle	2.60455	0.00045054	0.0170661	23332	CLASP1
GO:0000278	mitotic cell cycle	2.60455	0.00045054	0.0170661	5001	ORC5
GO:0000278	mitotic cell cycle	2.60455	0.00045054	0.0170661	64682	ANAPC1
GO:0000278	mitotic cell cycle	2.60455	0.00045054	0.0170661	9814	SFI1
GO:0000278	mitotic cell cycle	2.60455	0.00045054	0.0170661	8454	CUL1
GO:0000278	mitotic cell cycle	2.60455	0.00045054	0.0170661	5706	PSMC6
GO:0000278	mitotic cell cycle	2.60455	0.00045054	0.0170661	5925	RB1
GO:0000278	mitotic cell cycle	2.60455	0.00045054	0.0170661	10051	SMC4
GO:0000278	mitotic cell cycle	2.60455	0.00045054	0.0170661	1763	DNA2
GO:0000122	negative regulation of transcription from RNA polymerase II promoter	2.32184	0.000495645	0.0184565	1877	E4F1
GO:0000122	negative regulation of transcription from RNA polymerase II promoter	2.32184	0.000495645	0.0184565	3665	IRF7
GO:0000122	negative regulation of transcription from RNA polymerase II promoter	2.32184	0.000495645	0.0184565	22823	MTF2
GO:0000122	negative regulation of transcription from RNA polymerase II promoter	2.32184	0.000495645	0.0184565	55689	YEATS2
GO:0000122	negative regulation of transcription from RNA polymerase II promoter	2.32184	0.000495645	0.0184565	6595	SMARCA2
GO:0000122	negative regulation of transcription from RNA polymerase II promoter	2.32184	0.000495645	0.0184565	10174	SORBS3
GO:0000122	negative regulation of transcription from RNA polymerase II promoter	2.32184	0.000495645	0.0184565	64324	NSD1
GO:0000122	negative regulation of transcription from RNA polymerase II promoter	2.32184	0.000495645	0.0184565	10589	DRAP1
GO:0000122	negative regulation of transcription from RNA polymerase II promoter	2.32184	0.000495645	0.0184565	10919	EHMT2
GO:0000122	negative regulation of transcription from RNA polymerase II promoter	2.32184	0.000495645	0.0184565	4194	MDM4
GO:0000122	negative regulation of transcription from RNA polymerase II promoter	2.32184	0.000495645	0.0184565	23492	CBX7
GO:0000122	negative regulation of transcription from RNA polymerase II promoter	2.32184	0.000495645	0.0184565	8204	NRIP1
GO:0000122	negative regulation of transcription from RNA polymerase II promoter	2.32184	0.000495645	0.0184565	4799	NFX1
GO:0000122	negative regulation of transcription from RNA polymerase II promoter	2.32184	0.000495645	0.0184565	6925	TCF4
GO:0000122	negative regulation of transcription from RNA polymerase II promoter	2.32184	0.000495645	0.0184565	5187	PER1
GO:0000122	negative regulation of transcription from RNA polymerase II promoter	2.32184	0.000495645	0.0184565	9318	COPS2
GO:0000122	negative regulation of transcription from RNA polymerase II promoter	2.32184	0.000495645	0.0184565	1523	CUX1
GO:0000122	negative regulation of transcription from RNA polymerase II promoter	2.32184	0.000495645	0.0184565	3066	HDAC2
GO:0000122	negative regulation of transcription from RNA polymerase II promoter	2.32184	0.000495645	0.0184565	2261	FGFR3
GO:0000122	negative regulation of transcription from RNA polymerase II promoter	2.32184	0.000495645	0.0184565	4087	SMAD2
GO:0000122	negative regulation of transcription from RNA polymerase II promoter	2.32184	0.000495645	0.0184565	6927	HNF1A
GO:0000122	negative regulation of transcription from RNA polymerase II promoter	2.32184	0.000495645	0.0184565	53615	MBD3
GO:0000122	negative regulation of transcription from RNA polymerase II promoter	2.32184	0.000495645	0.0184565	604	BCL6
GO:0000122	negative regulation of transcription from RNA polymerase II promoter	2.32184	0.000495645	0.0184565	7181	NR2C1
GO:0000122	negative regulation of transcription from RNA polymerase II promoter	2.32184	0.000495645	0.0184565	79577	CDC73
GO:0001889	liver development	5.32649	0.000510543	0.0186944	4124	MAN2A1
GO:0001889	liver development	5.32649	0.000510543	0.0186944	4763	NF1
GO:0001889	liver development	5.32649	0.000510543	0.0186944	3157	HMGCS1
GO:0001889	liver development	5.32649	0.000510543	0.0186944	26019	UPF2
GO:0001889	liver development	5.32649	0.000510543	0.0186944	3175	ONECUT1
GO:0001889	liver development	5.32649	0.000510543	0.0186944	10533	ATG7
GO:0001889	liver development	5.32649	0.000510543	0.0186944	6927	HNF1A
GO:0001889	liver development	5.32649	0.000510543	0.0186944	383	ARG1
GO:0016567	protein ubiquitination	2.92032	0.000588019	0.0211505	11275	KLHL2
GO:0016567	protein ubiquitination	2.92032	0.000588019	0.0211505	1877	E4F1
GO:0016567	protein ubiquitination	2.92032	0.000588019	0.0211505	142685	ASB15
GO:0016567	protein ubiquitination	2.92032	0.000588019	0.0211505	23220	DTX4
GO:0016567	protein ubiquitination	2.92032	0.000588019	0.0211505	8453	CUL2
GO:0016567	protein ubiquitination	2.92032	0.000588019	0.0211505	81603	TRIM8
GO:0016567	protein ubiquitination	2.92032	0.000588019	0.0211505	55159	RFWD3
GO:0016567	protein ubiquitination	2.92032	0.000588019	0.0211505	205860	TRIML2
GO:0016567	protein ubiquitination	2.92032	0.000588019	0.0211505	57154	SMURF1
GO:0016567	protein ubiquitination	2.92032	0.000588019	0.0211505	7126	TNFAIP1
GO:0016567	protein ubiquitination	2.92032	0.000588019	0.0211505	57531	HACE1
GO:0016567	protein ubiquitination	2.92032	0.000588019	0.0211505	79269	DCAF10
GO:0016567	protein ubiquitination	2.92032	0.000588019	0.0211505	8065	CUL5
GO:0016567	protein ubiquitination	2.92032	0.000588019	0.0211505	8454	CUL1
GO:0016567	protein ubiquitination	2.92032	0.000588019	0.0211505	9655	SOCS5
GO:0016567	protein ubiquitination	2.92032	0.000588019	0.0211505	5080	PAX6
GO:0006461	protein complex assembly	4.18342	0.000596874	0.0211505	8936	WASF1
GO:0006461	protein complex assembly	4.18342	0.000596874	0.0211505	825	CAPN3
GO:0006461	protein complex assembly	4.18342	0.000596874	0.0211505	9351	SLC9A3R2
GO:0006461	protein complex assembly	4.18342	0.000596874	0.0211505	56479	KCNQ5
GO:0006461	protein complex assembly	4.18342	0.000596874	0.0211505	25929	GEMIN5
GO:0006461	protein complex assembly	4.18342	0.000596874	0.0211505	23195	MDN1
GO:0006461	protein complex assembly	4.18342	0.000596874	0.0211505	6662	SOX9
GO:0006461	protein complex assembly	4.18342	0.000596874	0.0211505	3556	IL1RAP
GO:0006461	protein complex assembly	4.18342	0.000596874	0.0211505	4194	MDM4
GO:0006461	protein complex assembly	4.18342	0.000596874	0.0211505	10810	WASF3
GO:0048008	platelet-derived growth factor receptor signaling pathway	9.45453	0.000626384	0.0215026	3717	JAK2
GO:0048008	platelet-derived growth factor receptor signaling pathway	9.45453	0.000626384	0.0215026	8829	NRP1
GO:0048008	platelet-derived growth factor receptor signaling pathway	9.45453	0.000626384	0.0215026	5286	PIK3C2A
GO:0048008	platelet-derived growth factor receptor signaling pathway	9.45453	0.000626384	0.0215026	64651	CSRNP1
GO:0048008	platelet-derived growth factor receptor signaling pathway	9.45453	0.000626384	0.0215026	7763	ZFAND5
GO:0048167	regulation of synaptic plasticity	9.45453	0.000626384	0.0215026	10458	BAIAP2
GO:0048167	regulation of synaptic plasticity	9.45453	0.000626384	0.0215026	135	ADORA2A
GO:0048167	regulation of synaptic plasticity	9.45453	0.000626384	0.0215026	1501	CTNND2
GO:0048167	regulation of synaptic plasticity	9.45453	0.000626384	0.0215026	10769	PLK2
GO:0048167	regulation of synaptic plasticity	9.45453	0.000626384	0.0215026	4646	MYO6
GO:0007173	epidermal growth factor receptor signaling pathway	3.32186	0.000689465	0.0233039	23239	PHLPP1
GO:0007173	epidermal growth factor receptor signaling pathway	3.32186	0.000689465	0.0233039	7249	TSC2
GO:0007173	epidermal growth factor receptor signaling pathway	3.32186	0.000689465	0.0233039	3708	ITPR1
GO:0007173	epidermal growth factor receptor signaling pathway	3.32186	0.000689465	0.0233039	5293	PIK3CD
GO:0007173	epidermal growth factor receptor signaling pathway	3.32186	0.000689465	0.0233039	2261	FGFR3
GO:0007173	epidermal growth factor receptor signaling pathway	3.32186	0.000689465	0.0233039	23035	PHLPP2
GO:0007173	epidermal growth factor receptor signaling pathway	3.32186	0.000689465	0.0233039	6662	SOX9
GO:0007173	epidermal growth factor receptor signaling pathway	3.32186	0.000689465	0.0233039	5286	PIK3C2A
GO:0007173	epidermal growth factor receptor signaling pathway	3.32186	0.000689465	0.0233039	55914	ERBB2IP
GO:0007173	epidermal growth factor receptor signaling pathway	3.32186	0.000689465	0.0233039	2066	ERBB4
GO:0007173	epidermal growth factor receptor signaling pathway	3.32186	0.000689465	0.0233039	941	CD80
GO:0007173	epidermal growth factor receptor signaling pathway	3.32186	0.000689465	0.0233039	5291	PIK3CB
GO:0007173	epidermal growth factor receptor signaling pathway	3.32186	0.000689465	0.0233039	9655	SOCS5
GO:0045616	regulation of keratinocyte differentiation	23.6363	0.000719676	0.0239565	6093	ROCK1
GO:0045616	regulation of keratinocyte differentiation	23.6363	0.000719676	0.0239565	360	AQP3
GO:0045616	regulation of keratinocyte differentiation	23.6363	0.000719676	0.0239565	9475	ROCK2
GO:0006811	ion transport	3.43801	0.000882167	0.0289272	6506	SLC1A2
GO:0006811	ion transport	3.43801	0.000882167	0.0289272	153201	SLC36A2
GO:0006811	ion transport	3.43801	0.000882167	0.0289272	6548	SLC9A1
GO:0006811	ion transport	3.43801	0.000882167	0.0289272	9498	SLC4A8
GO:0006811	ion transport	3.43801	0.000882167	0.0289272	26507	CNNM1
GO:0006811	ion transport	3.43801	0.000882167	0.0289272	79849	PDZD3
GO:0006811	ion transport	3.43801	0.000882167	0.0289272	6565	SLC15A2
GO:0006811	ion transport	3.43801	0.000882167	0.0289272	255231	MCOLN2
GO:0006811	ion transport	3.43801	0.000882167	0.0289272	6512	SLC1A7
GO:0006811	ion transport	3.43801	0.000882167	0.0289272	1143	CHRNB4
GO:0006811	ion transport	3.43801	0.000882167	0.0289272	56666	PANX2
GO:0006811	ion transport	3.43801	0.000882167	0.0289272	65266	WNK4
GO:0007026	negative regulation of microtubule depolymerization	12.606	0.000901776	0.0291353	10634	GAS2L1
GO:0007026	negative regulation of microtubule depolymerization	12.606	0.000901776	0.0291353	23332	CLASP1
GO:0007026	negative regulation of microtubule depolymerization	12.606	0.000901776	0.0291353	23122	CLASP2
GO:0007026	negative regulation of microtubule depolymerization	12.606	0.000901776	0.0291353	26586	CKAP2
GO:0016339	calcium-dependent cell-cell adhesion	8.75419	0.000919034	0.0292626	5098	PCDHGC3
GO:0016339	calcium-dependent cell-cell adhesion	8.75419	0.000919034	0.0292626	64072	CDH23
GO:0016339	calcium-dependent cell-cell adhesion	8.75419	0.000919034	0.0292626	1012	CDH13
GO:0016339	calcium-dependent cell-cell adhesion	8.75419	0.000919034	0.0292626	56126	PCDHB10
GO:0016339	calcium-dependent cell-cell adhesion	8.75419	0.000919034	0.0292626	27032	ATP2C1
GO:0007507	heart development	3.63636	0.000983302	0.0308616	7249	TSC2
GO:0007507	heart development	3.63636	0.000983302	0.0308616	8829	NRP1
GO:0007507	heart development	3.63636	0.000983302	0.0308616	4763	NF1
GO:0007507	heart development	3.63636	0.000983302	0.0308616	5310	PKD1
GO:0007507	heart development	3.63636	0.000983302	0.0308616	64598	MOSPD3
GO:0007507	heart development	3.63636	0.000983302	0.0308616	2066	ERBB4
GO:0007507	heart development	3.63636	0.000983302	0.0308616	836	CASP3
GO:0007507	heart development	3.63636	0.000983302	0.0308616	4772	NFATC1
GO:0007507	heart development	3.63636	0.000983302	0.0308616	27295	PDLIM3
GO:0007507	heart development	3.63636	0.000983302	0.0308616	5125	PCSK5
GO:0007507	heart development	3.63636	0.000983302	0.0308616	1281	COL3A1
GO:0045760	positive regulation of action potential	20.2597	0.00123958	0.0382675	6331	SCN5A
GO:0045760	positive regulation of action potential	20.2597	0.00123958	0.0382675	6548	SLC9A1
GO:0045760	positive regulation of action potential	20.2597	0.00123958	0.0382675	30820	KCNIP1
GO:0043647	inositol phosphate metabolic process	6.44627	0.0012541	0.0382675	5336	PLCG2
GO:0043647	inositol phosphate metabolic process	6.44627	0.0012541	0.0382675	51447	IP6K2
GO:0043647	inositol phosphate metabolic process	6.44627	0.0012541	0.0382675	3632	INPP5A
GO:0043647	inositol phosphate metabolic process	6.44627	0.0012541	0.0382675	5333	PLCD1
GO:0043647	inositol phosphate metabolic process	6.44627	0.0012541	0.0382675	5330	PLCB2
GO:0043647	inositol phosphate metabolic process	6.44627	0.0012541	0.0382675	3628	INPP1
GO:0043066	negative regulation of apoptotic process	2.24643	0.00138068	0.0415527	966	CD59
GO:0043066	negative regulation of apoptotic process	2.24643	0.00138068	0.0415527	7101	NR2E1
GO:0043066	negative regulation of apoptotic process	2.24643	0.00138068	0.0415527	6387	CXCL12
GO:0043066	negative regulation of apoptotic process	2.24643	0.00138068	0.0415527	4194	MDM4
GO:0043066	negative regulation of apoptotic process	2.24643	0.00138068	0.0415527	6885	MAP3K7
GO:0043066	negative regulation of apoptotic process	2.24643	0.00138068	0.0415527	900	CCNG1
GO:0043066	negative regulation of apoptotic process	2.24643	0.00138068	0.0415527	10533	ATG7
GO:0043066	negative regulation of apoptotic process	2.24643	0.00138068	0.0415527	6662	SOX9
GO:0043066	negative regulation of apoptotic process	2.24643	0.00138068	0.0415527	836	CASP3
GO:0043066	negative regulation of apoptotic process	2.24643	0.00138068	0.0415527	55031	USP47
GO:0043066	negative regulation of apoptotic process	2.24643	0.00138068	0.0415527	3066	HDAC2
GO:0043066	negative regulation of apoptotic process	2.24643	0.00138068	0.0415527	604	BCL6
GO:0043066	negative regulation of apoptotic process	2.24643	0.00138068	0.0415527	2261	FGFR3
GO:0043066	negative regulation of apoptotic process	2.24643	0.00138068	0.0415527	2066	ERBB4
GO:0043066	negative regulation of apoptotic process	2.24643	0.00138068	0.0415527	26173	INTS1
GO:0043066	negative regulation of apoptotic process	2.24643	0.00138068	0.0415527	3480	IGF1R
GO:0043066	negative regulation of apoptotic process	2.24643	0.00138068	0.0415527	10769	PLK2
GO:0043066	negative regulation of apoptotic process	2.24643	0.00138068	0.0415527	2324	FLT4
GO:0043066	negative regulation of apoptotic process	2.24643	0.00138068	0.0415527	960	CD44
GO:0043066	negative regulation of apoptotic process	2.24643	0.00138068	0.0415527	3655	ITGA6
GO:0043066	negative regulation of apoptotic process	2.24643	0.00138068	0.0415527	54806	AHI1
GO:0043066	negative regulation of apoptotic process	2.24643	0.00138068	0.0415527	825	CAPN3
GO:0043066	negative regulation of apoptotic process	2.24643	0.00138068	0.0415527	81542	TMX1
GO:0019048	virus-host interaction	2.60076	0.00145223	0.0431155	55788	LMBRD1
GO:0019048	virus-host interaction	2.60076	0.00145223	0.0431155	79671	NLRX1
GO:0019048	virus-host interaction	2.60076	0.00145223	0.0431155	1877	E4F1
GO:0019048	virus-host interaction	2.60076	0.00145223	0.0431155	7458	EIF4H
GO:0019048	virus-host interaction	2.60076	0.00145223	0.0431155	3688	ITGB1
GO:0019048	virus-host interaction	2.60076	0.00145223	0.0431155	8453	CUL2
GO:0019048	virus-host interaction	2.60076	0.00145223	0.0431155	8672	EIF4G3
GO:0019048	virus-host interaction	2.60076	0.00145223	0.0431155	4799	NFX1
GO:0019048	virus-host interaction	2.60076	0.00145223	0.0431155	8065	CUL5
GO:0019048	virus-host interaction	2.60076	0.00145223	0.0431155	8454	CUL1
GO:0019048	virus-host interaction	2.60076	0.00145223	0.0431155	5925	RB1
GO:0019048	virus-host interaction	2.60076	0.00145223	0.0431155	3673	ITGA2
GO:0019048	virus-host interaction	2.60076	0.00145223	0.0431155	3842	TNPO1
GO:0019048	virus-host interaction	2.60076	0.00145223	0.0431155	3694	ITGB6
GO:0019048	virus-host interaction	2.60076	0.00145223	0.0431155	941	CD80
GO:0019048	virus-host interaction	2.60076	0.00145223	0.0431155	260425	MAGI3
GO:0019048	virus-host interaction	2.60076	0.00145223	0.0431155	23770	FKBP8
GO:0043410	positive regulation of MAPK cascade	5.17044	0.00161502	0.0473094	283455	KSR2
GO:0043410	positive regulation of MAPK cascade	5.17044	0.00161502	0.0473094	2324	FLT4
GO:0043410	positive regulation of MAPK cascade	5.17044	0.00161502	0.0473094	2261	FGFR3
GO:0043410	positive regulation of MAPK cascade	5.17044	0.00161502	0.0473094	3480	IGF1R
GO:0043410	positive regulation of MAPK cascade	5.17044	0.00161502	0.0473094	90441	ZNF622
GO:0043410	positive regulation of MAPK cascade	5.17044	0.00161502	0.0473094	3688	ITGB1
GO:0043410	positive regulation of MAPK cascade	5.17044	0.00161502	0.0473094	10174	SORBS3
GO:0002066	columnar/cuboidal epithelial cell development	47.2726	0.00178806	0.0484377	6098	ROS1
GO:0002066	columnar/cuboidal epithelial cell development	47.2726	0.00178806	0.0484377	57619	SHROOM3
GO:0021836	chemorepulsion involved in postnatal olfactory bulb interneuron migration	47.2726	0.00178806	0.0484377	6091	ROBO1
GO:0021836	chemorepulsion involved in postnatal olfactory bulb interneuron migration	47.2726	0.00178806	0.0484377	9353	SLIT2
GO:0021874	Wnt receptor signaling pathway involved in forebrain neuroblast division	47.2726	0.00178806	0.0484377	89780	WNT3A
GO:0021874	Wnt receptor signaling pathway involved in forebrain neuroblast division	47.2726	0.00178806	0.0484377	4040	LRP6
GO:0045023	G0 to G1 transition	47.2726	0.00178806	0.0484377	4194	MDM4
GO:0045023	G0 to G1 transition	47.2726	0.00178806	0.0484377	1018	CDK3
GO:0097264	self proteolysis	47.2726	0.00178806	0.0484377	23473	CAPN7
GO:0097264	self proteolysis	47.2726	0.00178806	0.0484377	825	CAPN3
GO:0032956	regulation of actin cytoskeleton organization	7.62462	0.00180368	0.0484377	128272	ARHGEF19
GO:0032956	regulation of actin cytoskeleton organization	7.62462	0.00180368	0.0484377	55704	CCDC88A
GO:0032956	regulation of actin cytoskeleton organization	7.62462	0.00180368	0.0484377	10458	BAIAP2
GO:0032956	regulation of actin cytoskeleton organization	7.62462	0.00180368	0.0484377	6093	ROCK1
GO:0032956	regulation of actin cytoskeleton organization	7.62462	0.00180368	0.0484377	9475	ROCK2
GO:0060041	retina development in camera-type eye	6.0348	0.00180787	0.0484377	7101	NR2E1
GO:0060041	retina development in camera-type eye	6.0348	0.00180787	0.0484377	5961	PRPH2
GO:0060041	retina development in camera-type eye	6.0348	0.00180787	0.0484377	6662	SOX9
GO:0060041	retina development in camera-type eye	6.0348	0.00180787	0.0484377	23287	AGTPBP1
GO:0060041	retina development in camera-type eye	6.0348	0.00180787	0.0484377	56890	MDM1
GO:0060041	retina development in camera-type eye	6.0348	0.00180787	0.0484377	7287	TULP1
GO:0050900	leukocyte migration	3.9762	0.00184492	0.0488348	23539	SLC16A8
GO:0050900	leukocyte migration	3.9762	0.00184492	0.0488348	57126	CD177
GO:0050900	leukocyte migration	3.9762	0.00184492	0.0488348	6093	ROCK1
GO:0050900	leukocyte migration	3.9762	0.00184492	0.0488348	3688	ITGB1
GO:0050900	leukocyte migration	3.9762	0.00184492	0.0488348	6566	SLC16A1
GO:0050900	leukocyte migration	3.9762	0.00184492	0.0488348	2335	FN1
GO:0050900	leukocyte migration	3.9762	0.00184492	0.0488348	3689	ITGB2
GO:0050900	leukocyte migration	3.9762	0.00184492	0.0488348	3655	ITGA6
GO:0050900	leukocyte migration	3.9762	0.00184492	0.0488348	5291	PIK3CB
GO:0001934	positive regulation of protein phosphorylation	4.39745	0.00192935	0.0504558	2324	FLT4
GO:0001934	positive regulation of protein phosphorylation	4.39745	0.00192935	0.0504558	8398	PLA2G6
GO:0001934	positive regulation of protein phosphorylation	4.39745	0.00192935	0.0504558	8672	EIF4G3
GO:0001934	positive regulation of protein phosphorylation	4.39745	0.00192935	0.0504558	6662	SOX9
GO:0001934	positive regulation of protein phosphorylation	4.39745	0.00192935	0.0504558	89780	WNT3A
GO:0001934	positive regulation of protein phosphorylation	4.39745	0.00192935	0.0504558	8737	RIPK1
GO:0001934	positive regulation of protein phosphorylation	4.39745	0.00192935	0.0504558	2066	ERBB4
GO:0001934	positive regulation of protein phosphorylation	4.39745	0.00192935	0.0504558	85442	KNDC1
GO:0033523	histone H2B ubiquitination	17.7272	0.00195209	0.0504558	9810	RNF40
GO:0033523	histone H2B ubiquitination	17.7272	0.00195209	0.0504558	79577	CDC73
GO:0033523	histone H2B ubiquitination	17.7272	0.00195209	0.0504558	123169	LEO1
GO:0046777	protein autophosphorylation	3.33333	0.00206971	0.0528739	2066	ERBB4
GO:0046777	protein autophosphorylation	3.33333	0.00206971	0.0528739	54822	TRPM7
GO:0046777	protein autophosphorylation	3.33333	0.00206971	0.0528739	2261	FGFR3
GO:0046777	protein autophosphorylation	3.33333	0.00206971	0.0528739	131890	GRK7
GO:0046777	protein autophosphorylation	3.33333	0.00206971	0.0528739	8408	ULK1
GO:0046777	protein autophosphorylation	3.33333	0.00206971	0.0528739	10645	CAMKK2
GO:0046777	protein autophosphorylation	3.33333	0.00206971	0.0528739	2324	FLT4
GO:0046777	protein autophosphorylation	3.33333	0.00206971	0.0528739	3717	JAK2
GO:0046777	protein autophosphorylation	3.33333	0.00206971	0.0528739	8737	RIPK1
GO:0046777	protein autophosphorylation	3.33333	0.00206971	0.0528739	3480	IGF1R
GO:0046777	protein autophosphorylation	3.33333	0.00206971	0.0528739	22848	AAK1
GO:0051301	cell division	2.56394	0.00248913	0.0628577	64682	ANAPC1
GO:0051301	cell division	2.56394	0.00248913	0.0628577	9133	CCNB2
GO:0051301	cell division	2.56394	0.00248913	0.0628577	900	CCNG1
GO:0051301	cell division	2.56394	0.00248913	0.0628577	1877	E4F1
GO:0051301	cell division	2.56394	0.00248913	0.0628577	84101	USP44
GO:0051301	cell division	2.56394	0.00248913	0.0628577	6847	SYCP1
GO:0051301	cell division	2.56394	0.00248913	0.0628577	85444	LRRCC1
GO:0051301	cell division	2.56394	0.00248913	0.0628577	1104	RCC1
GO:0051301	cell division	2.56394	0.00248913	0.0628577	83879	CDCA7
GO:0051301	cell division	2.56394	0.00248913	0.0628577	5925	RB1
GO:0051301	cell division	2.56394	0.00248913	0.0628577	9793	CKAP5
GO:0051301	cell division	2.56394	0.00248913	0.0628577	23122	CLASP2
GO:0051301	cell division	2.56394	0.00248913	0.0628577	23331	TTC28
GO:0051301	cell division	2.56394	0.00248913	0.0628577	23332	CLASP1
GO:0051301	cell division	2.56394	0.00248913	0.0628577	10051	SMC4
GO:0051301	cell division	2.56394	0.00248913	0.0628577	1018	CDK3
GO:0016049	cell growth	5.56149	0.00282298	0.0695815	9655	SOCS5
GO:0016049	cell growth	5.56149	0.00282298	0.0695815	6548	SLC9A1
GO:0016049	cell growth	5.56149	0.00282298	0.0695815	6098	ROS1
GO:0016049	cell growth	5.56149	0.00282298	0.0695815	55914	ERBB2IP
GO:0016049	cell growth	5.56149	0.00282298	0.0695815	957	ENTPD5
GO:0016049	cell growth	5.56149	0.00282298	0.0695815	900	CCNG1
GO:0001952	regulation of cell-matrix adhesion	15.7575	0.00288207	0.0695815	3175	ONECUT1
GO:0001952	regulation of cell-matrix adhesion	15.7575	0.00288207	0.0695815	5291	PIK3CB
GO:0001952	regulation of cell-matrix adhesion	15.7575	0.00288207	0.0695815	4763	NF1
GO:0006625	protein targeting to peroxisome	15.7575	0.00288207	0.0695815	54469	ZFAND6
GO:0006625	protein targeting to peroxisome	15.7575	0.00288207	0.0695815	5193	PEX12
GO:0006625	protein targeting to peroxisome	15.7575	0.00288207	0.0695815	5824	PEX19
GO:0048843	negative regulation of axon extension involved in axon guidance	15.7575	0.00288207	0.0695815	8829	NRP1
GO:0048843	negative regulation of axon extension involved in axon guidance	15.7575	0.00288207	0.0695815	6405	SEMA3F
GO:0048843	negative regulation of axon extension involved in axon guidance	15.7575	0.00288207	0.0695815	89780	WNT3A
GO:0006366	transcription from RNA polymerase II promoter	2.44266	0.00294036	0.0702171	9519	TBPL1
GO:0006366	transcription from RNA polymerase II promoter	2.44266	0.00294036	0.0702171	51362	CDC40
GO:0006366	transcription from RNA polymerase II promoter	2.44266	0.00294036	0.0702171	5080	PAX6
GO:0006366	transcription from RNA polymerase II promoter	2.44266	0.00294036	0.0702171	2034	EPAS1
GO:0006366	transcription from RNA polymerase II promoter	2.44266	0.00294036	0.0702171	3298	HSF2
GO:0006366	transcription from RNA polymerase II promoter	2.44266	0.00294036	0.0702171	4799	NFX1
GO:0006366	transcription from RNA polymerase II promoter	2.44266	0.00294036	0.0702171	5432	POLR2C
GO:0006366	transcription from RNA polymerase II promoter	2.44266	0.00294036	0.0702171	6875	TAF4B
GO:0006366	transcription from RNA polymerase II promoter	2.44266	0.00294036	0.0702171	134353	LSM11
GO:0006366	transcription from RNA polymerase II promoter	2.44266	0.00294036	0.0702171	9070	ASH2L
GO:0006366	transcription from RNA polymerase II promoter	2.44266	0.00294036	0.0702171	3665	IRF7
GO:0006366	transcription from RNA polymerase II promoter	2.44266	0.00294036	0.0702171	10025	MED16
GO:0006366	transcription from RNA polymerase II promoter	2.44266	0.00294036	0.0702171	2965	GTF2H1
GO:0006366	transcription from RNA polymerase II promoter	2.44266	0.00294036	0.0702171	57661	PHRF1
GO:0006366	transcription from RNA polymerase II promoter	2.44266	0.00294036	0.0702171	4772	NFATC1
GO:0006366	transcription from RNA polymerase II promoter	2.44266	0.00294036	0.0702171	9318	COPS2
GO:0006366	transcription from RNA polymerase II promoter	2.44266	0.00294036	0.0702171	5926	ARID4A
GO:0051056	regulation of small GTPase mediated signal transduction	3.19018	0.00298498	0.0705162	84253	GARNL3
GO:0051056	regulation of small GTPase mediated signal transduction	3.19018	0.00298498	0.0705162	23365	ARHGEF12
GO:0051056	regulation of small GTPase mediated signal transduction	3.19018	0.00298498	0.0705162	89941	RHOT2
GO:0051056	regulation of small GTPase mediated signal transduction	3.19018	0.00298498	0.0705162	4763	NF1
GO:0051056	regulation of small GTPase mediated signal transduction	3.19018	0.00298498	0.0705162	85442	KNDC1
GO:0051056	regulation of small GTPase mediated signal transduction	3.19018	0.00298498	0.0705162	9828	ARHGEF17
GO:0051056	regulation of small GTPase mediated signal transduction	3.19018	0.00298498	0.0705162	57522	SRGAP1
GO:0051056	regulation of small GTPase mediated signal transduction	3.19018	0.00298498	0.0705162	221002	RASGEF1A
GO:0051056	regulation of small GTPase mediated signal transduction	3.19018	0.00298498	0.0705162	93663	ARHGAP18
GO:0051056	regulation of small GTPase mediated signal transduction	3.19018	0.00298498	0.0705162	7249	TSC2
GO:0051056	regulation of small GTPase mediated signal transduction	3.19018	0.00298498	0.0705162	55288	RHOT1
GO:0001938	positive regulation of endothelial cell proliferation	5.45453	0.00313471	0.0732655	8829	NRP1
GO:0001938	positive regulation of endothelial cell proliferation	5.45453	0.00313471	0.0732655	2324	FLT4
GO:0001938	positive regulation of endothelial cell proliferation	5.45453	0.00313471	0.0732655	1012	CDH13
GO:0001938	positive regulation of endothelial cell proliferation	5.45453	0.00313471	0.0732655	4763	NF1
GO:0001938	positive regulation of endothelial cell proliferation	5.45453	0.00313471	0.0732655	2261	FGFR3
GO:0001938	positive regulation of endothelial cell proliferation	5.45453	0.00313471	0.0732655	383	ARG1
GO:0006200	ATP catabolic process	4.59595	0.00331097	0.0765706	23195	MDN1
GO:0006200	ATP catabolic process	4.59595	0.00331097	0.0765706	9861	PSMD6
GO:0006200	ATP catabolic process	4.59595	0.00331097	0.0765706	1763	DNA2
GO:0006200	ATP catabolic process	4.59595	0.00331097	0.0765706	5706	PSMC6
GO:0006200	ATP catabolic process	4.59595	0.00331097	0.0765706	7139	TNNT2
GO:0006200	ATP catabolic process	4.59595	0.00331097	0.0765706	9463	PICK1
GO:0006200	ATP catabolic process	4.59595	0.00331097	0.0765706	57198	ATP8B2
GO:0009611	response to wounding	5.35162	0.00347235	0.078647	6506	SLC1A2
GO:0009611	response to wounding	5.35162	0.00347235	0.078647	8829	NRP1
GO:0009611	response to wounding	5.35162	0.00347235	0.078647	2335	FN1
GO:0009611	response to wounding	5.35162	0.00347235	0.078647	836	CASP3
GO:0009611	response to wounding	5.35162	0.00347235	0.078647	5080	PAX6
GO:0009611	response to wounding	5.35162	0.00347235	0.078647	22846	VASH1
GO:0016525	negative regulation of angiogenesis	5.35162	0.00347235	0.078647	4763	NF1
GO:0016525	negative regulation of angiogenesis	5.35162	0.00347235	0.078647	577	BAI3
GO:0016525	negative regulation of angiogenesis	5.35162	0.00347235	0.078647	22846	VASH1
GO:0016525	negative regulation of angiogenesis	5.35162	0.00347235	0.078647	9475	ROCK2
GO:0016525	negative regulation of angiogenesis	5.35162	0.00347235	0.078647	5140	PDE3B
GO:0016525	negative regulation of angiogenesis	5.35162	0.00347235	0.078647	6093	ROCK1
GO:0016485	protein processing	6.56564	0.00366788	0.0822279	836	CASP3
GO:0016485	protein processing	6.56564	0.00366788	0.0822279	11093	ADAMTS13
GO:0016485	protein processing	6.56564	0.00366788	0.0822279	5046	PCSK6
GO:0016485	protein processing	6.56564	0.00366788	0.0822279	5125	PCSK5
GO:0016485	protein processing	6.56564	0.00366788	0.0822279	10988	METAP2
GO:0034220	ion transmembrane transport	3.60554	0.00374813	0.0831782	6262	RYR2
GO:0034220	ion transmembrane transport	3.60554	0.00374813	0.0831782	480	ATP1A4
GO:0034220	ion transmembrane transport	3.60554	0.00374813	0.0831782	57198	ATP8B2
GO:0034220	ion transmembrane transport	3.60554	0.00374813	0.0831782	285175	UNC80
GO:0034220	ion transmembrane transport	3.60554	0.00374813	0.0831782	2570	GABRR2
GO:0034220	ion transmembrane transport	3.60554	0.00374813	0.0831782	27032	ATP2C1
GO:0034220	ion transmembrane transport	3.60554	0.00374813	0.0831782	203859	ANO5
GO:0034220	ion transmembrane transport	3.60554	0.00374813	0.0831782	2557	GABRA4
GO:0034220	ion transmembrane transport	3.60554	0.00374813	0.0831782	2569	GABRR1
GO:0016044	cellular membrane organization	3.30578	0.00390342	0.0857582	4646	MYO6
GO:0016044	cellular membrane organization	3.30578	0.00390342	0.0857582	55704	CCDC88A
GO:0016044	cellular membrane organization	3.30578	0.00390342	0.0857582	8729	GBF1
GO:0016044	cellular membrane organization	3.30578	0.00390342	0.0857582	4641	MYO1C
GO:0016044	cellular membrane organization	3.30578	0.00390342	0.0857582	10533	ATG7
GO:0016044	cellular membrane organization	3.30578	0.00390342	0.0857582	152503	SH3D19
GO:0016044	cellular membrane organization	3.30578	0.00390342	0.0857582	164	AP1G1
GO:0016044	cellular membrane organization	3.30578	0.00390342	0.0857582	4644	MYO5A
GO:0016044	cellular membrane organization	3.30578	0.00390342	0.0857582	9829	DNAJC6
GO:0016044	cellular membrane organization	3.30578	0.00390342	0.0857582	51028	VPS36
GO:0006605	protein targeting	6.38819	0.00416782	0.0906603	9463	PICK1
GO:0006605	protein targeting	6.38819	0.00416782	0.0906603	4641	MYO1C
GO:0006605	protein targeting	6.38819	0.00416782	0.0906603	55914	ERBB2IP
GO:0006605	protein targeting	6.38819	0.00416782	0.0906603	4646	MYO6
GO:0006605	protein targeting	6.38819	0.00416782	0.0906603	9590	AKAP12
GO:0006699	bile acid biosynthetic process	8.59502	0.0042957	0.092526	11001	SLC27A2
GO:0006699	bile acid biosynthetic process	8.59502	0.0042957	0.092526	8309	ACOX2
GO:0006699	bile acid biosynthetic process	8.59502	0.0042957	0.092526	6927	HNF1A
GO:0006699	bile acid biosynthetic process	8.59502	0.0042957	0.092526	1581	CYP7A1
GO:0006457	protein folding	3.04093	0.00441903	0.0942583	23307	FKBP15
GO:0006457	protein folding	3.04093	0.00441903	0.0942583	10694	CCT8
GO:0006457	protein folding	3.04093	0.00441903	0.0942583	23770	FKBP8
GO:0006457	protein folding	3.04093	0.00441903	0.0942583	85313	PPIL4
GO:0006457	protein folding	3.04093	0.00441903	0.0942583	30001	ERO1L
GO:0006457	protein folding	3.04093	0.00441903	0.0942583	6767	ST13
GO:0006457	protein folding	3.04093	0.00441903	0.0942583	84617	TUBB6
GO:0006457	protein folding	3.04093	0.00441903	0.0942583	23640	HSPBP1
GO:0006457	protein folding	3.04093	0.00441903	0.0942583	22824	HSPA4L
GO:0006457	protein folding	3.04093	0.00441903	0.0942583	10283	CWC27
GO:0006457	protein folding	3.04093	0.00441903	0.0942583	55033	FKBP14
GO:0000087	M phase of mitotic cell cycle	2.86501	0.00449722	0.0950039	23122	CLASP2
GO:0000087	M phase of mitotic cell cycle	2.86501	0.00449722	0.0950039	81565	NDEL1
GO:0000087	M phase of mitotic cell cycle	2.86501	0.00449722	0.0950039	9793	CKAP5
GO:0000087	M phase of mitotic cell cycle	2.86501	0.00449722	0.0950039	5682	PSMA1
GO:0000087	M phase of mitotic cell cycle	2.86501	0.00449722	0.0950039	9133	CCNB2
GO:0000087	M phase of mitotic cell cycle	2.86501	0.00449722	0.0950039	143471	PSMA8
GO:0000087	M phase of mitotic cell cycle	2.86501	0.00449722	0.0950039	10051	SMC4
GO:0000087	M phase of mitotic cell cycle	2.86501	0.00449722	0.0950039	64682	ANAPC1
GO:0000087	M phase of mitotic cell cycle	2.86501	0.00449722	0.0950039	9861	PSMD6
GO:0000087	M phase of mitotic cell cycle	2.86501	0.00449722	0.0950039	23332	CLASP1
GO:0000087	M phase of mitotic cell cycle	2.86501	0.00449722	0.0950039	9126	SMC3
GO:0000087	M phase of mitotic cell cycle	2.86501	0.00449722	0.0950039	5706	PSMC6
GO:0008104	protein localization	4.97607	0.00511085	0.0956355	604	BCL6
GO:0008104	protein localization	4.97607	0.00511085	0.0956355	7249	TSC2
GO:0008104	protein localization	4.97607	0.00511085	0.0956355	6927	HNF1A
GO:0008104	protein localization	4.97607	0.00511085	0.0956355	65266	WNK4
GO:0008104	protein localization	4.97607	0.00511085	0.0956355	8408	ULK1
GO:0008104	protein localization	4.97607	0.00511085	0.0956355	23426	GRIP1
GO:0042632	cholesterol homeostasis	4.97607	0.00511085	0.0956355	6296	ACSM3
GO:0042632	cholesterol homeostasis	4.97607	0.00511085	0.0956355	1581	CYP7A1
GO:0042632	cholesterol homeostasis	4.97607	0.00511085	0.0956355	27329	ANGPTL3
GO:0042632	cholesterol homeostasis	4.97607	0.00511085	0.0956355	4864	NPC1
GO:0042632	cholesterol homeostasis	4.97607	0.00511085	0.0956355	19	ABCA1
GO:0042632	cholesterol homeostasis	4.97607	0.00511085	0.0956355	57540	PTCHD2
GO:0009880	embryonic pattern specification	8.22133	0.00511356	0.0956355	4087	SMAD2
GO:0009880	embryonic pattern specification	8.22133	0.00511356	0.0956355	4040	LRP6
GO:0009880	embryonic pattern specification	8.22133	0.00511356	0.0956355	80055	PGAP1
GO:0009880	embryonic pattern specification	8.22133	0.00511356	0.0956355	2066	ERBB4
GO:0045862	positive regulation of proteolysis	8.22133	0.00511356	0.0956355	825	CAPN3
GO:0045862	positive regulation of proteolysis	8.22133	0.00511356	0.0956355	26999	CYFIP2
GO:0045862	positive regulation of proteolysis	8.22133	0.00511356	0.0956355	51098	IFT52
GO:0045862	positive regulation of proteolysis	8.22133	0.00511356	0.0956355	3066	HDAC2
GO:0006505	GPI anchor metabolic process	31.5151	0.00528869	0.0956355	80055	PGAP1
GO:0006505	GPI anchor metabolic process	31.5151	0.00528869	0.0956355	84947	SERAC1
GO:0015015	heparan sulfate proteoglycan biosynthetic process, enzymatic modification	31.5151	0.00528869	0.0956355	222537	HS3ST5
GO:0015015	heparan sulfate proteoglycan biosynthetic process, enzymatic modification	31.5151	0.00528869	0.0956355	9394	HS6ST1
GO:0031401	positive regulation of protein modification process	31.5151	0.00528869	0.0956355	10533	ATG7
GO:0031401	positive regulation of protein modification process	31.5151	0.00528869	0.0956355	83734	ATG10
GO:0032446	protein modification by small protein conjugation	31.5151	0.00528869	0.0956355	83734	ATG10
GO:0032446	protein modification by small protein conjugation	31.5151	0.00528869	0.0956355	10533	ATG7
GO:0035385	Roundabout signaling pathway	31.5151	0.00528869	0.0956355	9353	SLIT2
GO:0035385	Roundabout signaling pathway	31.5151	0.00528869	0.0956355	6091	ROBO1
GO:0035609	C-terminal protein deglutamylation	31.5151	0.00528869	0.0956355	123624	AGBL1
GO:0035609	C-terminal protein deglutamylation	31.5151	0.00528869	0.0956355	23287	AGTPBP1
GO:0035610	protein side chain deglutamylation	31.5151	0.00528869	0.0956355	123624	AGBL1
GO:0035610	protein side chain deglutamylation	31.5151	0.00528869	0.0956355	23287	AGTPBP1
GO:0042058	regulation of epidermal growth factor receptor signaling pathway	31.5151	0.00528869	0.0956355	64285	RHBDF1
GO:0042058	regulation of epidermal growth factor receptor signaling pathway	31.5151	0.00528869	0.0956355	1012	CDH13
GO:0042094	interleukin-2 biosynthetic process	31.5151	0.00528869	0.0956355	3556	IL1RAP
GO:0042094	interleukin-2 biosynthetic process	31.5151	0.00528869	0.0956355	3606	IL18
GO:0045629	negative regulation of T-helper 2 cell differentiation	31.5151	0.00528869	0.0956355	604	BCL6
GO:0045629	negative regulation of T-helper 2 cell differentiation	31.5151	0.00528869	0.0956355	9655	SOCS5
GO:0090245	axis elongation involved in somitogenesis	31.5151	0.00528869	0.0956355	4040	LRP6
GO:0090245	axis elongation involved in somitogenesis	31.5151	0.00528869	0.0956355	89780	WNT3A
GO:0038032	termination of G-protein coupled receptor signaling pathway	6.06059	0.00531692	0.0956355	64407	RGS18
GO:0038032	termination of G-protein coupled receptor signaling pathway	6.06059	0.00531692	0.0956355	57231	SNX14
GO:0038032	termination of G-protein coupled receptor signaling pathway	6.06059	0.00531692	0.0956355	23365	ARHGEF12
GO:0038032	termination of G-protein coupled receptor signaling pathway	6.06059	0.00531692	0.0956355	26575	RGS17
GO:0038032	termination of G-protein coupled receptor signaling pathway	6.06059	0.00531692	0.0956355	131890	GRK7
GO:0010390	histone monoubiquitination	12.8925	0.00548479	0.0956355	79577	CDC73
GO:0010390	histone monoubiquitination	12.8925	0.00548479	0.0956355	123169	LEO1
GO:0010390	histone monoubiquitination	12.8925	0.00548479	0.0956355	9810	RNF40
GO:0033197	response to vitamin E	12.8925	0.00548479	0.0956355	3157	HMGCS1
GO:0033197	response to vitamin E	12.8925	0.00548479	0.0956355	3480	IGF1R
GO:0033197	response to vitamin E	12.8925	0.00548479	0.0956355	383	ARG1
GO:0034453	microtubule anchoring	12.8925	0.00548479	0.0956355	285753	CEP57L1
GO:0034453	microtubule anchoring	12.8925	0.00548479	0.0956355	23332	CLASP1
GO:0034453	microtubule anchoring	12.8925	0.00548479	0.0956355	23122	CLASP2
GO:0048712	negative regulation of astrocyte differentiation	12.8925	0.00548479	0.0956355	4763	NF1
GO:0048712	negative regulation of astrocyte differentiation	12.8925	0.00548479	0.0956355	7101	NR2E1
GO:0048712	negative regulation of astrocyte differentiation	12.8925	0.00548479	0.0956355	2261	FGFR3
GO:0071397	cellular response to cholesterol	12.8925	0.00548479	0.0956355	3157	HMGCS1
GO:0071397	cellular response to cholesterol	12.8925	0.00548479	0.0956355	4040	LRP6
GO:0071397	cellular response to cholesterol	12.8925	0.00548479	0.0956355	1581	CYP7A1
GO:2000145	regulation of cell motility	12.8925	0.00548479	0.0956355	5585	PKN1
GO:2000145	regulation of cell motility	12.8925	0.00548479	0.0956355	9475	ROCK2
GO:2000145	regulation of cell motility	12.8925	0.00548479	0.0956355	6093	ROCK1
GO:0006378	mRNA polyadenylation	7.87877	0.00603428	0.103573	123169	LEO1
GO:0006378	mRNA polyadenylation	7.87877	0.00603428	0.103573	79577	CDC73
GO:0006378	mRNA polyadenylation	7.87877	0.00603428	0.103573	11052	CPSF6
GO:0006378	mRNA polyadenylation	7.87877	0.00603428	0.103573	23144	ZC3H3
GO:0006611	protein export from nucleus	7.87877	0.00603428	0.103573	57154	SMURF1
GO:0006611	protein export from nucleus	7.87877	0.00603428	0.103573	23039	XPO7
GO:0006611	protein export from nucleus	7.87877	0.00603428	0.103573	23214	XPO6
GO:0006611	protein export from nucleus	7.87877	0.00603428	0.103573	5310	PKD1
GO:0010467	gene expression	1.91072	0.00623633	0.106211	6875	TAF4B
GO:0010467	gene expression	1.91072	0.00623633	0.106211	2965	GTF2H1
GO:0010467	gene expression	1.91072	0.00623633	0.106211	10643	IGF2BP3
GO:0010467	gene expression	1.91072	0.00623633	0.106211	7458	EIF4H
GO:0010467	gene expression	1.91072	0.00623633	0.106211	6159	RPL29
GO:0010467	gene expression	1.91072	0.00623633	0.106211	7101	NR2E1
GO:0010467	gene expression	1.91072	0.00623633	0.106211	3842	TNPO1
GO:0010467	gene expression	1.91072	0.00623633	0.106211	1968	EIF2S3
GO:0010467	gene expression	1.91072	0.00623633	0.106211	51362	CDC40
GO:0010467	gene expression	1.91072	0.00623633	0.106211	4087	SMAD2
GO:0010467	gene expression	1.91072	0.00623633	0.106211	1933	EEF1B2
GO:0010467	gene expression	1.91072	0.00623633	0.106211	860	RUNX2
GO:0010467	gene expression	1.91072	0.00623633	0.106211	5682	PSMA1
GO:0010467	gene expression	1.91072	0.00623633	0.106211	5706	PSMC6
GO:0010467	gene expression	1.91072	0.00623633	0.106211	10181	RBM5
GO:0010467	gene expression	1.91072	0.00623633	0.106211	5432	POLR2C
GO:0010467	gene expression	1.91072	0.00623633	0.106211	25929	GEMIN5
GO:0010467	gene expression	1.91072	0.00623633	0.106211	10025	MED16
GO:0010467	gene expression	1.91072	0.00623633	0.106211	23451	SF3B1
GO:0010467	gene expression	1.91072	0.00623633	0.106211	55814	BDP1
GO:0010467	gene expression	1.91072	0.00623633	0.106211	143471	PSMA8
GO:0010467	gene expression	1.91072	0.00623633	0.106211	7181	NR2C1
GO:0010467	gene expression	1.91072	0.00623633	0.106211	134353	LSM11
GO:0010467	gene expression	1.91072	0.00623633	0.106211	26019	UPF2
GO:0010467	gene expression	1.91072	0.00623633	0.106211	6729	SRP54
GO:0010467	gene expression	1.91072	0.00623633	0.106211	55534	MAML3
GO:0010467	gene expression	1.91072	0.00623633	0.106211	9861	PSMD6
GO:0001701	in utero embryonic development	2.75375	0.00629877	0.106449	4124	MAN2A1
GO:0001701	in utero embryonic development	2.75375	0.00629877	0.106449	9997	SCO2
GO:0001701	in utero embryonic development	2.75375	0.00629877	0.106449	57498	KIDINS220
GO:0001701	in utero embryonic development	2.75375	0.00629877	0.106449	3688	ITGB1
GO:0001701	in utero embryonic development	2.75375	0.00629877	0.106449	4087	SMAD2
GO:0001701	in utero embryonic development	2.75375	0.00629877	0.106449	89780	WNT3A
GO:0001701	in utero embryonic development	2.75375	0.00629877	0.106449	5310	PKD1
GO:0001701	in utero embryonic development	2.75375	0.00629877	0.106449	9133	CCNB2
GO:0001701	in utero embryonic development	2.75375	0.00629877	0.106449	7763	ZFAND5
GO:0001701	in utero embryonic development	2.75375	0.00629877	0.106449	9353	SLIT2
GO:0001701	in utero embryonic development	2.75375	0.00629877	0.106449	53615	MBD3
GO:0001701	in utero embryonic development	2.75375	0.00629877	0.106449	10087	COL4A3BP
GO:0007601	visual perception	2.90502	0.00637814	0.106968	5961	PRPH2
GO:0007601	visual perception	2.90502	0.00637814	0.106968	131890	GRK7
GO:0007601	visual perception	2.90502	0.00637814	0.106968	4308	TRPM1
GO:0007601	visual perception	2.90502	0.00637814	0.106968	5080	PAX6
GO:0007601	visual perception	2.90502	0.00637814	0.106968	4644	MYO5A
GO:0007601	visual perception	2.90502	0.00637814	0.106968	84140	FAM161A
GO:0007601	visual perception	2.90502	0.00637814	0.106968	2703	GJA8
GO:0007601	visual perception	2.90502	0.00637814	0.106968	2034	EPAS1
GO:0007601	visual perception	2.90502	0.00637814	0.106968	3983	ABLIM1
GO:0007601	visual perception	2.90502	0.00637814	0.106968	7101	NR2E1
GO:0007601	visual perception	2.90502	0.00637814	0.106968	7287	TULP1
GO:0051260	protein homooligomerization	3.08971	0.0065005	0.108194	3754	KCNF1
GO:0051260	protein homooligomerization	3.08971	0.0065005	0.108194	80274	SCUBE1
GO:0051260	protein homooligomerization	3.08971	0.0065005	0.108194	130535	KCTD18
GO:0051260	protein homooligomerization	3.08971	0.0065005	0.108194	7126	TNFAIP1
GO:0051260	protein homooligomerization	3.08971	0.0065005	0.108194	6767	ST13
GO:0051260	protein homooligomerization	3.08971	0.0065005	0.108194	169522	KCNV2
GO:0051260	protein homooligomerization	3.08971	0.0065005	0.108194	8737	RIPK1
GO:0051260	protein homooligomerization	3.08971	0.0065005	0.108194	7249	TSC2
GO:0051260	protein homooligomerization	3.08971	0.0065005	0.108194	3508	IGHMBP2
GO:0051260	protein homooligomerization	3.08971	0.0065005	0.108194	2703	GJA8
GO:0007050	cell cycle arrest	3.32386	0.00663638	0.108781	8065	CUL5
GO:0007050	cell cycle arrest	3.32386	0.00663638	0.108781	7249	TSC2
GO:0007050	cell cycle arrest	3.32386	0.00663638	0.108781	5925	RB1
GO:0007050	cell cycle arrest	3.32386	0.00663638	0.108781	22846	VASH1
GO:0007050	cell cycle arrest	3.32386	0.00663638	0.108781	2620	GAS2
GO:0007050	cell cycle arrest	3.32386	0.00663638	0.108781	10634	GAS2L1
GO:0007050	cell cycle arrest	3.32386	0.00663638	0.108781	8453	CUL2
GO:0007050	cell cycle arrest	3.32386	0.00663638	0.108781	5310	PKD1
GO:0007050	cell cycle arrest	3.32386	0.00663638	0.108781	8454	CUL1
GO:0007154	cell communication	4.08529	0.0066382	0.108781	27131	SNX5
GO:0007154	cell communication	4.08529	0.0066382	0.108781	51429	SNX9
GO:0007154	cell communication	4.08529	0.0066382	0.108781	3632	INPP5A
GO:0007154	cell communication	4.08529	0.0066382	0.108781	5337	PLD1
GO:0007154	cell communication	4.08529	0.0066382	0.108781	166752	FREM3
GO:0007154	cell communication	4.08529	0.0066382	0.108781	57231	SNX14
GO:0007154	cell communication	4.08529	0.0066382	0.108781	4763	NF1
GO:0006661	phosphatidylinositol biosynthetic process	4.72726	0.00668433	0.108781	5291	PIK3CB
GO:0006661	phosphatidylinositol biosynthetic process	4.72726	0.00668433	0.108781	5298	PI4KB
GO:0006661	phosphatidylinositol biosynthetic process	4.72726	0.00668433	0.108781	5297	PI4KA
GO:0006661	phosphatidylinositol biosynthetic process	4.72726	0.00668433	0.108781	5336	PLCG2
GO:0006661	phosphatidylinositol biosynthetic process	4.72726	0.00668433	0.108781	5286	PIK3C2A
GO:0006661	phosphatidylinositol biosynthetic process	4.72726	0.00668433	0.108781	5293	PIK3CD
GO:0006090	pyruvate metabolic process	7.56362	0.00706436	0.111372	5163	PDK1
GO:0006090	pyruvate metabolic process	7.56362	0.00706436	0.111372	134526	ACOT12
GO:0006090	pyruvate metabolic process	7.56362	0.00706436	0.111372	23539	SLC16A8
GO:0006090	pyruvate metabolic process	7.56362	0.00706436	0.111372	6566	SLC16A1
GO:0070588	calcium ion transmembrane transport	7.56362	0.00706436	0.111372	27039	PKD2L2
GO:0070588	calcium ion transmembrane transport	7.56362	0.00706436	0.111372	8065	CUL5
GO:0070588	calcium ion transmembrane transport	7.56362	0.00706436	0.111372	4308	TRPM1
GO:0070588	calcium ion transmembrane transport	7.56362	0.00706436	0.111372	5310	PKD1
GO:0016032	viral reproduction	2.34981	0.00708173	0.111372	6159	RPL29
GO:0016032	viral reproduction	2.34981	0.00708173	0.111372	2965	GTF2H1
GO:0016032	viral reproduction	2.34981	0.00708173	0.111372	9861	PSMD6
GO:0016032	viral reproduction	2.34981	0.00708173	0.111372	164	AP1G1
GO:0016032	viral reproduction	2.34981	0.00708173	0.111372	1104	RCC1
GO:0016032	viral reproduction	2.34981	0.00708173	0.111372	8065	CUL5
GO:0016032	viral reproduction	2.34981	0.00708173	0.111372	9631	NUP155
GO:0016032	viral reproduction	2.34981	0.00708173	0.111372	6875	TAF4B
GO:0016032	viral reproduction	2.34981	0.00708173	0.111372	10168	ZNF197
GO:0016032	viral reproduction	2.34981	0.00708173	0.111372	10762	NUP50
GO:0016032	viral reproduction	2.34981	0.00708173	0.111372	143471	PSMA8
GO:0016032	viral reproduction	2.34981	0.00708173	0.111372	920	CD4
GO:0016032	viral reproduction	2.34981	0.00708173	0.111372	5432	POLR2C
GO:0016032	viral reproduction	2.34981	0.00708173	0.111372	5706	PSMC6
GO:0016032	viral reproduction	2.34981	0.00708173	0.111372	64288	ZSCAN31
GO:0016032	viral reproduction	2.34981	0.00708173	0.111372	5682	PSMA1
GO:0016032	viral reproduction	2.34981	0.00708173	0.111372	222696	ZSCAN23
GO:0038096	Fc-gamma receptor signaling pathway involved in phagocytosis	4.03547	0.00712754	0.111372	3708	ITPR1
GO:0038096	Fc-gamma receptor signaling pathway involved in phagocytosis	4.03547	0.00712754	0.111372	4641	MYO1C
GO:0038096	Fc-gamma receptor signaling pathway involved in phagocytosis	4.03547	0.00712754	0.111372	5336	PLCG2
GO:0038096	Fc-gamma receptor signaling pathway involved in phagocytosis	4.03547	0.00712754	0.111372	5291	PIK3CB
GO:0038096	Fc-gamma receptor signaling pathway involved in phagocytosis	4.03547	0.00712754	0.111372	8398	PLA2G6
GO:0038096	Fc-gamma receptor signaling pathway involved in phagocytosis	4.03547	0.00712754	0.111372	26999	CYFIP2
GO:0038096	Fc-gamma receptor signaling pathway involved in phagocytosis	4.03547	0.00712754	0.111372	10458	BAIAP2
GO:0006974	response to DNA damage stimulus	3.04985	0.00715835	0.111372	84083	ZRANB3
GO:0006974	response to DNA damage stimulus	3.04985	0.00715835	0.111372	9070	ASH2L
GO:0006974	response to DNA damage stimulus	3.04985	0.00715835	0.111372	7517	XRCC3
GO:0006974	response to DNA damage stimulus	3.04985	0.00715835	0.111372	55031	USP47
GO:0006974	response to DNA damage stimulus	3.04985	0.00715835	0.111372	1161	ERCC8
GO:0006974	response to DNA damage stimulus	3.04985	0.00715835	0.111372	604	BCL6
GO:0006974	response to DNA damage stimulus	3.04985	0.00715835	0.111372	2794	GNL1
GO:0006974	response to DNA damage stimulus	3.04985	0.00715835	0.111372	112399	EGLN3
GO:0006974	response to DNA damage stimulus	3.04985	0.00715835	0.111372	3665	IRF7
GO:0006974	response to DNA damage stimulus	3.04985	0.00715835	0.111372	836	CASP3
GO:0006275	regulation of DNA replication	11.8182	0.00719838	0.111372	10919	EHMT2
GO:0006275	regulation of DNA replication	11.8182	0.00719838	0.111372	9126	SMC3
GO:0006275	regulation of DNA replication	11.8182	0.00719838	0.111372	55704	CCDC88A
GO:0016558	protein import into peroxisome matrix	11.8182	0.00719838	0.111372	5191	PEX7
GO:0016558	protein import into peroxisome matrix	11.8182	0.00719838	0.111372	5193	PEX12
GO:0016558	protein import into peroxisome matrix	11.8182	0.00719838	0.111372	84219	WDR24
GO:0043161	proteasomal ubiquitin-dependent protein catabolic process	4.64977	0.00728284	0.111891	84101	USP44
GO:0043161	proteasomal ubiquitin-dependent protein catabolic process	4.64977	0.00728284	0.111891	57154	SMURF1
GO:0043161	proteasomal ubiquitin-dependent protein catabolic process	4.64977	0.00728284	0.111891	116988	AGAP3
GO:0043161	proteasomal ubiquitin-dependent protein catabolic process	4.64977	0.00728284	0.111891	378884	NHLRC1
GO:0043161	proteasomal ubiquitin-dependent protein catabolic process	4.64977	0.00728284	0.111891	7126	TNFAIP1
GO:0043161	proteasomal ubiquitin-dependent protein catabolic process	4.64977	0.00728284	0.111891	1161	ERCC8
GO:0044267	cellular protein metabolic process	2.01941	0.00741907	0.113192	7458	EIF4H
GO:0044267	cellular protein metabolic process	2.01941	0.00741907	0.113192	100287932	TIMM23
GO:0044267	cellular protein metabolic process	2.01941	0.00741907	0.113192	1933	EEF1B2
GO:0044267	cellular protein metabolic process	2.01941	0.00741907	0.113192	57134	MAN1C1
GO:0044267	cellular protein metabolic process	2.01941	0.00741907	0.113192	85365	ALG2
GO:0044267	cellular protein metabolic process	2.01941	0.00741907	0.113192	8703	B4GALT3
GO:0044267	cellular protein metabolic process	2.01941	0.00741907	0.113192	84617	TUBB6
GO:0044267	cellular protein metabolic process	2.01941	0.00741907	0.113192	4124	MAN2A1
GO:0044267	cellular protein metabolic process	2.01941	0.00741907	0.113192	6159	RPL29
GO:0044267	cellular protein metabolic process	2.01941	0.00741907	0.113192	80055	PGAP1
GO:0044267	cellular protein metabolic process	2.01941	0.00741907	0.113192	30001	ERO1L
GO:0044267	cellular protein metabolic process	2.01941	0.00741907	0.113192	10694	CCT8
GO:0044267	cellular protein metabolic process	2.01941	0.00741907	0.113192	6729	SRP54
GO:0044267	cellular protein metabolic process	2.01941	0.00741907	0.113192	131474	CHCHD4
GO:0044267	cellular protein metabolic process	2.01941	0.00741907	0.113192	55033	FKBP14
GO:0044267	cellular protein metabolic process	2.01941	0.00741907	0.113192	1968	EIF2S3
GO:0044267	cellular protein metabolic process	2.01941	0.00741907	0.113192	4580	MTX1
GO:0044267	cellular protein metabolic process	2.01941	0.00741907	0.113192	94025	MUC16
GO:0044267	cellular protein metabolic process	2.01941	0.00741907	0.113192	10651	MTX2
GO:0044267	cellular protein metabolic process	2.01941	0.00741907	0.113192	5372	PMM1
GO:0044267	cellular protein metabolic process	2.01941	0.00741907	0.113192	4313	MMP2
GO:0044267	cellular protein metabolic process	2.01941	0.00741907	0.113192	4644	MYO5A
GO:0008543	fibroblast growth factor receptor signaling pathway	3.0303	0.00750689	0.113742	5291	PIK3CB
GO:0008543	fibroblast growth factor receptor signaling pathway	3.0303	0.00750689	0.113742	23035	PHLPP2
GO:0008543	fibroblast growth factor receptor signaling pathway	3.0303	0.00750689	0.113742	3708	ITPR1
GO:0008543	fibroblast growth factor receptor signaling pathway	3.0303	0.00750689	0.113742	23239	PHLPP1
GO:0008543	fibroblast growth factor receptor signaling pathway	3.0303	0.00750689	0.113742	2261	FGFR3
GO:0008543	fibroblast growth factor receptor signaling pathway	3.0303	0.00750689	0.113742	5293	PIK3CD
GO:0008543	fibroblast growth factor receptor signaling pathway	3.0303	0.00750689	0.113742	7249	TSC2
GO:0008543	fibroblast growth factor receptor signaling pathway	3.0303	0.00750689	0.113742	941	CD80
GO:0008543	fibroblast growth factor receptor signaling pathway	3.0303	0.00750689	0.113742	8036	SHOC2
GO:0008543	fibroblast growth factor receptor signaling pathway	3.0303	0.00750689	0.113742	2066	ERBB4
GO:0008380	RNA splicing	2.5606	0.00784782	0.118094	1665	DHX15
GO:0008380	RNA splicing	2.5606	0.00784782	0.118094	23451	SF3B1
GO:0008380	RNA splicing	2.5606	0.00784782	0.118094	10181	RBM5
GO:0008380	RNA splicing	2.5606	0.00784782	0.118094	5432	POLR2C
GO:0008380	RNA splicing	2.5606	0.00784782	0.118094	6100	RP9
GO:0008380	RNA splicing	2.5606	0.00784782	0.118094	51319	RSRC1
GO:0008380	RNA splicing	2.5606	0.00784782	0.118094	3958	LGALS3
GO:0008380	RNA splicing	2.5606	0.00784782	0.118094	58517	RBM25
GO:0008380	RNA splicing	2.5606	0.00784782	0.118094	8559	PRPF18
GO:0008380	RNA splicing	2.5606	0.00784782	0.118094	51362	CDC40
GO:0008380	RNA splicing	2.5606	0.00784782	0.118094	54715	RBFOX1
GO:0008380	RNA splicing	2.5606	0.00784782	0.118094	25766	PRPF40B
GO:0008380	RNA splicing	2.5606	0.00784782	0.118094	79622	SNRNP25
GO:0015031	protein transport	2.19306	0.00799154	0.119438	55176	SEC61A2
GO:0015031	protein transport	2.19306	0.00799154	0.119438	10533	ATG7
GO:0015031	protein transport	2.19306	0.00799154	0.119438	134957	STXBP5
GO:0015031	protein transport	2.19306	0.00799154	0.119438	57231	SNX14
GO:0015031	protein transport	2.19306	0.00799154	0.119438	55153	SDAD1
GO:0015031	protein transport	2.19306	0.00799154	0.119438	11269	DDX19B
GO:0015031	protein transport	2.19306	0.00799154	0.119438	9522	SCAMP1
GO:0015031	protein transport	2.19306	0.00799154	0.119438	57706	DENND1A
GO:0015031	protein transport	2.19306	0.00799154	0.119438	51028	VPS36
GO:0015031	protein transport	2.19306	0.00799154	0.119438	27131	SNX5
GO:0015031	protein transport	2.19306	0.00799154	0.119438	23423	TMED3
GO:0015031	protein transport	2.19306	0.00799154	0.119438	6565	SLC15A2
GO:0015031	protein transport	2.19306	0.00799154	0.119438	10762	NUP50
GO:0015031	protein transport	2.19306	0.00799154	0.119438	64285	RHBDF1
GO:0015031	protein transport	2.19306	0.00799154	0.119438	57511	COG6
GO:0015031	protein transport	2.19306	0.00799154	0.119438	83734	ATG10
GO:0015031	protein transport	2.19306	0.00799154	0.119438	27342	RABGEF1
GO:0015031	protein transport	2.19306	0.00799154	0.119438	10565	ARFGEF1
GO:0045494	photoreceptor cell maintenance	7.27271	0.00821023	0.12106	7287	TULP1
GO:0045494	photoreceptor cell maintenance	7.27271	0.00821023	0.12106	124590	USH1G
GO:0045494	photoreceptor cell maintenance	7.27271	0.00821023	0.12106	92211	CDHR1
GO:0045494	photoreceptor cell maintenance	7.27271	0.00821023	0.12106	64072	CDH23
GO:0051209	release of sequestered calcium ion into cytosol	7.27271	0.00821023	0.12106	30001	ERO1L
GO:0051209	release of sequestered calcium ion into cytosol	7.27271	0.00821023	0.12106	5336	PLCG2
GO:0051209	release of sequestered calcium ion into cytosol	7.27271	0.00821023	0.12106	6262	RYR2
GO:0051209	release of sequestered calcium ion into cytosol	7.27271	0.00821023	0.12106	3708	ITPR1
GO:0030183	B cell differentiation	5.37189	0.00919539	0.13314	604	BCL6
GO:0030183	B cell differentiation	5.37189	0.00919539	0.13314	973	CD79A
GO:0030183	B cell differentiation	5.37189	0.00919539	0.13314	3175	ONECUT1
GO:0030183	B cell differentiation	5.37189	0.00919539	0.13314	3688	ITGB1
GO:0030183	B cell differentiation	5.37189	0.00919539	0.13314	5336	PLCG2
GO:0009395	phospholipid catabolic process	10.9091	0.00921132	0.13314	5336	PLCG2
GO:0009395	phospholipid catabolic process	10.9091	0.00921132	0.13314	5321	PLA2G4A
GO:0009395	phospholipid catabolic process	10.9091	0.00921132	0.13314	27329	ANGPTL3
GO:0051480	cytosolic calcium ion homeostasis	10.9091	0.00921132	0.13314	64072	CDH23
GO:0051480	cytosolic calcium ion homeostasis	10.9091	0.00921132	0.13314	8065	CUL5
GO:0051480	cytosolic calcium ion homeostasis	10.9091	0.00921132	0.13314	6262	RYR2
GO:0016337	cell-cell adhesion	3.84777	0.00937051	0.134556	5314	PKHD1
GO:0016337	cell-cell adhesion	3.84777	0.00937051	0.134556	1296	COL8A2
GO:0016337	cell-cell adhesion	3.84777	0.00937051	0.134556	9353	SLIT2
GO:0016337	cell-cell adhesion	3.84777	0.00937051	0.134556	1310	COL19A1
GO:0016337	cell-cell adhesion	3.84777	0.00937051	0.134556	9231	DLG5
GO:0016337	cell-cell adhesion	3.84777	0.00937051	0.134556	26999	CYFIP2
GO:0016337	cell-cell adhesion	3.84777	0.00937051	0.134556	960	CD44
GO:0000075	cell cycle checkpoint	3.15151	0.00955674	0.136339	9861	PSMD6
GO:0000075	cell cycle checkpoint	3.15151	0.00955674	0.136339	5985	RFC5
GO:0000075	cell cycle checkpoint	3.15151	0.00955674	0.136339	143471	PSMA8
GO:0000075	cell cycle checkpoint	3.15151	0.00955674	0.136339	5001	ORC5
GO:0000075	cell cycle checkpoint	3.15151	0.00955674	0.136339	64682	ANAPC1
GO:0000075	cell cycle checkpoint	3.15151	0.00955674	0.136339	9133	CCNB2
GO:0000075	cell cycle checkpoint	3.15151	0.00955674	0.136339	5706	PSMC6
GO:0000075	cell cycle checkpoint	3.15151	0.00955674	0.136339	5682	PSMA1
GO:0000075	cell cycle checkpoint	3.15151	0.00955674	0.136339	5925	RB1
GO:0031023	microtubule organizing center organization	23.6363	0.0104288	0.1432	23122	CLASP2
GO:0031023	microtubule organizing center organization	23.6363	0.0104288	0.1432	23332	CLASP1
GO:0032455	nerve growth factor processing	23.6363	0.0104288	0.1432	5046	PCSK6
GO:0032455	nerve growth factor processing	23.6363	0.0104288	0.1432	5125	PCSK5
GO:0042092	type 2 immune response	23.6363	0.0104288	0.1432	604	BCL6
GO:0042092	type 2 immune response	23.6363	0.0104288	0.1432	3606	IL18
GO:0070100	negative regulation of chemokine-mediated signaling pathway	23.6363	0.0104288	0.1432	9353	SLIT2
GO:0070100	negative regulation of chemokine-mediated signaling pathway	23.6363	0.0104288	0.1432	6091	ROBO1
GO:0090231	regulation of spindle checkpoint	23.6363	0.0104288	0.1432	55755	CDK5RAP2
GO:0090231	regulation of spindle checkpoint	23.6363	0.0104288	0.1432	84101	USP44
GO:0097345	mitochondrial outer membrane permeabilization	23.6363	0.0104288	0.1432	89941	RHOT2
GO:0097345	mitochondrial outer membrane permeabilization	23.6363	0.0104288	0.1432	55288	RHOT1
GO:0000090	mitotic anaphase	2.88248	0.0108165	0.146978	143471	PSMA8
GO:0000090	mitotic anaphase	2.88248	0.0108165	0.146978	9126	SMC3
GO:0000090	mitotic anaphase	2.88248	0.0108165	0.146978	64682	ANAPC1
GO:0000090	mitotic anaphase	2.88248	0.0108165	0.146978	5682	PSMA1
GO:0000090	mitotic anaphase	2.88248	0.0108165	0.146978	81565	NDEL1
GO:0000090	mitotic anaphase	2.88248	0.0108165	0.146978	23122	CLASP2
GO:0000090	mitotic anaphase	2.88248	0.0108165	0.146978	9793	CKAP5
GO:0000090	mitotic anaphase	2.88248	0.0108165	0.146978	23332	CLASP1
GO:0000090	mitotic anaphase	2.88248	0.0108165	0.146978	9861	PSMD6
GO:0000090	mitotic anaphase	2.88248	0.0108165	0.146978	5706	PSMC6
GO:0000165	MAPK cascade	4.29751	0.0109046	0.146978	10645	CAMKK2
GO:0000165	MAPK cascade	4.29751	0.0109046	0.146978	2261	FGFR3
GO:0000165	MAPK cascade	4.29751	0.0109046	0.146978	5596	MAPK4
GO:0000165	MAPK cascade	4.29751	0.0109046	0.146978	4763	NF1
GO:0000165	MAPK cascade	4.29751	0.0109046	0.146978	3606	IL18
GO:0000165	MAPK cascade	4.29751	0.0109046	0.146978	55715	DOK4
GO:0000226	microtubule cytoskeleton organization	4.29751	0.0109046	0.146978	55704	CCDC88A
GO:0000226	microtubule cytoskeleton organization	4.29751	0.0109046	0.146978	57610	RANBP10
GO:0000226	microtubule cytoskeleton organization	4.29751	0.0109046	0.146978	23332	CLASP1
GO:0000226	microtubule cytoskeleton organization	4.29751	0.0109046	0.146978	55755	CDK5RAP2
GO:0000226	microtubule cytoskeleton organization	4.29751	0.0109046	0.146978	81565	NDEL1
GO:0000226	microtubule cytoskeleton organization	4.29751	0.0109046	0.146978	6760	SS18
GO:0042787	protein ubiquitination involved in ubiquitin-dependent protein catabolic process	5.13833	0.0112112	0.15019	25831	HECTD1
GO:0042787	protein ubiquitination involved in ubiquitin-dependent protein catabolic process	5.13833	0.0112112	0.15019	154214	RNF217
GO:0042787	protein ubiquitination involved in ubiquitin-dependent protein catabolic process	5.13833	0.0112112	0.15019	57531	HACE1
GO:0042787	protein ubiquitination involved in ubiquitin-dependent protein catabolic process	5.13833	0.0112112	0.15019	57154	SMURF1
GO:0042787	protein ubiquitination involved in ubiquitin-dependent protein catabolic process	5.13833	0.0112112	0.15019	283450	HECTD4
GO:0002042	cell migration involved in sprouting angiogenesis	10.1298	0.0115401	0.152732	3688	ITGB1
GO:0002042	cell migration involved in sprouting angiogenesis	10.1298	0.0115401	0.152732	6091	ROBO1
GO:0002042	cell migration involved in sprouting angiogenesis	10.1298	0.0115401	0.152732	9353	SLIT2
GO:0050768	negative regulation of neurogenesis	10.1298	0.0115401	0.152732	89780	WNT3A
GO:0050768	negative regulation of neurogenesis	10.1298	0.0115401	0.152732	10683	DLL3
GO:0050768	negative regulation of neurogenesis	10.1298	0.0115401	0.152732	5080	PAX6
GO:0007283	spermatogenesis	2.27136	0.0118602	0.156029	6847	SYCP1
GO:0007283	spermatogenesis	2.27136	0.0118602	0.156029	402381	SOHLH1
GO:0007283	spermatogenesis	2.27136	0.0118602	0.156029	4438	MSH4
GO:0007283	spermatogenesis	2.27136	0.0118602	0.156029	54456	MOV10L1
GO:0007283	spermatogenesis	2.27136	0.0118602	0.156029	6305	SBF1
GO:0007283	spermatogenesis	2.27136	0.0118602	0.156029	480	ATP1A4
GO:0007283	spermatogenesis	2.27136	0.0118602	0.156029	8749	ADAM18
GO:0007283	spermatogenesis	2.27136	0.0118602	0.156029	8672	EIF4G3
GO:0007283	spermatogenesis	2.27136	0.0118602	0.156029	604	BCL6
GO:0007283	spermatogenesis	2.27136	0.0118602	0.156029	55811	ADCY10
GO:0007283	spermatogenesis	2.27136	0.0118602	0.156029	9514	GAL3ST1
GO:0007283	spermatogenesis	2.27136	0.0118602	0.156029	3298	HSF2
GO:0007283	spermatogenesis	2.27136	0.0118602	0.156029	51207	DUSP13
GO:0007283	spermatogenesis	2.27136	0.0118602	0.156029	353189	SLCO4C1
GO:0007283	spermatogenesis	2.27136	0.0118602	0.156029	6098	ROS1
GO:0007283	spermatogenesis	2.27136	0.0118602	0.156029	6662	SOX9
GO:0030335	positive regulation of cell migration	3.31738	0.0119615	0.156426	4323	MMP14
GO:0030335	positive regulation of cell migration	3.31738	0.0119615	0.156426	3480	IGF1R
GO:0030335	positive regulation of cell migration	3.31738	0.0119615	0.156426	1012	CDH13
GO:0030335	positive regulation of cell migration	3.31738	0.0119615	0.156426	3175	ONECUT1
GO:0030335	positive regulation of cell migration	3.31738	0.0119615	0.156426	27329	ANGPTL3
GO:0030335	positive regulation of cell migration	3.31738	0.0119615	0.156426	4641	MYO1C
GO:0030335	positive regulation of cell migration	3.31738	0.0119615	0.156426	3688	ITGB1
GO:0030335	positive regulation of cell migration	3.31738	0.0119615	0.156426	3717	JAK2
GO:0006283	transcription-coupled nucleotide-excision repair	5.029	0.0123307	0.159411	5981	RFC1
GO:0006283	transcription-coupled nucleotide-excision repair	5.029	0.0123307	0.159411	5985	RFC5
GO:0006283	transcription-coupled nucleotide-excision repair	5.029	0.0123307	0.159411	5432	POLR2C
GO:0006283	transcription-coupled nucleotide-excision repair	5.029	0.0123307	0.159411	2965	GTF2H1
GO:0006283	transcription-coupled nucleotide-excision repair	5.029	0.0123307	0.159411	1161	ERCC8
GO:0007399	nervous system development	2.33858	0.012335	0.159411	7903	ST8SIA4
GO:0007399	nervous system development	2.33858	0.012335	0.159411	55715	DOK4
GO:0007399	nervous system development	2.33858	0.012335	0.159411	7101	NR2E1
GO:0007399	nervous system development	2.33858	0.012335	0.159411	28969	BZW2
GO:0007399	nervous system development	2.33858	0.012335	0.159411	56144	PCDHA4
GO:0007399	nervous system development	2.33858	0.012335	0.159411	27111	SDCBP2
GO:0007399	nervous system development	2.33858	0.012335	0.159411	25814	ATXN10
GO:0007399	nervous system development	2.33858	0.012335	0.159411	7957	EPM2A
GO:0007399	nervous system development	2.33858	0.012335	0.159411	4745	NELL1
GO:0007399	nervous system development	2.33858	0.012335	0.159411	9637	FEZ2
GO:0007399	nervous system development	2.33858	0.012335	0.159411	2066	ERBB4
GO:0007399	nervous system development	2.33858	0.012335	0.159411	10570	DPYSL4
GO:0007399	nervous system development	2.33858	0.012335	0.159411	6091	ROBO1
GO:0007399	nervous system development	2.33858	0.012335	0.159411	6595	SMARCA2
GO:0000398	mRNA splicing, via spliceosome	2.81385	0.012861	0.165237	10569	SLU7
GO:0000398	mRNA splicing, via spliceosome	2.81385	0.012861	0.165237	51319	RSRC1
GO:0000398	mRNA splicing, via spliceosome	2.81385	0.012861	0.165237	10283	CWC27
GO:0000398	mRNA splicing, via spliceosome	2.81385	0.012861	0.165237	10181	RBM5
GO:0000398	mRNA splicing, via spliceosome	2.81385	0.012861	0.165237	51362	CDC40
GO:0000398	mRNA splicing, via spliceosome	2.81385	0.012861	0.165237	23517	SKIV2L2
GO:0000398	mRNA splicing, via spliceosome	2.81385	0.012861	0.165237	23451	SF3B1
GO:0000398	mRNA splicing, via spliceosome	2.81385	0.012861	0.165237	25929	GEMIN5
GO:0000398	mRNA splicing, via spliceosome	2.81385	0.012861	0.165237	5432	POLR2C
GO:0000398	mRNA splicing, via spliceosome	2.81385	0.012861	0.165237	2483	FRG1
GO:0045165	cell fate commitment	4.92423	0.0135285	0.172803	7101	NR2E1
GO:0045165	cell fate commitment	4.92423	0.0135285	0.172803	4087	SMAD2
GO:0045165	cell fate commitment	4.92423	0.0135285	0.172803	3175	ONECUT1
GO:0045165	cell fate commitment	4.92423	0.0135285	0.172803	2066	ERBB4
GO:0045165	cell fate commitment	4.92423	0.0135285	0.172803	836	CASP3
GO:0032012	regulation of ARF protein signal transduction	9.45453	0.0141996	0.178266	8729	GBF1
GO:0032012	regulation of ARF protein signal transduction	9.45453	0.0141996	0.178266	23362	PSD3
GO:0032012	regulation of ARF protein signal transduction	9.45453	0.0141996	0.178266	10565	ARFGEF1
GO:0060135	maternal process involved in female pregnancy	9.45453	0.0141996	0.178266	3688	ITGB1
GO:0060135	maternal process involved in female pregnancy	9.45453	0.0141996	0.178266	8398	PLA2G6
GO:0060135	maternal process involved in female pregnancy	9.45453	0.0141996	0.178266	383	ARG1
GO:2000134	negative regulation of G1/S transition of mitotic cell cycle	9.45453	0.0141996	0.178266	340152	ZC3H12D
GO:2000134	negative regulation of G1/S transition of mitotic cell cycle	9.45453	0.0141996	0.178266	5925	RB1
GO:2000134	negative regulation of G1/S transition of mitotic cell cycle	9.45453	0.0141996	0.178266	79577	CDC73
GO:0035335	peptidyl-tyrosine dephosphorylation	4.82374	0.0148077	0.184844	5774	PTPN3
GO:0035335	peptidyl-tyrosine dephosphorylation	4.82374	0.0148077	0.184844	11072	DUSP14
GO:0035335	peptidyl-tyrosine dephosphorylation	4.82374	0.0148077	0.184844	2139	EYA2
GO:0035335	peptidyl-tyrosine dephosphorylation	4.82374	0.0148077	0.184844	7957	EPM2A
GO:0035335	peptidyl-tyrosine dephosphorylation	4.82374	0.0148077	0.184844	5784	PTPN14
GO:0051437	positive regulation of ubiquitin-protein ligase activity involved in mitotic cell cycle	3.99487	0.0157313	0.195264	5706	PSMC6
GO:0051437	positive regulation of ubiquitin-protein ligase activity involved in mitotic cell cycle	3.99487	0.0157313	0.195264	64682	ANAPC1
GO:0051437	positive regulation of ubiquitin-protein ligase activity involved in mitotic cell cycle	3.99487	0.0157313	0.195264	5682	PSMA1
GO:0051437	positive regulation of ubiquitin-protein ligase activity involved in mitotic cell cycle	3.99487	0.0157313	0.195264	9861	PSMD6
GO:0051437	positive regulation of ubiquitin-protein ligase activity involved in mitotic cell cycle	3.99487	0.0157313	0.195264	143471	PSMA8
GO:0051437	positive regulation of ubiquitin-protein ligase activity involved in mitotic cell cycle	3.99487	0.0157313	0.195264	8454	CUL1
GO:0006654	phosphatidic acid biosynthetic process	6.09969	0.0158959	0.196199	150763	GPAT2
GO:0006654	phosphatidic acid biosynthetic process	6.09969	0.0158959	0.196199	55326	AGPAT5
GO:0006654	phosphatidic acid biosynthetic process	6.09969	0.0158959	0.196199	5321	PLA2G4A
GO:0006654	phosphatidic acid biosynthetic process	6.09969	0.0158959	0.196199	5337	PLD1
GO:0009649	entrainment of circadian clock	18.9091	0.0171376	0.197127	5187	PER1
GO:0009649	entrainment of circadian clock	18.9091	0.0171376	0.197127	23239	PHLPP1
GO:0010891	negative regulation of sequestering of triglyceride	18.9091	0.0171376	0.197127	57104	PNPLA2
GO:0010891	negative regulation of sequestering of triglyceride	18.9091	0.0171376	0.197127	114882	OSBPL8
GO:0015893	drug transport	18.9091	0.0171376	0.197127	5174	PDZK1
GO:0015893	drug transport	18.9091	0.0171376	0.197127	6565	SLC15A2
GO:0021955	central nervous system neuron axonogenesis	18.9091	0.0171376	0.197127	10533	ATG7
GO:0021955	central nervous system neuron axonogenesis	18.9091	0.0171376	0.197127	81565	NDEL1
GO:0031442	positive regulation of mRNA 3'-end processing	18.9091	0.0171376	0.197127	79577	CDC73
GO:0031442	positive regulation of mRNA 3'-end processing	18.9091	0.0171376	0.197127	123169	LEO1
GO:0033194	response to hydroperoxide	18.9091	0.0171376	0.197127	3717	JAK2
GO:0033194	response to hydroperoxide	18.9091	0.0171376	0.197127	7226	TRPM2
GO:0042760	very long-chain fatty acid catabolic process	18.9091	0.0171376	0.197127	225	ABCD2
GO:0042760	very long-chain fatty acid catabolic process	18.9091	0.0171376	0.197127	11001	SLC27A2
GO:0045627	positive regulation of T-helper 1 cell differentiation	18.9091	0.0171376	0.197127	9655	SOCS5
GO:0045627	positive regulation of T-helper 1 cell differentiation	18.9091	0.0171376	0.197127	941	CD80
GO:0048771	tissue remodeling	18.9091	0.0171376	0.197127	1464	CSPG4
GO:0048771	tissue remodeling	18.9091	0.0171376	0.197127	4323	MMP14
GO:0060763	mammary duct terminal end bud growth	18.9091	0.0171376	0.197127	6091	ROBO1
GO:0060763	mammary duct terminal end bud growth	18.9091	0.0171376	0.197127	9353	SLIT2
GO:0071504	cellular response to heparin	18.9091	0.0171376	0.197127	9353	SLIT2
GO:0071504	cellular response to heparin	18.9091	0.0171376	0.197127	6662	SOX9
GO:0072657	protein localization to membrane	18.9091	0.0171376	0.197127	10979	FERMT2
GO:0072657	protein localization to membrane	18.9091	0.0171376	0.197127	825	CAPN3
GO:0097320	membrane tubulation	18.9091	0.0171376	0.197127	54874	FNBP1L
GO:0097320	membrane tubulation	18.9091	0.0171376	0.197127	11252	PACSIN2
GO:0008286	insulin receptor signaling pathway	2.87469	0.0176151	0.201565	10458	BAIAP2
GO:0008286	insulin receptor signaling pathway	2.87469	0.0176151	0.201565	10312	TCIRG1
GO:0008286	insulin receptor signaling pathway	2.87469	0.0176151	0.201565	5286	PIK3C2A
GO:0008286	insulin receptor signaling pathway	2.87469	0.0176151	0.201565	2261	FGFR3
GO:0008286	insulin receptor signaling pathway	2.87469	0.0176151	0.201565	7249	TSC2
GO:0008286	insulin receptor signaling pathway	2.87469	0.0176151	0.201565	5140	PDE3B
GO:0008286	insulin receptor signaling pathway	2.87469	0.0176151	0.201565	29988	SLC2A8
GO:0008286	insulin receptor signaling pathway	2.87469	0.0176151	0.201565	3480	IGF1R
GO:0008286	insulin receptor signaling pathway	2.87469	0.0176151	0.201565	5291	PIK3CB
GO:0007265	Ras protein signal transduction	3.88542	0.0180482	0.205451	8036	SHOC2
GO:0007265	Ras protein signal transduction	3.88542	0.0180482	0.205451	8408	ULK1
GO:0007265	Ras protein signal transduction	3.88542	0.0180482	0.205451	4763	NF1
GO:0007265	Ras protein signal transduction	3.88542	0.0180482	0.205451	10769	PLK2
GO:0007265	Ras protein signal transduction	3.88542	0.0180482	0.205451	5925	RB1
GO:0007265	Ras protein signal transduction	3.88542	0.0180482	0.205451	5337	PLD1
GO:0006486	protein glycosylation	3.37662	0.0194313	0.220055	374378	GALNT18
GO:0006486	protein glycosylation	3.37662	0.0194313	0.220055	4864	NPC1
GO:0006486	protein glycosylation	3.37662	0.0194313	0.220055	2525	FUT3
GO:0006486	protein glycosylation	3.37662	0.0194313	0.220055	116150	NUS1
GO:0006486	protein glycosylation	3.37662	0.0194313	0.220055	7903	ST8SIA4
GO:0006486	protein glycosylation	3.37662	0.0194313	0.220055	145173	B3GALTL
GO:0006486	protein glycosylation	3.37662	0.0194313	0.220055	79644	SRD5A3
GO:0035019	somatic stem cell maintenance	5.73002	0.0199955	0.223025	283149	BCL9L
GO:0035019	somatic stem cell maintenance	5.73002	0.0199955	0.223025	6662	SOX9
GO:0035019	somatic stem cell maintenance	5.73002	0.0199955	0.223025	7101	NR2E1
GO:0035019	somatic stem cell maintenance	5.73002	0.0199955	0.223025	2261	FGFR3
GO:0007052	mitotic spindle organization	8.34223	0.0205644	0.223025	1104	RCC1
GO:0007052	mitotic spindle organization	8.34223	0.0205644	0.223025	10769	PLK2
GO:0007052	mitotic spindle organization	8.34223	0.0205644	0.223025	9126	SMC3
[truncated: 3,388 more rows]
