# Supplementary material for: Genome-wide DNA methylation profile of developing deciduous tooth germ in miniature pigs
Source: BMC Genomics. 2016 Feb 24;17:134. doi: 10.1186/s12864-016-2485-9 (PMC4766650; doi:10.1186/s12864-016-2485-9)
Supplement: Additional file 8: — The down-methylated genes and functions on E60 versus E50. (XLSX 142 kb) [file 12864_2016_2485_MOESM8_ESM.xlsx]

## Sheet: Functions
go_id	go_name	go_diffgene_count	go_gene_count	enrichment	pvalue	FDR
GO:0006351	transcription, DNA-dependent	30	1827	2.96438	4.91323e-07	0.000465774
GO:0043066	negative regulation of apoptotic process	13	484	4.84897	1.46861e-05	0.0069612
GO:0006355	regulation of transcription, DNA-dependent	21	1304	2.90732	5.70987e-05	0.013902
GO:0007165	signal transduction	18	1030	3.15491	8.27625e-05	0.013902
GO:0045893	positive regulation of transcription, DNA-dependent	12	491	4.41216	8.84971e-05	0.013902
GO:0006810	transport	10	350	5.15802	0.000116961	0.013902
GO:0061188	negative regulation of chromatin silencing at rDNA	2	2	180.531	0.00012223	0.013902
GO:0000122	negative regulation of transcription from RNA polymerase II promoter	12	509	4.25613	0.000125549	0.013902
GO:0035556	intracellular signal transduction	9	284	5.72105	0.000131981	0.013902
GO:0046718	viral entry into host cell	3	13	41.661	0.000184325	0.0163826
GO:0045944	positive regulation of transcription from RNA polymerase II promoter	14	708	3.56982	0.000190093	0.0163826
GO:0045892	negative regulation of transcription, DNA-dependent	10	446	4.04778	0.000857334	0.067479
GO:0055085	transmembrane transport	11	538	3.69115	0.000925345	0.067479
GO:0045943	positive regulation of transcription from RNA polymerase I promoter	2	5	72.2123	0.00120892	0.0789746
GO:0051056	regulation of small GTPase mediated signal transduction	6	163	6.64531	0.0012496	0.0789746
GO:0007420	brain development	6	174	6.2252	0.00176869	0.100753
GO:0090050	positive regulation of cell migration involved in sprouting angiogenesis	2	6	60.177	0.00180675	0.100753
GO:0006886	intracellular protein transport	6	181	5.98445	0.00217772	0.114693
GO:0050796	regulation of insulin secretion	4	77	9.37823	0.00362136	0.180152
GO:0030324	lung development	4	78	9.25799	0.00380068	0.180152
GO:0022407	regulation of cell-cell adhesion	2	9	40.118	0.00428883	0.185951
GO:0045732	positive regulation of protein catabolic process	3	37	14.6376	0.00453964	0.185951
GO:0030036	actin cytoskeleton organization	5	141	6.4018	0.00469501	0.185951
GO:0030198	extracellular matrix organization	6	210	5.15802	0.00470763	0.185951
GO:0007596	blood coagulation	9	465	3.49415	0.00496791	0.188383
GO:0016337	cell-cell adhesion	4	86	8.39678	0.00546637	0.19238
GO:0051301	cell division	7	295	4.28378	0.00547918	0.19238
GO:0007275	multicellular organismal development	9	488	3.32946	0.00690673	0.216543
GO:0001946	lymphangiogenesis	2	12	30.0885	0.00777707	0.216543
GO:0042832	defense response to protozoan	2	12	30.0885	0.00777707	0.216543
GO:0007411	axon guidance	7	317	3.98649	0.00822915	0.216543
GO:0006112	energy reserve metabolic process	4	98	7.36861	0.00883068	0.216543
GO:0010800	positive regulation of peptidyl-threonine phosphorylation	2	13	27.774	0.00915757	0.216543
GO:0048205	COPI coating of Golgi vesicle	2	13	27.774	0.00915757	0.216543
GO:0016192	vesicle-mediated transport	5	167	5.40512	0.00985734	0.216543
GO:0008150	biological_process	10	618	2.92121	0.0101371	0.216543
GO:0001709	cell fate determination	2	14	25.7901	0.0106449	0.216543
GO:0009948	anterior/posterior axis specification	2	14	25.7901	0.0106449	0.216543
GO:0007264	small GTPase mediated signal transduction	7	336	3.76106	0.0113725	0.216543
GO:0006349	regulation of gene expression by genetic imprinting	2	15	24.0708	0.0122378	0.216543
GO:0043981	histone H4-K5 acetylation	2	15	24.0708	0.0122378	0.216543
GO:0043982	histone H4-K8 acetylation	2	15	24.0708	0.0122378	0.216543
GO:0042523	positive regulation of tyrosine phosphorylation of Stat5 protein	2	16	22.5664	0.0139352	0.216543
GO:0045333	cellular respiration	2	16	22.5664	0.0139352	0.216543
GO:0045746	negative regulation of Notch signaling pathway	2	16	22.5664	0.0139352	0.216543
GO:0007067	mitosis	5	182	4.95964	0.0142496	0.216543
GO:0006915	apoptotic process	10	654	2.76041	0.0151133	0.216543
GO:0009615	response to virus	4	115	6.27933	0.0157116	0.216543
GO:0006891	intra-Golgi vesicle-mediated transport	2	17	21.2389	0.0157357	0.216543
GO:0050890	cognition	2	17	21.2389	0.0157357	0.216543
GO:0048011	neurotrophin TRK receptor signaling pathway	6	269	4.02671	0.0161595	0.216543
GO:0043984	histone H4-K16 acetylation	2	18	20.059	0.0176383	0.216543
GO:0044281	small molecule metabolic process	16	1363	2.11922	0.0183182	0.216543
GO:0051145	smooth muscle cell differentiation	2	19	19.0032	0.0196417	0.216543
GO:0090190	positive regulation of branching involved in ureteric bud morphogenesis	2	19	19.0032	0.0196417	0.216543
GO:0018105	peptidyl-serine phosphorylation	3	62	8.73536	0.0199627	0.216543
GO:0060045	positive regulation of cardiac muscle cell proliferation	2	20	18.0531	0.0217447	0.216543
GO:0000279	M phase	1	1	180.531	0.0221569	0.216543
GO:0002194	hepatocyte cell migration	1	1	180.531	0.0221569	0.216543
GO:0002866	positive regulation of acute inflammatory response to antigenic stimulus	1	1	180.531	0.0221569	0.216543
GO:0003186	tricuspid valve morphogenesis	1	1	180.531	0.0221569	0.216543
GO:0003311	pancreatic D cell differentiation	1	1	180.531	0.0221569	0.216543
GO:0010171	body morphogenesis	1	1	180.531	0.0221569	0.216543
GO:0019255	glucose 1-phosphate metabolic process	1	1	180.531	0.0221569	0.216543
GO:0019730	antimicrobial humoral response	1	1	180.531	0.0221569	0.216543
GO:0030237	female sex determination	1	1	180.531	0.0221569	0.216543
GO:0032817	regulation of natural killer cell proliferation	1	1	180.531	0.0221569	0.216543
GO:0033080	immature T cell proliferation in thymus	1	1	180.531	0.0221569	0.216543
GO:0035644	phosphoanandamide dephosphorylation	1	1	180.531	0.0221569	0.216543
GO:0038030	non-canonical Wnt receptor signaling pathway via MAPK cascade	1	1	180.531	0.0221569	0.216543
GO:0044337	canonical Wnt receptor signaling pathway involved in positive regulation of apoptotic process	1	1	180.531	0.0221569	0.216543
GO:0045607	regulation of auditory receptor cell differentiation	1	1	180.531	0.0221569	0.216543
GO:0048034	heme O biosynthetic process	1	1	180.531	0.0221569	0.216543
GO:0048679	regulation of axon regeneration	1	1	180.531	0.0221569	0.216543
GO:0048698	negative regulation of collateral sprouting in absence of injury	1	1	180.531	0.0221569	0.216543
GO:0048855	adenohypophysis morphogenesis	1	1	180.531	0.0221569	0.216543
GO:0060405	regulation of penile erection	1	1	180.531	0.0221569	0.216543
GO:0060821	inactivation of X chromosome by DNA methylation	1	1	180.531	0.0221569	0.216543
GO:0060872	semicircular canal development	1	1	180.531	0.0221569	0.216543
GO:0061369	negative regulation of testicular blood vessel morphogenesis	1	1	180.531	0.0221569	0.216543
GO:0070345	negative regulation of fat cell proliferation	1	1	180.531	0.0221569	0.216543
GO:0070370	cellular heat acclimation	1	1	180.531	0.0221569	0.216543
GO:0070884	regulation of calcineurin-NFAT signaling cascade	1	1	180.531	0.0221569	0.216543
GO:0072202	cell differentiation involved in metanephros development	1	1	180.531	0.0221569	0.216543
GO:0072273	metanephric nephron morphogenesis	1	1	180.531	0.0221569	0.216543
GO:0072574	hepatocyte proliferation	1	1	180.531	0.0221569	0.216543
GO:0090104	pancreatic epsilon cell differentiation	1	1	180.531	0.0221569	0.216543
GO:1901208	negative regulation of heart looping	1	1	180.531	0.0221569	0.216543
GO:1901211	negative regulation of cardiac chamber formation	1	1	180.531	0.0221569	0.216543
GO:2000019	negative regulation of male gonad development	1	1	180.531	0.0221569	0.216543
GO:2000066	positive regulation of cortisol biosynthetic process	1	1	180.531	0.0221569	0.216543
GO:2000144	positive regulation of DNA-dependent transcription, initiation	1	1	180.531	0.0221569	0.216543
GO:2000225	negative regulation of testosterone biosynthetic process	1	1	180.531	0.0221569	0.216543
GO:2000682	positive regulation of rubidium ion transport	1	1	180.531	0.0221569	0.216543
GO:2000688	positive regulation of rubidium ion transmembrane transporter activity	1	1	180.531	0.0221569	0.216543
GO:2000723	negative regulation of cardiac vascular smooth muscle cell differentiation	1	1	180.531	0.0221569	0.216543
GO:2000979	positive regulation of forebrain neuron differentiation	1	1	180.531	0.0221569	0.216543
GO:0051276	chromosome organization	2	21	17.1934	0.0239463	0.229304
GO:0060412	ventricular septum morphogenesis	2	21	17.1934	0.0239463	0.229304
GO:0035023	regulation of Rho protein signal transduction	3	69	7.84917	0.0268834	0.239392
GO:0001889	liver development	3	71	7.62806	0.0290903	0.239392
GO:0019221	cytokine-mediated signaling pathway	5	216	4.17896	0.0291215	0.239392
GO:0030336	negative regulation of cell migration	3	72	7.52212	0.0302328	0.239392
GO:0001816	cytokine production	2	24	15.0442	0.0311308	0.239392
GO:0006890	retrograde vesicle-mediated transport, Golgi to ER	2	24	15.0442	0.0311308	0.239392
GO:0043484	regulation of RNA splicing	2	24	15.0442	0.0311308	0.239392
GO:0007156	homophilic cell adhesion	4	140	5.15802	0.0313083	0.239392
GO:0006027	glycosaminoglycan catabolic process	2	25	14.4425	0.0337152	0.239392
GO:0007049	cell cycle	5	224	4.02971	0.0337747	0.239392
GO:0001822	kidney development	3	76	7.12622	0.0350661	0.239392
GO:0030217	T cell differentiation	2	26	13.887	0.0363924	0.239392
GO:0042771	intrinsic apoptotic signaling pathway in response to DNA damage by p53 class mediator	2	26	13.887	0.0363924	0.239392
GO:0048013	ephrin receptor signaling pathway	2	26	13.887	0.0363924	0.239392
GO:0000910	cytokinesis	3	79	6.8556	0.038971	0.239392
GO:0016042	lipid catabolic process	3	79	6.8556	0.038971	0.239392
GO:0055010	ventricular cardiac muscle tissue morphogenesis	2	27	13.3727	0.0391613	0.239392
GO:0090090	negative regulation of canonical Wnt receptor signaling pathway	3	80	6.76991	0.0403266	0.239392
GO:0006366	transcription from RNA polymerase II promoter	6	329	3.29236	0.0416734	0.239392
GO:0045787	positive regulation of cell cycle	2	28	12.8951	0.042021	0.239392
GO:0048705	skeletal system morphogenesis	2	28	12.8951	0.042021	0.239392
GO:0000059	protein import into nucleus, docking	1	2	90.2654	0.0441915	0.239392
GO:0002268	follicular dendritic cell differentiation	1	2	90.2654	0.0441915	0.239392
GO:0002315	marginal zone B cell differentiation	1	2	90.2654	0.0441915	0.239392
GO:0003171	atrioventricular valve development	1	2	90.2654	0.0441915	0.239392
GO:0003195	tricuspid valve formation	1	2	90.2654	0.0441915	0.239392
GO:0003310	pancreatic A cell differentiation	1	2	90.2654	0.0441915	0.239392
GO:0006041	glucosamine metabolic process	1	2	90.2654	0.0441915	0.239392
GO:0006123	mitochondrial electron transport, cytochrome c to oxygen	1	2	90.2654	0.0441915	0.239392
GO:0006335	DNA replication-dependent nucleosome assembly	1	2	90.2654	0.0441915	0.239392
GO:0006784	heme a biosynthetic process	1	2	90.2654	0.0441915	0.239392
GO:0009838	abscission	1	2	90.2654	0.0441915	0.239392
GO:0017004	cytochrome complex assembly	1	2	90.2654	0.0441915	0.239392
GO:0019046	release from viral latency	1	2	90.2654	0.0441915	0.239392
GO:0019087	transformation of host cell by virus	1	2	90.2654	0.0441915	0.239392
GO:0019532	oxalate transport	1	2	90.2654	0.0441915	0.239392
GO:0021514	ventral spinal cord interneuron differentiation	1	2	90.2654	0.0441915	0.239392
GO:0030823	regulation of cGMP metabolic process	1	2	90.2654	0.0441915	0.239392
GO:0031999	negative regulation of fatty acid beta-oxidation	1	2	90.2654	0.0441915	0.239392
GO:0032349	positive regulation of aldosterone biosynthetic process	1	2	90.2654	0.0441915	0.239392
GO:0032414	positive regulation of ion transmembrane transporter activity	1	2	90.2654	0.0441915	0.239392
GO:0032861	activation of Rap GTPase activity	1	2	90.2654	0.0441915	0.239392
GO:0033602	negative regulation of dopamine secretion	1	2	90.2654	0.0441915	0.239392
GO:0035470	positive regulation of vascular wound healing	1	2	90.2654	0.0441915	0.239392
GO:0035574	histone H4-K20 demethylation	1	2	90.2654	0.0441915	0.239392
GO:0035854	eosinophil fate commitment	1	2	90.2654	0.0441915	0.239392
GO:0036304	umbilical cord morphogenesis	1	2	90.2654	0.0441915	0.239392
GO:0042335	cuticle development	1	2	90.2654	0.0441915	0.239392
GO:0044210	'de novo' CTP biosynthetic process	1	2	90.2654	0.0441915	0.239392
GO:0045026	plasma membrane fusion	1	2	90.2654	0.0441915	0.239392
GO:0045082	positive regulation of interleukin-10 biosynthetic process	1	2	90.2654	0.0441915	0.239392
GO:0045920	negative regulation of exocytosis	1	2	90.2654	0.0441915	0.239392
GO:0046013	regulation of T cell homeostatic proliferation	1	2	90.2654	0.0441915	0.239392
GO:0046619	optic placode formation involved in camera-type eye formation	1	2	90.2654	0.0441915	0.239392
GO:0050906	detection of stimulus involved in sensory perception	1	2	90.2654	0.0441915	0.239392
GO:0060414	aorta smooth muscle tissue morphogenesis	1	2	90.2654	0.0441915	0.239392
GO:0060465	pharynx development	1	2	90.2654	0.0441915	0.239392
GO:0060545	positive regulation of necroptosis	1	2	90.2654	0.0441915	0.239392
GO:0060560	developmental growth involved in morphogenesis	1	2	90.2654	0.0441915	0.239392
GO:0060633	negative regulation of transcription initiation from RNA polymerase II promoter	1	2	90.2654	0.0441915	0.239392
GO:0060849	regulation of transcription involved in lymphatic endothelial cell fate commitment	1	2	90.2654	0.0441915	0.239392
GO:0060976	coronary vasculature development	1	2	90.2654	0.0441915	0.239392
GO:0060977	coronary vasculature morphogenesis	1	2	90.2654	0.0441915	0.239392
GO:0061290	canonical Wnt receptor signaling pathway involved in metanephric kidney development	1	2	90.2654	0.0441915	0.239392
GO:0070072	vacuolar proton-transporting V-type ATPase complex assembly	1	2	90.2654	0.0441915	0.239392
GO:0071109	superior temporal gyrus development	1	2	90.2654	0.0441915	0.239392
GO:0071557	histone H3-K27 demethylation	1	2	90.2654	0.0441915	0.239392
GO:0072033	renal vesicle formation	1	2	90.2654	0.0441915	0.239392
GO:0072180	mesonephric duct morphogenesis	1	2	90.2654	0.0441915	0.239392
GO:0072203	cell proliferation involved in metanephros development	1	2	90.2654	0.0441915	0.239392
GO:0072224	metanephric glomerulus development	1	2	90.2654	0.0441915	0.239392
GO:0075732	viral penetration into host nucleus	1	2	90.2654	0.0441915	0.239392
GO:0097411	hypoxia-inducible factor-1alpha signaling pathway	1	2	90.2654	0.0441915	0.239392
GO:2000077	negative regulation of type B pancreatic cell development	1	2	90.2654	0.0441915	0.239392
GO:2000820	negative regulation of transcription from RNA polymerase II promoter involved in smooth muscle cell differentiation	1	2	90.2654	0.0441915	0.239392
GO:2001212	regulation of vasculogenesis	1	2	90.2654	0.0441915	0.239392
GO:0006821	chloride transport	2	29	12.4504	0.0449703	0.240858
GO:0015991	ATP hydrolysis coupled proton transport	2	29	12.4504	0.0449703	0.240858
GO:0030182	neuron differentiation	3	84	6.44753	0.0460212	0.245102
GO:0007040	lysosome organization	2	30	12.0354	0.0480081	0.252843
GO:0007498	mesoderm development	2	30	12.0354	0.0480081	0.252843
GO:0045087	innate immune response	8	554	2.60694	0.0505006	0.255784
GO:0001837	epithelial to mesenchymal transition	2	31	11.6472	0.0511334	0.255784
GO:0007131	reciprocal meiotic recombination	2	31	11.6472	0.0511334	0.255784
GO:0010595	positive regulation of endothelial cell migration	2	31	11.6472	0.0511334	0.255784
GO:0030282	bone mineralization	2	31	11.6472	0.0511334	0.255784
GO:0032729	positive regulation of interferon-gamma production	2	31	11.6472	0.0511334	0.255784
GO:0043407	negative regulation of MAP kinase activity	2	31	11.6472	0.0511334	0.255784
GO:0045071	negative regulation of viral genome replication	2	31	11.6472	0.0511334	0.255784
GO:0009887	organ morphogenesis	3	88	6.15446	0.0521558	0.255784
GO:0006259	DNA metabolic process	2	32	11.2832	0.0543451	0.255784
GO:0071560	cellular response to transforming growth factor beta stimulus	2	32	11.2832	0.0543451	0.255784
GO:0007015	actin filament organization	2	33	10.9413	0.0576422	0.255784
GO:0030514	negative regulation of BMP signaling pathway	2	33	10.9413	0.0576422	0.255784
GO:0042059	negative regulation of epidermal growth factor receptor signaling pathway	2	33	10.9413	0.0576422	0.255784
GO:0016567	protein ubiquitination	5	259	3.48515	0.0602117	0.255784
GO:0006364	rRNA processing	3	93	5.82358	0.0604497	0.255784
GO:0009653	anatomical structure morphogenesis	3	93	5.82358	0.0604497	0.255784
GO:0032092	positive regulation of protein binding	2	35	10.316	0.0644884	0.255784
GO:0034142	toll-like receptor 4 signaling pathway	3	96	5.64159	0.0657626	0.255784
GO:0000320	re-entry into mitotic cell cycle	1	3	60.177	0.0661046	0.255784
GO:0001838	embryonic epithelial tube formation	1	3	60.177	0.0661046	0.255784
GO:0002005	angiotensin catabolic process in blood	1	3	60.177	0.0661046	0.255784
GO:0003051	angiotensin-mediated drinking behavior	1	3	60.177	0.0661046	0.255784
GO:0003199	endocardial cushion to mesenchymal transition involved in heart valve formation	1	3	60.177	0.0661046	0.255784
GO:0003256	regulation of transcription from RNA polymerase II promoter involved in myocardial precursor cell differentiation	1	3	60.177	0.0661046	0.255784
GO:0003309	type B pancreatic cell differentiation	1	3	60.177	0.0661046	0.255784
GO:0003333	amino acid transmembrane transport	1	3	60.177	0.0661046	0.255784
GO:0006482	protein demethylation	1	3	60.177	0.0661046	0.255784
GO:0006556	S-adenosylmethionine biosynthetic process	1	3	60.177	0.0661046	0.255784
GO:0007132	meiotic metaphase I	1	3	60.177	0.0661046	0.255784
GO:0007521	muscle cell fate determination	1	3	60.177	0.0661046	0.255784
GO:0009405	pathogenesis	1	3	60.177	0.0661046	0.255784
GO:0010621	negative regulation of transcription by transcription factor localization	1	3	60.177	0.0661046	0.255784
GO:0018076	N-terminal peptidyl-lysine acetylation	1	3	60.177	0.0661046	0.255784
GO:0018393	internal peptidyl-lysine acetylation	1	3	60.177	0.0661046	0.255784
GO:0019064	viral entry into host cell via membrane fusion with the plasma membrane	1	3	60.177	0.0661046	0.255784
GO:0031952	regulation of protein autophosphorylation	1	3	60.177	0.0661046	0.255784
GO:0032317	regulation of Rap GTPase activity	1	3	60.177	0.0661046	0.255784
GO:0032800	receptor biosynthetic process	1	3	60.177	0.0661046	0.255784
GO:0033004	negative regulation of mast cell activation	1	3	60.177	0.0661046	0.255784
GO:0035910	ascending aorta morphogenesis	1	3	60.177	0.0661046	0.255784
GO:0036302	atrioventricular canal development	1	3	60.177	0.0661046	0.255784
GO:0043506	regulation of JUN kinase activity	1	3	60.177	0.0661046	0.255784
GO:0044027	hypermethylation of CpG island	1	3	60.177	0.0661046	0.255784
GO:0045591	positive regulation of regulatory T cell differentiation	1	3	60.177	0.0661046	0.255784
GO:0045759	negative regulation of action potential	1	3	60.177	0.0661046	0.255784
GO:0050855	regulation of B cell receptor signaling pathway	1	3	60.177	0.0661046	0.255784
GO:0051932	synaptic transmission, GABAergic	1	3	60.177	0.0661046	0.255784
GO:0060024	rhythmic synaptic transmission	1	3	60.177	0.0661046	0.255784
GO:0060126	somatotropin secreting cell differentiation	1	3	60.177	0.0661046	0.255784
GO:0060421	positive regulation of heart growth	1	3	60.177	0.0661046	0.255784
GO:0060748	tertiary branching involved in mammary gland duct morphogenesis	1	3	60.177	0.0661046	0.255784
GO:0060948	cardiac vascular smooth muscle cell development	1	3	60.177	0.0661046	0.255784
GO:0061184	positive regulation of dermatome development	1	3	60.177	0.0661046	0.255784
GO:0070858	negative regulation of bile acid biosynthetic process	1	3	60.177	0.0661046	0.255784
GO:0072011	glomerular endothelium development	1	3	60.177	0.0661046	0.255784
GO:0072034	renal vesicle induction	1	3	60.177	0.0661046	0.255784
GO:0072138	mesenchymal cell proliferation involved in ureteric bud development	1	3	60.177	0.0661046	0.255784
GO:0072144	glomerular mesangial cell development	1	3	60.177	0.0661046	0.255784
GO:0072282	metanephric nephron tubule morphogenesis	1	3	60.177	0.0661046	0.255784
GO:0090292	nuclear matrix anchoring at nuclear membrane	1	3	60.177	0.0661046	0.255784
GO:1901164	negative regulation of trophoblast cell migration	1	3	60.177	0.0661046	0.255784
GO:2000021	regulation of ion homeostasis	1	3	60.177	0.0661046	0.255784
GO:2000466	negative regulation of glycogen (starch) synthase activity	1	3	60.177	0.0661046	0.255784
GO:2000738	positive regulation of stem cell differentiation	1	3	60.177	0.0661046	0.255784
GO:0034332	adherens junction organization	2	36	10.0295	0.0680355	0.262185
GO:0003151	outflow tract morphogenesis	2	37	9.75843	0.0716638	0.27505
GO:0097190	apoptotic signaling pathway	3	100	5.41593	0.0732414	0.279618
GO:0006281	DNA repair	5	276	3.27049	0.0769915	0.279618
GO:0006508	proteolysis	7	488	2.58958	0.0787733	0.279618
GO:0007188	adenylate cyclase-modulating G-protein coupled receptor signaling pathway	2	39	9.25799	0.0791603	0.279618
GO:0030199	collagen fibril organization	2	39	9.25799	0.0791603	0.279618
GO:0045727	positive regulation of translation	2	39	9.25799	0.0791603	0.279618
GO:0007173	epidermal growth factor receptor signaling pathway	4	185	3.90337	0.0797028	0.279618
GO:0001756	somitogenesis	2	40	9.02654	0.0830265	0.279618
GO:0048839	inner ear development	2	40	9.02654	0.0830265	0.279618
GO:0006006	glucose metabolic process	3	105	5.15802	0.0832273	0.279618
GO:0007249	I-kappaB kinase/NF-kappaB cascade	2	41	8.80638	0.0869701	0.279618
GO:0001696	gastric acid secretion	1	4	45.1327	0.0878968	0.279618
GO:0001732	formation of translation initiation complex	1	4	45.1327	0.0878968	0.279618
GO:0003150	muscular septum morphogenesis	1	4	45.1327	0.0878968	0.279618
GO:0006221	pyrimidine nucleotide biosynthetic process	1	4	45.1327	0.0878968	0.279618
GO:0010764	negative regulation of fibroblast migration	1	4	45.1327	0.0878968	0.279618
GO:0018343	protein farnesylation	1	4	45.1327	0.0878968	0.279618
GO:0021533	cell differentiation in hindbrain	1	4	45.1327	0.0878968	0.279618
GO:0030091	protein repair	1	4	45.1327	0.0878968	0.279618
GO:0030910	olfactory placode formation	1	4	45.1327	0.0878968	0.279618
GO:0031503	protein complex localization	1	4	45.1327	0.0878968	0.279618
GO:0032790	ribosome disassembly	1	4	45.1327	0.0878968	0.279618
GO:0035357	peroxisome proliferator activated receptor signaling pathway	1	4	45.1327	0.0878968	0.279618
GO:0042345	regulation of NF-kappaB import into nucleus	1	4	45.1327	0.0878968	0.279618
GO:0043049	otic placode formation	1	4	45.1327	0.0878968	0.279618
GO:0045064	T-helper 2 cell differentiation	1	4	45.1327	0.0878968	0.279618
GO:0045123	cellular extravasation	1	4	45.1327	0.0878968	0.279618
GO:0045415	negative regulation of interleukin-8 biosynthetic process	1	4	45.1327	0.0878968	0.279618
GO:0045836	positive regulation of meiosis	1	4	45.1327	0.0878968	0.279618
GO:0046813	virion attachment, binding of host cell surface receptor	1	4	45.1327	0.0878968	0.279618
GO:0048343	paraxial mesodermal cell fate commitment	1	4	45.1327	0.0878968	0.279618
GO:0048755	branching morphogenesis of a nerve	1	4	45.1327	0.0878968	0.279618
GO:0050672	negative regulation of lymphocyte proliferation	1	4	45.1327	0.0878968	0.279618
GO:0050774	negative regulation of dendrite morphogenesis	1	4	45.1327	0.0878968	0.279618
GO:0051045	negative regulation of membrane protein ectodomain proteolysis	1	4	45.1327	0.0878968	0.279618
GO:0051534	negative regulation of NFAT protein import into nucleus	1	4	45.1327	0.0878968	0.279618
GO:0055005	ventricular cardiac myofibril development	1	4	45.1327	0.0878968	0.279618
GO:0060129	thyroid-stimulating hormone-secreting cell differentiation	1	4	45.1327	0.0878968	0.279618
GO:0060214	endocardium formation	1	4	45.1327	0.0878968	0.279618
GO:0060259	regulation of feeding behavior	1	4	45.1327	0.0878968	0.279618
GO:0060298	positive regulation of sarcomere organization	1	4	45.1327	0.0878968	0.279618
GO:0060596	mammary placode formation	1	4	45.1327	0.0878968	0.279618
GO:0060842	arterial endothelial cell differentiation	1	4	45.1327	0.0878968	0.279618
GO:0061156	pulmonary artery morphogenesis	1	4	45.1327	0.0878968	0.279618
GO:0061205	paramesonephric duct development	1	4	45.1327	0.0878968	0.279618
GO:0065004	protein-DNA complex assembly	1	4	45.1327	0.0878968	0.279618
GO:0070309	lens fiber cell morphogenesis	1	4	45.1327	0.0878968	0.279618
GO:0072164	mesonephric tubule development	1	4	45.1327	0.0878968	0.279618
GO:0090267	positive regulation of mitotic cell cycle spindle assembly checkpoint	1	4	45.1327	0.0878968	0.279618
GO:0097084	vascular smooth muscle cell development	1	4	45.1327	0.0878968	0.279618
GO:2000651	positive regulation of sodium ion transmembrane transporter activity	1	4	45.1327	0.0878968	0.279618
GO:0007219	Notch signaling pathway	3	108	5.01475	0.0895595	0.283955
GO:0017148	negative regulation of translation	2	42	8.59671	0.09099	0.287528
GO:0002224	toll-like receptor signaling pathway	3	109	4.96874	0.0917271	0.288895
GO:0042981	regulation of apoptotic process	4	194	3.72229	0.0929298	0.291713
GO:0001658	branching involved in ureteric bud morphogenesis	2	43	8.39678	0.0950853	0.295544
GO:0007588	excretion	2	43	8.39678	0.0950853	0.295544
GO:0043525	positive regulation of neuron apoptotic process	2	43	8.39678	0.0950853	0.295544
GO:0043065	positive regulation of apoptotic process	4	197	3.6656	0.0976173	0.297625
GO:0006520	cellular amino acid metabolic process	2	44	8.20595	0.099255	0.297625
GO:0006461	protein complex assembly	3	113	4.79285	0.100681	0.297625
GO:0050680	negative regulation of epithelial cell proliferation	2	45	8.02359	0.103498	0.297625
GO:0050729	positive regulation of inflammatory response	2	45	8.02359	0.103498	0.297625
GO:0071356	cellular response to tumor necrosis factor	2	45	8.02359	0.103498	0.297625
GO:0006464	cellular protein modification process	3	116	4.6689	0.107695	0.297625
GO:0002455	humoral immune response mediated by circulating immunoglobulin	1	5	36.1062	0.109569	0.297625
GO:0002903	negative regulation of B cell apoptotic process	1	5	36.1062	0.109569	0.297625
GO:0003081	regulation of systemic arterial blood pressure by renin-angiotensin	1	5	36.1062	0.109569	0.297625
GO:0006048	UDP-N-acetylglucosamine biosynthetic process	1	5	36.1062	0.109569	0.297625
GO:0006220	pyrimidine nucleotide metabolic process	1	5	36.1062	0.109569	0.297625
GO:0010389	regulation of G2/M transition of mitotic cell cycle	1	5	36.1062	0.109569	0.297625
GO:0010894	negative regulation of steroid biosynthetic process	1	5	36.1062	0.109569	0.297625
GO:0014031	mesenchymal cell development	1	5	36.1062	0.109569	0.297625
GO:0014034	neural crest cell fate commitment	1	5	36.1062	0.109569	0.297625
GO:0015672	monovalent inorganic cation transport	1	5	36.1062	0.109569	0.297625
GO:0015886	heme transport	1	5	36.1062	0.109569	0.297625
GO:0017121	phospholipid scrambling	1	5	36.1062	0.109569	0.297625
GO:0019695	choline metabolic process	1	5	36.1062	0.109569	0.297625
GO:0030240	skeletal muscle thin filament assembly	1	5	36.1062	0.109569	0.297625
GO:0031497	chromatin assembly	1	5	36.1062	0.109569	0.297625
GO:0031622	positive regulation of fever generation	1	5	36.1062	0.109569	0.297625
GO:0034720	histone H3-K4 demethylation	1	5	36.1062	0.109569	0.297625
GO:0035065	regulation of histone acetylation	1	5	36.1062	0.109569	0.297625
GO:0035083	cilium axoneme assembly	1	5	36.1062	0.109569	0.297625
GO:0035372	protein localization to microtubule	1	5	36.1062	0.109569	0.297625
GO:0035912	dorsal aorta morphogenesis	1	5	36.1062	0.109569	0.297625
GO:0042536	negative regulation of tumor necrosis factor biosynthetic process	1	5	36.1062	0.109569	0.297625
GO:0043281	regulation of cysteine-type endopeptidase activity involved in apoptotic process	1	5	36.1062	0.109569	0.297625
GO:0043620	regulation of DNA-dependent transcription in response to stress	1	5	36.1062	0.109569	0.297625
GO:0048845	venous blood vessel morphogenesis	1	5	36.1062	0.109569	0.297625
GO:0051026	chiasma assembly	1	5	36.1062	0.109569	0.297625
GO:0051101	regulation of DNA binding	1	5	36.1062	0.109569	0.297625
GO:0051155	positive regulation of striated muscle cell differentiation	1	5	36.1062	0.109569	0.297625
GO:0060586	multicellular organismal iron ion homeostasis	1	5	36.1062	0.109569	0.297625
GO:0060836	lymphatic endothelial cell differentiation	1	5	36.1062	0.109569	0.297625
GO:0070295	renal water absorption	1	5	36.1062	0.109569	0.297625
GO:0070544	histone H3-K36 demethylation	1	5	36.1062	0.109569	0.297625
GO:0071493	cellular response to UV-B	1	5	36.1062	0.109569	0.297625
GO:0072162	metanephric mesenchymal cell differentiation	1	5	36.1062	0.109569	0.297625
GO:0090286	cytoskeletal anchoring at nuclear membrane	1	5	36.1062	0.109569	0.297625
GO:2000096	positive regulation of Wnt receptor signaling pathway, planar cell polarity pathway	1	5	36.1062	0.109569	0.297625
GO:2000178	negative regulation of neural precursor cell proliferation	1	5	36.1062	0.109569	0.297625
GO:0030308	negative regulation of cell growth	3	117	4.629	0.110089	0.298184
GO:0008284	positive regulation of cell proliferation	6	411	2.63549	0.11071	0.299012
GO:0034220	ion transmembrane transport	3	118	4.58977	0.112512	0.303015
GO:0045165	cell fate commitment	2	48	7.52212	0.11666	0.313296
GO:0010976	positive regulation of neuron projection development	2	49	7.36861	0.121188	0.324537
GO:0000422	mitochondrion degradation	1	6	30.0885	0.131121	0.326254
GO:0001825	blastocyst formation	1	6	30.0885	0.131121	0.326254
GO:0006312	mitotic recombination	1	6	30.0885	0.131121	0.326254
GO:0006346	methylation-dependent chromatin silencing	1	6	30.0885	0.131121	0.326254
GO:0006997	nucleus organization	1	6	30.0885	0.131121	0.326254
GO:0021707	cerebellar granule cell differentiation	1	6	30.0885	0.131121	0.326254
GO:0033169	histone H3-K9 demethylation	1	6	30.0885	0.131121	0.326254
GO:0034105	positive regulation of tissue remodeling	1	6	30.0885	0.131121	0.326254
GO:0034393	positive regulation of smooth muscle cell apoptotic process	1	6	30.0885	0.131121	0.326254
GO:0035567	non-canonical Wnt receptor signaling pathway	1	6	30.0885	0.131121	0.326254
GO:0043031	negative regulation of macrophage activation	1	6	30.0885	0.131121	0.326254
GO:0043587	tongue morphogenesis	1	6	30.0885	0.131121	0.326254
GO:0045576	mast cell activation	1	6	30.0885	0.131121	0.326254
GO:0045650	negative regulation of macrophage differentiation	1	6	30.0885	0.131121	0.326254
GO:0045822	negative regulation of heart contraction	1	6	30.0885	0.131121	0.326254
GO:0048251	elastic fiber assembly	1	6	30.0885	0.131121	0.326254
GO:0051573	negative regulation of histone H3-K9 methylation	1	6	30.0885	0.131121	0.326254
GO:0055009	atrial cardiac muscle tissue morphogenesis	1	6	30.0885	0.131121	0.326254
GO:0060113	inner ear receptor cell differentiation	1	6	30.0885	0.131121	0.326254
GO:0060411	cardiac septum morphogenesis	1	6	30.0885	0.131121	0.326254
GO:0060547	negative regulation of necrotic cell death	1	6	30.0885	0.131121	0.326254
GO:0071398	cellular response to fatty acid	1	6	30.0885	0.131121	0.326254
GO:0071474	cellular hyperosmotic response	1	6	30.0885	0.131121	0.326254
GO:0072112	glomerular visceral epithelial cell differentiation	1	6	30.0885	0.131121	0.326254
GO:2000179	positive regulation of neural precursor cell proliferation	1	6	30.0885	0.131121	0.326254
GO:2000484	positive regulation of interleukin-8 secretion	1	6	30.0885	0.131121	0.326254
GO:2000778	positive regulation of interleukin-6 secretion	1	6	30.0885	0.131121	0.326254
GO:0000902	cell morphogenesis	2	53	6.81249	0.13998	0.346478
GO:0016525	negative regulation of angiogenesis	2	53	6.81249	0.13998	0.346478
GO:0005975	carbohydrate metabolic process	5	331	2.72705	0.151243	0.348486
GO:0001895	retina homeostasis	1	7	25.7901	0.152555	0.348486
GO:0003184	pulmonary valve morphogenesis	1	7	25.7901	0.152555	0.348486
GO:0003208	cardiac ventricle morphogenesis	1	7	25.7901	0.152555	0.348486
GO:0006208	pyrimidine nucleobase catabolic process	1	7	25.7901	0.152555	0.348486
GO:0010801	negative regulation of peptidyl-threonine phosphorylation	1	7	25.7901	0.152555	0.348486
GO:0015693	magnesium ion transport	1	7	25.7901	0.152555	0.348486
GO:0021516	dorsal spinal cord development	1	7	25.7901	0.152555	0.348486
GO:0032228	regulation of synaptic transmission, GABAergic	1	7	25.7901	0.152555	0.348486
GO:0032516	positive regulation of phosphoprotein phosphatase activity	1	7	25.7901	0.152555	0.348486
GO:0034389	lipid particle organization	1	7	25.7901	0.152555	0.348486
GO:0042117	monocyte activation	1	7	25.7901	0.152555	0.348486
GO:0043044	ATP-dependent chromatin remodeling	1	7	25.7901	0.152555	0.348486
GO:0043254	regulation of protein complex assembly	1	7	25.7901	0.152555	0.348486
GO:0043405	regulation of MAP kinase activity	1	7	25.7901	0.152555	0.348486
GO:0043983	histone H4-K12 acetylation	1	7	25.7901	0.152555	0.348486
GO:0045654	positive regulation of megakaryocyte differentiation	1	7	25.7901	0.152555	0.348486
GO:0048304	positive regulation of isotype switching to IgG isotypes	1	7	25.7901	0.152555	0.348486
GO:0048642	negative regulation of skeletal muscle tissue development	1	7	25.7901	0.152555	0.348486
GO:0051001	negative regulation of nitric-oxide synthase activity	1	7	25.7901	0.152555	0.348486
GO:0051024	positive regulation of immunoglobulin secretion	1	7	25.7901	0.152555	0.348486
GO:0051292	nuclear pore complex assembly	1	7	25.7901	0.152555	0.348486
GO:0051481	reduction of cytosolic calcium ion concentration	1	7	25.7901	0.152555	0.348486
GO:0051966	regulation of synaptic transmission, glutamatergic	1	7	25.7901	0.152555	0.348486
GO:0060042	retina morphogenesis in camera-type eye	1	7	25.7901	0.152555	0.348486
GO:0060231	mesenchymal to epithelial transition	1	7	25.7901	0.152555	0.348486
GO:0060999	positive regulation of dendritic spine development	1	7	25.7901	0.152555	0.348486
GO:0061099	negative regulation of protein tyrosine kinase activity	1	7	25.7901	0.152555	0.348486
GO:0061180	mammary gland epithelium development	1	7	25.7901	0.152555	0.348486
GO:0071361	cellular response to ethanol	1	7	25.7901	0.152555	0.348486
GO:0090002	establishment of protein localization to plasma membrane	1	7	25.7901	0.152555	0.348486
GO:2001022	positive regulation of response to DNA damage stimulus	1	7	25.7901	0.152555	0.348486
GO:0007202	activation of phospholipase C activity	2	57	6.33442	0.159819	0.362459
GO:0007603	phototransduction, visible light	2	57	6.33442	0.159819	0.362459
GO:0045454	cell redox homeostasis	2	57	6.33442	0.159819	0.362459
GO:0000733	DNA strand renaturation	1	8	22.5664	0.17387	0.377182
GO:0001775	cell activation	1	8	22.5664	0.17387	0.377182
GO:0006655	phosphatidylglycerol biosynthetic process	1	8	22.5664	0.17387	0.377182
GO:0007099	centriole replication	1	8	22.5664	0.17387	0.377182
GO:0008535	respiratory chain complex IV assembly	1	8	22.5664	0.17387	0.377182
GO:0009190	cyclic nucleotide biosynthetic process	1	8	22.5664	0.17387	0.377182
GO:0010667	negative regulation of cardiac muscle cell apoptotic process	1	8	22.5664	0.17387	0.377182
GO:0030837	negative regulation of actin filament polymerization	1	8	22.5664	0.17387	0.377182
GO:0045197	establishment or maintenance of epithelial cell apical/basal polarity	1	8	22.5664	0.17387	0.377182
GO:0045446	endothelial cell differentiation	1	8	22.5664	0.17387	0.377182
GO:0045719	negative regulation of glycogen biosynthetic process	1	8	22.5664	0.17387	0.377182
GO:0045737	positive regulation of cyclin-dependent protein kinase activity	1	8	22.5664	0.17387	0.377182
GO:0051764	actin crosslink formation	1	8	22.5664	0.17387	0.377182
GO:0060059	embryonic retina morphogenesis in camera-type eye	1	8	22.5664	0.17387	0.377182
GO:0060287	epithelial cilium movement involved in determination of left/right asymmetry	1	8	22.5664	0.17387	0.377182
GO:0061001	regulation of dendritic spine morphogenesis	1	8	22.5664	0.17387	0.377182
GO:0061314	Notch signaling involved in heart development	1	8	22.5664	0.17387	0.377182
GO:0070365	hepatocyte differentiation	1	8	22.5664	0.17387	0.377182
GO:0097105	presynaptic membrane assembly	1	8	22.5664	0.17387	0.377182
GO:0008380	RNA splicing	4	240	3.00885	0.180531	0.390738
GO:0016044	cellular membrane organization	3	143	3.78736	0.18215	0.393344
GO:0007267	cell-cell signaling	4	242	2.98398	0.185111	0.398829
GO:0001570	vasculogenesis	2	63	5.73114	0.191419	0.401137
GO:0045216	cell-cell junction organization	2	63	5.73114	0.191419	0.401137
GO:0000302	response to reactive oxygen species	1	9	20.059	0.195068	0.401137
GO:0001817	regulation of cytokine production	1	9	20.059	0.195068	0.401137
GO:0002467	germinal center formation	1	9	20.059	0.195068	0.401137
GO:0003203	endocardial cushion morphogenesis	1	9	20.059	0.195068	0.401137
GO:0003214	cardiac left ventricle morphogenesis	1	9	20.059	0.195068	0.401137
GO:0006491	N-glycan processing	1	9	20.059	0.195068	0.401137
GO:0006983	ER overload response	1	9	20.059	0.195068	0.401137
GO:0007599	hemostasis	1	9	20.059	0.195068	0.401137
GO:0010225	response to UV-C	1	9	20.059	0.195068	0.401137
GO:0010226	response to lithium ion	1	9	20.059	0.195068	0.401137
GO:0014898	cardiac muscle hypertrophy in response to stress	1	9	20.059	0.195068	0.401137
GO:0018345	protein palmitoylation	1	9	20.059	0.195068	0.401137
GO:0033630	positive regulation of cell adhesion mediated by integrin	1	9	20.059	0.195068	0.401137
GO:0034063	stress granule assembly	1	9	20.059	0.195068	0.401137
GO:0042312	regulation of vasodilation	1	9	20.059	0.195068	0.401137
GO:0050919	negative chemotaxis	1	9	20.059	0.195068	0.401137
GO:0060413	atrial septum morphogenesis	1	9	20.059	0.195068	0.401137
GO:0060765	regulation of androgen receptor signaling pathway	1	9	20.059	0.195068	0.401137
GO:2000377	regulation of reactive oxygen species metabolic process	1	9	20.059	0.195068	0.401137
GO:0008285	negative regulation of cell proliferation	5	358	2.52138	0.199634	0.409638
GO:0006879	cellular iron ion homeostasis	2	65	5.5548	0.202417	0.41267
GO:0034146	toll-like receptor 5 signaling pathway	2	65	5.5548	0.202417	0.41267
GO:0034166	toll-like receptor 10 signaling pathway	2	65	5.5548	0.202417	0.41267
GO:0006952	defense response	2	66	5.47063	0.208	0.422236
GO:0010629	negative regulation of gene expression	2	66	5.47063	0.208	0.422236
GO:0000266	mitochondrial fission	1	10	18.0531	0.216148	0.424241
GO:0003215	cardiac right ventricle morphogenesis	1	10	18.0531	0.216148	0.424241
GO:0003222	ventricular trabecula myocardium morphogenesis	1	10	18.0531	0.216148	0.424241
GO:0006584	catecholamine metabolic process	1	10	18.0531	0.216148	0.424241
GO:0006996	organelle organization	1	10	18.0531	0.216148	0.424241
GO:0007589	body fluid secretion	1	10	18.0531	0.216148	0.424241
GO:0008343	adult feeding behavior	1	10	18.0531	0.216148	0.424241
GO:0010975	regulation of neuron projection development	1	10	18.0531	0.216148	0.424241
GO:0031333	negative regulation of protein complex assembly	1	10	18.0531	0.216148	0.424241
GO:0035909	aorta morphogenesis	1	10	18.0531	0.216148	0.424241
GO:0040037	negative regulation of fibroblast growth factor receptor signaling pathway	1	10	18.0531	0.216148	0.424241
GO:0042592	homeostatic process	1	10	18.0531	0.216148	0.424241
GO:0046620	regulation of organ growth	1	10	18.0531	0.216148	0.424241
GO:0050775	positive regulation of dendrite morphogenesis	1	10	18.0531	0.216148	0.424241
GO:0051571	positive regulation of histone H3-K4 methylation	1	10	18.0531	0.216148	0.424241
GO:0097150	neuronal stem cell maintenance	1	10	18.0531	0.216148	0.424241
GO:0001558	regulation of cell growth	2	68	5.30973	0.219329	0.429595
GO:0001666	response to hypoxia	3	155	3.49415	0.221597	0.433142
GO:0008543	fibroblast growth factor receptor signaling pathway	3	156	3.47175	0.225054	0.438093
GO:0046777	protein autophosphorylation	3	156	3.47175	0.225054	0.438093
GO:0001503	ossification	2	71	5.08538	0.23672	0.439029
GO:0007018	microtubule-based movement	2	71	5.08538	0.23672	0.439029
GO:0038123	toll-like receptor TLR1:TLR2 signaling pathway	2	71	5.08538	0.23672	0.439029
GO:0038124	toll-like receptor TLR6:TLR2 signaling pathway	2	71	5.08538	0.23672	0.439029
GO:0001736	establishment of planar polarity	1	11	16.4119	0.237113	0.439029
GO:0006171	cAMP biosynthetic process	1	11	16.4119	0.237113	0.439029
GO:0006195	purine nucleotide catabolic process	1	11	16.4119	0.237113	0.439029
GO:0006376	mRNA splice site selection	1	11	16.4119	0.237113	0.439029
GO:0006702	androgen biosynthetic process	1	11	16.4119	0.237113	0.439029
GO:0006895	Golgi to endosome transport	1	11	16.4119	0.237113	0.439029
GO:0010906	regulation of glucose metabolic process	1	11	16.4119	0.237113	0.439029
GO:0032740	positive regulation of interleukin-17 production	1	11	16.4119	0.237113	0.439029
GO:0042088	T-helper 1 type immune response	1	11	16.4119	0.237113	0.439029
GO:0043249	erythrocyte maturation	1	11	16.4119	0.237113	0.439029
GO:0043923	positive regulation by host of viral transcription	1	11	16.4119	0.237113	0.439029
GO:0048599	oocyte development	1	11	16.4119	0.237113	0.439029
GO:0050673	epithelial cell proliferation	1	11	16.4119	0.237113	0.439029
GO:0050860	negative regulation of T cell receptor signaling pathway	1	11	16.4119	0.237113	0.439029
GO:0050868	negative regulation of T cell activation	1	11	16.4119	0.237113	0.439029
GO:0051457	maintenance of protein location in nucleus	1	11	16.4119	0.237113	0.439029
GO:0055015	ventricular cardiac muscle cell development	1	11	16.4119	0.237113	0.439029
GO:0060317	cardiac epithelial to mesenchymal transition	1	11	16.4119	0.237113	0.439029
GO:0070935	3'-UTR-mediated mRNA stabilization	1	11	16.4119	0.237113	0.439029
GO:0090307	spindle assembly involved in mitosis	1	11	16.4119	0.237113	0.439029
GO:2000678	negative regulation of transcription regulatory region DNA binding	1	11	16.4119	0.237113	0.439029
GO:0008584	male gonad development	2	72	5.01475	0.242619	0.447477
GO:0034162	toll-like receptor 9 signaling pathway	2	72	5.01475	0.242619	0.447477
GO:0034134	toll-like receptor 2 signaling pathway	2	73	4.94605	0.248569	0.456245
GO:0060070	canonical Wnt receptor signaling pathway	2	73	4.94605	0.248569	0.456245
GO:0030154	cell differentiation	5	382	2.36297	0.249472	0.456245
GO:0001655	urogenital system development	1	12	15.0442	0.257961	0.456245
GO:0002003	angiotensin maturation	1	12	15.0442	0.257961	0.456245
GO:0003148	outflow tract septum morphogenesis	1	12	15.0442	0.257961	0.456245
GO:0008631	intrinsic apoptotic signaling pathway in response to oxidative stress	1	12	15.0442	0.257961	0.456245
GO:0009987	cellular process	1	12	15.0442	0.257961	0.456245
GO:0010460	positive regulation of heart rate	1	12	15.0442	0.257961	0.456245
GO:0010510	regulation of acetyl-CoA biosynthetic process from pyruvate	1	12	15.0442	0.257961	0.456245
GO:0016024	CDP-diacylglycerol biosynthetic process	1	12	15.0442	0.257961	0.456245
GO:0031334	positive regulation of protein complex assembly	1	12	15.0442	0.257961	0.456245
GO:0035108	limb morphogenesis	1	12	15.0442	0.257961	0.456245
GO:0042446	hormone biosynthetic process	1	12	15.0442	0.257961	0.456245
GO:0043252	sodium-independent organic anion transport	1	12	15.0442	0.257961	0.456245
GO:0045088	regulation of innate immune response	1	12	15.0442	0.257961	0.456245
GO:0046622	positive regulation of organ growth	1	12	15.0442	0.257961	0.456245
GO:0048025	negative regulation of mRNA splicing, via spliceosome	1	12	15.0442	0.257961	0.456245
GO:0048703	embryonic viscerocranium morphogenesis	1	12	15.0442	0.257961	0.456245
GO:0050730	regulation of peptidyl-tyrosine phosphorylation	1	12	15.0442	0.257961	0.456245
GO:0060134	prepulse inhibition	1	12	15.0442	0.257961	0.456245
GO:0070372	regulation of ERK1 and ERK2 cascade	1	12	15.0442	0.257961	0.456245
GO:0007160	cell-matrix adhesion	2	75	4.81416	0.260616	0.459227
GO:0034329	cell junction assembly	2	75	4.81416	0.260616	0.459227
GO:0006814	sodium ion transport	2	76	4.75081	0.266712	0.468228
GO:0035666	TRIF-dependent toll-like receptor signaling pathway	2	76	4.75081	0.266712	0.468228
GO:0055086	nucleobase-containing small molecule metabolic process	2	77	4.68911	0.272855	0.470703
GO:0002009	morphogenesis of an epithelium	1	13	13.887	0.278695	0.470703
GO:0007215	glutamate receptor signaling pathway	1	13	13.887	0.278695	0.470703
GO:0010259	multicellular organismal aging	1	13	13.887	0.278695	0.470703
GO:0030214	hyaluronan catabolic process	1	13	13.887	0.278695	0.470703
GO:0030225	macrophage differentiation	1	13	13.887	0.278695	0.470703
GO:0030330	DNA damage response, signal transduction by p53 class mediator	1	13	13.887	0.278695	0.470703
GO:0030518	intracellular steroid hormone receptor signaling pathway	1	13	13.887	0.278695	0.470703
GO:0030534	adult behavior	1	13	13.887	0.278695	0.470703
GO:0032259	methylation	1	13	13.887	0.278695	0.470703
GO:0035810	positive regulation of urine volume	1	13	13.887	0.278695	0.470703
GO:0042307	positive regulation of protein import into nucleus	1	13	13.887	0.278695	0.470703
GO:0042445	hormone metabolic process	1	13	13.887	0.278695	0.470703
GO:0043409	negative regulation of MAPK cascade	1	13	13.887	0.278695	0.470703
GO:0045807	positive regulation of endocytosis	1	13	13.887	0.278695	0.470703
GO:0046827	positive regulation of protein export from nucleus	1	13	13.887	0.278695	0.470703
GO:0048168	regulation of neuronal synaptic plasticity	1	13	13.887	0.278695	0.470703
GO:0048738	cardiac muscle tissue development	1	13	13.887	0.278695	0.470703
GO:0060038	cardiac muscle cell proliferation	1	13	13.887	0.278695	0.470703
GO:0071345	cellular response to cytokine stimulus	1	13	13.887	0.278695	0.470703
GO:0090102	cochlea development	1	13	13.887	0.278695	0.470703
GO:0002756	MyD88-independent toll-like receptor signaling pathway	2	78	4.629	0.279045	0.470703
GO:0022617	extracellular matrix disassembly	2	79	4.5704	0.285281	0.479515
GO:0034138	toll-like receptor 3 signaling pathway	2	79	4.5704	0.285281	0.479515
GO:0006511	ubiquitin-dependent protein catabolic process	3	174	3.1126	0.291568	0.489215
GO:0002576	platelet degranulation	2	81	4.45755	0.297887	0.490917
GO:0002755	MyD88-dependent toll-like receptor signaling pathway	2	81	4.45755	0.297887	0.490917
GO:0000132	establishment of mitotic spindle orientation	1	14	12.8951	0.299314	0.490917
GO:0006590	thyroid hormone generation	1	14	12.8951	0.299314	0.490917
GO:0006607	NLS-bearing substrate import into nucleus	1	14	12.8951	0.299314	0.490917
GO:0006970	response to osmotic stress	1	14	12.8951	0.299314	0.490917
GO:0008272	sulfate transport	1	14	12.8951	0.299314	0.490917
GO:0030101	natural killer cell activation	1	14	12.8951	0.299314	0.490917
GO:0032886	regulation of microtubule-based process	1	14	12.8951	0.299314	0.490917
GO:0042325	regulation of phosphorylation	1	14	12.8951	0.299314	0.490917
GO:0050768	negative regulation of neurogenesis	1	14	12.8951	0.299314	0.490917
GO:0060216	definitive hemopoiesis	1	14	12.8951	0.299314	0.490917
GO:0071108	protein K48-linked deubiquitination	1	14	12.8951	0.299314	0.490917
GO:0006397	mRNA processing	3	180	3.00885	0.315478	0.505315
GO:0002244	hematopoietic progenitor cell differentiation	1	15	12.0354	0.31982	0.505315
GO:0006541	glutamine metabolic process	1	15	12.0354	0.31982	0.505315
GO:0006662	glycerol ether metabolic process	1	15	12.0354	0.31982	0.505315
GO:0007026	negative regulation of microtubule depolymerization	1	15	12.0354	0.31982	0.505315
GO:0007029	endoplasmic reticulum organization	1	15	12.0354	0.31982	0.505315
GO:0007340	acrosome reaction	1	15	12.0354	0.31982	0.505315
GO:0007520	myoblast fusion	1	15	12.0354	0.31982	0.505315
GO:0008585	female gonad development	1	15	12.0354	0.31982	0.505315
GO:0014032	neural crest cell development	1	15	12.0354	0.31982	0.505315
GO:0021542	dentate gyrus development	1	15	12.0354	0.31982	0.505315
GO:0021954	central nervous system neuron development	1	15	12.0354	0.31982	0.505315
GO:0032012	regulation of ARF protein signal transduction	1	15	12.0354	0.31982	0.505315
GO:0035050	embryonic heart tube development	1	15	12.0354	0.31982	0.505315
GO:0035265	organ growth	1	15	12.0354	0.31982	0.505315
GO:0043011	myeloid dendritic cell differentiation	1	15	12.0354	0.31982	0.505315
GO:0043523	regulation of neuron apoptotic process	1	15	12.0354	0.31982	0.505315
GO:0050880	regulation of blood vessel size	1	15	12.0354	0.31982	0.505315
GO:0050905	neuromuscular process	1	15	12.0354	0.31982	0.505315
GO:0051881	regulation of mitochondrial membrane potential	1	15	12.0354	0.31982	0.505315
GO:0060135	maternal process involved in female pregnancy	1	15	12.0354	0.31982	0.505315
GO:0060347	heart trabecula formation	1	15	12.0354	0.31982	0.505315
GO:0006917	induction of apoptosis	3	182	2.97578	0.323633	0.51049
GO:0006367	transcription initiation from RNA polymerase II promoter	3	184	2.94344	0.331879	0.522627
GO:0006629	lipid metabolic process	3	185	2.92753	0.336036	0.527857
GO:0001954	positive regulation of cell-matrix adhesion	1	16	11.2832	0.340212	0.527857
GO:0019229	regulation of vasoconstriction	1	16	11.2832	0.340212	0.527857
GO:0031667	response to nutrient levels	1	16	11.2832	0.340212	0.527857
GO:0048596	embryonic camera-type eye morphogenesis	1	16	11.2832	0.340212	0.527857
GO:0048870	cell motility	1	16	11.2832	0.340212	0.527857
GO:0070536	protein K63-linked deubiquitination	1	16	11.2832	0.340212	0.527857
GO:0090004	positive regulation of establishment of protein localization to plasma membrane	1	16	11.2832	0.340212	0.527857
GO:0097194	execution phase of apoptosis	1	16	11.2832	0.340212	0.527857
GO:0009952	anterior/posterior pattern specification	2	89	4.05687	0.350012	0.542175
GO:0006306	DNA methylation	1	17	10.6195	0.360492	0.549431
GO:0006471	protein ADP-ribosylation	1	17	10.6195	0.360492	0.549431
GO:0009968	negative regulation of signal transduction	1	17	10.6195	0.360492	0.549431
GO:0030224	monocyte differentiation	1	17	10.6195	0.360492	0.549431
GO:0031290	retinal ganglion cell axon guidance	1	17	10.6195	0.360492	0.549431
GO:0034199	activation of protein kinase A activity	1	17	10.6195	0.360492	0.549431
GO:0042311	vasodilation	1	17	10.6195	0.360492	0.549431
GO:0045777	positive regulation of blood pressure	1	17	10.6195	0.360492	0.549431
GO:0045880	positive regulation of smoothened signaling pathway	1	17	10.6195	0.360492	0.549431
GO:0060612	adipose tissue development	1	17	10.6195	0.360492	0.549431
GO:0018279	protein N-linked glycosylation via asparagine	2	92	3.92458	0.370213	0.563342
GO:0019048	virus-host interaction	4	309	2.33697	0.374816	0.566507
GO:0007214	gamma-aminobutyric acid signaling pathway	1	18	10.0295	0.38066	0.566507
GO:0007250	activation of NF-kappaB-inducing kinase activity	1	18	10.0295	0.38066	0.566507
GO:0007292	female gamete generation	1	18	10.0295	0.38066	0.566507
GO:0010765	positive regulation of sodium ion transport	1	18	10.0295	0.38066	0.566507
GO:0015949	nucleobase-containing small molecule interconversion	1	18	10.0295	0.38066	0.566507
GO:0030041	actin filament polymerization	1	18	10.0295	0.38066	0.566507
GO:0030539	male genitalia development	1	18	10.0295	0.38066	0.566507
GO:0032320	positive regulation of Ras GTPase activity	1	18	10.0295	0.38066	0.566507
GO:0032855	positive regulation of Rac GTPase activity	1	18	10.0295	0.38066	0.566507
GO:0042104	positive regulation of activated T cell proliferation	1	18	10.0295	0.38066	0.566507
GO:0045926	negative regulation of growth	1	18	10.0295	0.38066	0.566507
GO:0048477	oogenesis	1	18	10.0295	0.38066	0.566507
GO:0060716	labyrinthine layer blood vessel development	1	18	10.0295	0.38066	0.566507
GO:0007568	aging	2	94	3.84108	0.383865	0.570383
GO:0006936	muscle contraction	2	95	3.80065	0.390745	0.579696
GO:0000245	spliceosomal complex assembly	1	19	9.50162	0.400716	0.586233
GO:0007548	sex differentiation	1	19	9.50162	0.400716	0.586233
GO:0008643	carbohydrate transport	1	19	9.50162	0.400716	0.586233
GO:0009060	aerobic respiration	1	19	9.50162	0.400716	0.586233
GO:0009306	protein secretion	1	19	9.50162	0.400716	0.586233
GO:0030010	establishment of cell polarity	1	19	9.50162	0.400716	0.586233
GO:0044344	cellular response to fibroblast growth factor stimulus	1	19	9.50162	0.400716	0.586233
GO:0045648	positive regulation of erythrocyte differentiation	1	19	9.50162	0.400716	0.586233
GO:0048663	neuron fate commitment	1	19	9.50162	0.400716	0.586233
GO:0001525	angiogenesis	3	201	2.69449	0.405494	0.592309
GO:0030168	platelet activation	3	204	2.65487	0.419111	0.602398
GO:0001539	ciliary or flagellar motility	1	20	9.02654	0.420662	0.602398
GO:0006487	protein N-linked glycosylation	1	20	9.02654	0.420662	0.602398
GO:0006885	regulation of pH	1	20	9.02654	0.420662	0.602398
GO:0030212	hyaluronan metabolic process	1	20	9.02654	0.420662	0.602398
GO:0030878	thyroid gland development	1	20	9.02654	0.420662	0.602398
GO:0031016	pancreas development	1	20	9.02654	0.420662	0.602398
GO:0032147	activation of protein kinase activity	1	20	9.02654	0.420662	0.602398
GO:0032967	positive regulation of collagen biosynthetic process	1	20	9.02654	0.420662	0.602398
GO:0035249	synaptic transmission, glutamatergic	1	20	9.02654	0.420662	0.602398
GO:0042744	hydrogen peroxide catabolic process	1	20	9.02654	0.420662	0.602398
GO:0043278	response to morphine	1	20	9.02654	0.420662	0.602398
GO:0090398	cellular senescence	1	20	9.02654	0.420662	0.602398
GO:0030316	osteoclast differentiation	1	21	8.59671	0.440498	0.624203
GO:0034605	cellular response to heat	1	21	8.59671	0.440498	0.624203
GO:0042220	response to cocaine	1	21	8.59671	0.440498	0.624203
GO:0043967	histone H4 acetylation	1	21	8.59671	0.440498	0.624203
GO:0046580	negative regulation of Ras protein signal transduction	1	21	8.59671	0.440498	0.624203
GO:0048873	homeostasis of number of cells within a tissue	1	21	8.59671	0.440498	0.624203
GO:0051898	negative regulation of protein kinase B signaling cascade	1	21	8.59671	0.440498	0.624203
GO:0007283	spermatogenesis	4	333	2.16854	0.458835	0.641606
GO:0007032	endosome organization	1	22	8.20595	0.460224	0.641606
GO:0018149	peptide cross-linking	1	22	8.20595	0.460224	0.641606
GO:0030325	adrenal gland development	1	22	8.20595	0.460224	0.641606
GO:0032508	DNA duplex unwinding	1	22	8.20595	0.460224	0.641606
GO:0035094	response to nicotine	1	22	8.20595	0.460224	0.641606
GO:0045214	sarcomere organization	1	22	8.20595	0.460224	0.641606
GO:0045879	negative regulation of smoothened signaling pathway	1	22	8.20595	0.460224	0.641606
GO:0048844	artery morphogenesis	1	22	8.20595	0.460224	0.641606
GO:0051491	positive regulation of filopodium assembly	1	22	8.20595	0.460224	0.641606
GO:2001244	positive regulation of intrinsic apoptotic signaling pathway	1	22	8.20595	0.460224	0.641606
GO:0007010	cytoskeleton organization	2	106	3.40624	0.468596	0.652319
GO:0006468	protein phosphorylation	4	338	2.13646	0.477304	0.658306
GO:0000060	protein import into nucleus, translocation	1	23	7.84917	0.479841	0.658306
GO:0008089	anterograde axon cargo transport	1	23	7.84917	0.479841	0.658306
GO:0021915	neural tube development	1	23	7.84917	0.479841	0.658306
GO:0032481	positive regulation of type I interferon production	1	23	7.84917	0.479841	0.658306
GO:0034080	CENP-A containing nucleosome assembly at centromere	1	23	7.84917	0.479841	0.658306
GO:0050766	positive regulation of phagocytosis	1	23	7.84917	0.479841	0.658306
GO:0050770	regulation of axonogenesis	1	23	7.84917	0.479841	0.658306
GO:0051017	actin filament bundle assembly	1	23	7.84917	0.479841	0.658306
GO:0071320	cellular response to cAMP	1	23	7.84917	0.479841	0.658306
GO:0030203	glycosaminoglycan metabolic process	2	108	3.34316	0.483145	0.660926
GO:0042127	regulation of cell proliferation	2	108	3.34316	0.483145	0.660926
GO:0051092	positive regulation of NF-kappaB transcription factor activity	2	109	3.31249	0.490462	0.669968
GO:0006470	protein dephosphorylation	2	110	3.28238	0.497805	0.67902
GO:0006611	protein export from nucleus	1	24	7.52212	0.499351	0.679174
GO:0045776	negative regulation of blood pressure	1	24	7.52212	0.499351	0.679174
GO:0007417	central nervous system development	2	111	3.25281	0.505175	0.686111
GO:0001892	embryonic placenta development	1	25	7.22123	0.518752	0.691669
GO:0005977	glycogen metabolic process	1	25	7.22123	0.518752	0.691669
GO:0006090	pyruvate metabolic process	1	25	7.22123	0.518752	0.691669
GO:0007569	cell aging	1	25	7.22123	0.518752	0.691669
GO:0010977	negative regulation of neuron projection development	1	25	7.22123	0.518752	0.691669
GO:0021983	pituitary gland development	1	25	7.22123	0.518752	0.691669
GO:0032091	negative regulation of protein binding	1	25	7.22123	0.518752	0.691669
GO:0048010	vascular endothelial growth factor receptor signaling pathway	1	25	7.22123	0.518752	0.691669
GO:0048167	regulation of synaptic plasticity	1	25	7.22123	0.518752	0.691669
GO:0048536	spleen development	1	25	7.22123	0.518752	0.691669
GO:0051225	spindle assembly	1	25	7.22123	0.518752	0.691669
GO:0051297	centrosome organization	1	25	7.22123	0.518752	0.691669
GO:0051928	positive regulation of calcium ion transport	1	25	7.22123	0.518752	0.691669
GO:0022415	viral reproductive process	2	114	3.16721	0.527439	0.702264
GO:0006897	endocytosis	2	115	3.13967	0.53491	0.704514
GO:0009790	embryo development	2	115	3.13967	0.53491	0.704514
GO:0000096	sulfur amino acid metabolic process	1	26	6.94349	0.538046	0.704514
GO:0002088	lens development in camera-type eye	1	26	6.94349	0.538046	0.704514
GO:0006506	GPI anchor biosynthetic process	1	26	6.94349	0.538046	0.704514
GO:0007259	JAK-STAT cascade	1	26	6.94349	0.538046	0.704514
GO:0008654	phospholipid biosynthetic process	1	26	6.94349	0.538046	0.704514
GO:0034446	substrate adhesion-dependent cell spreading	1	26	6.94349	0.538046	0.704514
GO:0040014	regulation of multicellular organism growth	1	26	6.94349	0.538046	0.704514
GO:0048678	response to axon injury	1	26	6.94349	0.538046	0.704514
GO:0060079	regulation of excitatory postsynaptic membrane potential	1	26	6.94349	0.538046	0.704514
GO:0061418	regulation of transcription from RNA polymerase II promoter in response to hypoxia	1	26	6.94349	0.538046	0.704514
GO:0017144	drug metabolic process	1	27	6.68633	0.557234	0.72394
GO:0022008	neurogenesis	1	27	6.68633	0.557234	0.72394
GO:0042517	positive regulation of tyrosine phosphorylation of Stat3 protein	1	27	6.68633	0.557234	0.72394
GO:0046326	positive regulation of glucose import	1	27	6.68633	0.557234	0.72394
GO:2000379	positive regulation of reactive oxygen species metabolic process	1	27	6.68633	0.557234	0.72394
GO:0007605	sensory perception of sound	2	118	3.05985	0.557465	0.72394
GO:0016477	cell migration	2	119	3.03413	0.565029	0.73276
GO:0007528	neuromuscular junction development	1	28	6.44753	0.576316	0.744343
GO:0031623	receptor internalization	1	28	6.44753	0.576316	0.744343
GO:0046677	response to antibiotic	1	28	6.44753	0.576316	0.744343
GO:0006730	one-carbon metabolic process	1	29	6.2252	0.595293	0.762619
GO:0007157	heterophilic cell-cell adhesion	1	29	6.2252	0.595293	0.762619
GO:0015992	proton transport	1	29	6.2252	0.595293	0.762619
GO:0016310	phosphorylation	1	29	6.2252	0.595293	0.762619
GO:0018107	peptidyl-threonine phosphorylation	1	29	6.2252	0.595293	0.762619
GO:0071333	cellular response to glucose stimulus	1	29	6.2252	0.595293	0.762619
GO:0006913	nucleocytoplasmic transport	1	30	6.0177	0.614165	0.780467
GO:0010811	positive regulation of cell-substrate adhesion	1	30	6.0177	0.614165	0.780467
GO:0015701	bicarbonate transport	1	30	6.0177	0.614165	0.780467
GO:0030513	positive regulation of BMP signaling pathway	1	30	6.0177	0.614165	0.780467
GO:0033572	transferrin transport	1	30	6.0177	0.614165	0.780467
GO:0071347	cellular response to interleukin-1	1	30	6.0177	0.614165	0.780467
GO:0009566	fertilization	1	31	5.82358	0.632933	0.798962
GO:0010827	regulation of glucose transport	1	31	5.82358	0.632933	0.798962
GO:0030501	positive regulation of bone mineralization	1	31	5.82358	0.632933	0.798962
GO:0035116	embryonic hindlimb morphogenesis	1	31	5.82358	0.632933	0.798962
GO:0045599	negative regulation of fat cell differentiation	1	31	5.82358	0.632933	0.798962
GO:0006950	response to stress	2	130	2.7774	0.64959	0.818164
GO:0001656	metanephros development	1	32	5.64159	0.651597	0.818164
GO:0006488	dolichol-linked oligosaccharide biosynthetic process	1	32	5.64159	0.651597	0.818164
GO:0032480	negative regulation of type I interferon production	1	32	5.64159	0.651597	0.818164
GO:0010628	positive regulation of gene expression	2	131	2.7562	0.657389	0.824344
GO:0006909	phagocytosis	1	33	5.47063	0.670158	0.834835
GO:0007193	adenylate cyclase-inhibiting G-protein coupled receptor signaling pathway	1	33	5.47063	0.670158	0.834835
GO:0016579	protein deubiquitination	1	33	5.47063	0.670158	0.834835
GO:0032312	regulation of ARF GTPase activity	1	33	5.47063	0.670158	0.834835
GO:0035019	somatic stem cell maintenance	1	33	5.47063	0.670158	0.834835
GO:0001569	patterning of blood vessels	1	34	5.30973	0.688616	0.847803
GO:0001933	negative regulation of protein phosphorylation	1	34	5.30973	0.688616	0.847803
GO:0001942	hair follicle development	1	34	5.30973	0.688616	0.847803
GO:0006284	base-excision repair	1	34	5.30973	0.688616	0.847803
GO:0007611	learning or memory	1	34	5.30973	0.688616	0.847803
GO:0030433	ER-associated protein catabolic process	1	34	5.30973	0.688616	0.847803
GO:0032436	positive regulation of proteasomal ubiquitin-dependent protein catabolic process	1	34	5.30973	0.688616	0.847803
GO:0051701	interaction with host	1	34	5.30973	0.688616	0.847803
GO:0051865	protein autoubiquitination	1	34	5.30973	0.688616	0.847803
GO:0007030	Golgi organization	1	35	5.15802	0.706973	0.863673
GO:0030890	positive regulation of B cell proliferation	1	35	5.15802	0.706973	0.863673
GO:0048666	neuron development	1	35	5.15802	0.706973	0.863673
GO:0050727	regulation of inflammatory response	1	35	5.15802	0.706973	0.863673
GO:0071230	cellular response to amino acid stimulus	1	35	5.15802	0.706973	0.863673
GO:0071377	cellular response to glucagon stimulus	1	35	5.15802	0.706973	0.863673
GO:0001974	blood vessel remodeling	1	36	5.01475	0.725228	0.879177
GO:0006024	glycosaminoglycan biosynthetic process	1	36	5.01475	0.725228	0.879177
GO:0006144	purine nucleobase metabolic process	1	36	5.01475	0.725228	0.879177
GO:0007205	protein kinase C-activating G-protein coupled receptor signaling pathway	1	36	5.01475	0.725228	0.879177
GO:0021766	hippocampus development	1	36	5.01475	0.725228	0.879177
GO:0042692	muscle cell differentiation	1	36	5.01475	0.725228	0.879177
GO:0006446	regulation of translational initiation	1	37	4.87921	0.743383	0.896599
GO:0006953	acute-phase response	1	37	4.87921	0.743383	0.896599
GO:0007566	embryo implantation	1	37	4.87921	0.743383	0.896599
GO:0043010	camera-type eye development	1	37	4.87921	0.743383	0.896599
GO:0007507	heart development	2	143	2.52491	0.752158	0.906031
GO:0051607	defense response to virus	2	144	2.50737	0.760143	0.91257
GO:0006833	water transport	1	38	4.75081	0.761437	0.91257
GO:0030593	neutrophil chemotaxis	1	38	4.75081	0.761437	0.91257
GO:0051591	response to cAMP	1	38	4.75081	0.761437	0.91257
GO:0006865	amino acid transport	1	39	4.629	0.779392	0.925894
GO:0009725	response to hormone stimulus	1	39	4.629	0.779392	0.925894
GO:0031018	endocrine pancreas development	1	39	4.629	0.779392	0.925894
GO:0031532	actin cytoskeleton reorganization	1	39	4.629	0.779392	0.925894
GO:0038032	termination of G-protein coupled receptor signaling pathway	1	39	4.629	0.779392	0.925894
GO:0048469	cell maturation	1	39	4.629	0.779392	0.925894
GO:0090382	phagosome maturation	1	39	4.629	0.779392	0.925894
GO:0008286	insulin receptor signaling pathway	2	148	2.43961	0.79219	0.93887
GO:0001657	ureteric bud development	1	40	4.51327	0.797248	0.93887
GO:0007187	G-protein coupled receptor signaling pathway, coupled to cyclic nucleotide second messenger	1	40	4.51327	0.797248	0.93887
GO:0043434	response to peptide hormone stimulus	1	40	4.51327	0.797248	0.93887
GO:0043966	histone H3 acetylation	1	40	4.51327	0.797248	0.93887
GO:0045596	negative regulation of cell differentiation	1	40	4.51327	0.797248	0.93887
GO:0048704	embryonic skeletal system morphogenesis	1	40	4.51327	0.797248	0.93887
GO:0007189	adenylate cyclase-activating G-protein coupled receptor signaling pathway	1	41	4.40319	0.815005	0.955036
GO:0007610	behavior	1	41	4.40319	0.815005	0.955036
GO:0048661	positive regulation of smooth muscle cell proliferation	1	41	4.40319	0.815005	0.955036
GO:0060271	cilium morphogenesis	1	41	4.40319	0.815005	0.955036
GO:0006260	DNA replication	2	152	2.37541	0.824399	0.963662
GO:0008219	cell death	2	152	2.37541	0.824399	0.963662
GO:0007399	nervous system development	3	283	1.91375	0.830515	0.963816
GO:0051260	protein homooligomerization	2	153	2.35988	0.832474	0.963816
GO:0007613	memory	1	42	4.29835	0.832663	0.963816
GO:0008645	hexose transport	1	42	4.29835	0.832663	0.963816
GO:0031124	mRNA 3'-end processing	1	42	4.29835	0.832663	0.963816
GO:0033554	cellular response to stress	1	42	4.29835	0.832663	0.963816
GO:0034613	cellular protein localization	1	42	4.29835	0.832663	0.963816
GO:0042110	T cell activation	1	42	4.29835	0.832663	0.963816
GO:0006644	phospholipid metabolic process	2	155	2.32943	0.848648	0.976986
GO:0006974	response to DNA damage stimulus	2	155	2.32943	0.848648	0.976986
GO:0007623	circadian rhythm	1	43	4.19839	0.850225	0.976986
GO:0030326	embryonic limb morphogenesis	1	43	4.19839	0.850225	0.976986
GO:0030521	androgen receptor signaling pathway	1	43	4.19839	0.850225	0.976986
GO:0043588	skin development	1	43	4.19839	0.850225	0.976986
GO:0008015	blood circulation	1	44	4.10297	0.867689	0.993441
GO:0043406	positive regulation of MAP kinase activity	1	44	4.10297	0.867689	0.993441
GO:0043647	inositol phosphate metabolic process	1	44	4.10297	0.867689	0.993441
GO:0006096	glycolysis	1	45	4.0118	0.885057	1
GO:0019233	sensory perception of pain	1	45	4.0118	0.885057	1
GO:0042733	embryonic digit morphogenesis	1	45	4.0118	0.885057	1
GO:0006369	termination of RNA polymerase II transcription	1	46	3.92458	0.902329	1
GO:0007519	skeletal muscle tissue development	1	46	3.92458	0.902329	1
GO:0019827	stem cell maintenance	1	46	3.92458	0.902329	1
GO:0032526	response to retinoic acid	1	47	3.84108	0.919506	1
GO:0006811	ion transport	2	165	2.18825	0.929924	1
GO:0030204	chondroitin sulfate metabolic process	1	48	3.76106	0.936588	1
GO:0051291	protein heterooligomerization	1	48	3.76106	0.936588	1
GO:0000724	double-strand break repair via homologous recombination	1	49	3.6843	0.953575	1
GO:0006633	fatty acid biosynthetic process	1	49	3.6843	0.953575	1
GO:0007126	meiosis	1	49	3.6843	0.953575	1
GO:0035335	peptidyl-tyrosine dephosphorylation	1	49	3.6843	0.953575	1
GO:0040008	regulation of growth	1	49	3.6843	0.953575	1
GO:0000398	mRNA splicing, via spliceosome	2	168	2.14918	0.954408	1
GO:0006921	cellular component disassembly involved in execution phase of apoptosis	1	50	3.61062	0.970469	1
GO:0010923	negative regulation of phosphatase activity	1	50	3.61062	0.970469	1
GO:0006457	protein folding	2	171	2.11147	0.978925	1
GO:0033138	positive regulation of peptidyl-serine phosphorylation	1	51	3.53982	0.987269	1
GO:0045444	fat cell differentiation	1	51	3.53982	0.987269	1
GO:0090263	positive regulation of canonical Wnt receptor signaling pathway	1	51	3.53982	0.987269	1
GO:0001938	positive regulation of endothelial cell proliferation	1	52	3.47175	1	1
GO:0006888	ER to Golgi vesicle-mediated transport	1	52	3.47175	1	1
GO:0034097	response to cytokine stimulus	1	52	3.47175	1	1
GO:0050728	negative regulation of inflammatory response	1	52	3.47175	1	1
GO:0010468	regulation of gene expression	1	53	3.40624	1	1
GO:0043627	response to estrogen stimulus	1	53	3.40624	1	1
GO:0051028	mRNA transport	1	53	3.40624	1	1
GO:0000079	regulation of cyclin-dependent protein serine/threonine kinase activity	1	54	3.34316	1	1
GO:0051403	stress-activated MAPK cascade	1	54	3.34316	1	1
GO:0007601	visual perception	2	179	2.0171	1	1
GO:0007286	spermatid development	1	55	3.28238	1	1
GO:0018108	peptidyl-tyrosine phosphorylation	1	55	3.28238	1	1
GO:0043433	negative regulation of sequence-specific DNA binding transcription factor activity	1	55	3.28238	1	1
GO:0001523	retinoid metabolic process	1	56	3.22377	1	1
GO:0035264	multicellular organism growth	1	56	3.22377	1	1
GO:0007254	JNK cascade	1	57	3.16721	1	1
GO:0008104	protein localization	1	57	3.16721	1	1
GO:0042472	inner ear morphogenesis	1	57	3.16721	1	1
GO:0045669	positive regulation of osteoblast differentiation	1	57	3.16721	1	1
GO:0016197	endosomal transport	1	58	3.1126	1	1
GO:0043687	post-translational protein modification	2	188	1.92054	1	1
GO:0030097	hemopoiesis	1	59	3.05985	1	1
GO:0032088	negative regulation of NF-kappaB transcription factor activity	1	59	3.05985	1	1
GO:0006661	phosphatidylinositol biosynthetic process	1	60	3.00885	1	1
GO:0008217	regulation of blood pressure	1	60	3.00885	1	1
GO:0015758	glucose transport	1	60	3.00885	1	1
GO:0006406	mRNA export from nucleus	1	61	2.95952	1	1
GO:0006338	chromatin remodeling	1	62	2.91179	1	1
GO:0060021	palate development	1	63	2.86557	1	1
GO:0006887	exocytosis	1	64	2.82079	1	1
GO:0007059	chromosome segregation	1	64	2.82079	1	1
GO:0007169	transmembrane receptor protein tyrosine kinase signaling pathway	1	64	2.82079	1	1
GO:0030512	negative regulation of transforming growth factor beta receptor signaling pathway	1	64	2.82079	1	1
GO:0042060	wound healing	1	64	2.82079	1	1
GO:0051090	regulation of sequence-specific DNA binding transcription factor activity	1	64	2.82079	1	1
GO:0006368	transcription elongation from RNA polymerase II promoter	1	65	2.7774	1	1
GO:0000165	MAPK cascade	1	66	2.73532	1	1
GO:0051384	response to glucocorticoid stimulus	1	66	2.73532	1	1
GO:0007584	response to nutrient	1	67	2.69449	1	1
GO:0030307	positive regulation of cell growth	1	68	2.65487	1	1
GO:0051216	cartilage development	1	68	2.65487	1	1
GO:0009636	response to toxic substance	1	69	2.61639	1	1
GO:0050821	protein stabilization	1	69	2.61639	1	1
GO:0071222	cellular response to lipopolysaccharide	1	69	2.61639	1	1
GO:0006200	ATP catabolic process	1	72	2.50737	1	1
GO:0006310	DNA recombination	1	72	2.50737	1	1
GO:0030574	collagen catabolic process	1	72	2.50737	1	1
GO:0007229	integrin-mediated signaling pathway	1	74	2.43961	1	1
GO:0042593	glucose homeostasis	1	75	2.40708	1	1
GO:0051091	positive regulation of sequence-specific DNA binding transcription factor activity	1	75	2.40708	1	1
GO:0045471	response to ethanol	1	77	2.34456	1	1
GO:0071456	cellular response to hypoxia	1	79	2.2852	1	1
GO:0009791	post-embryonic development	1	80	2.25664	1	1
GO:0031145	anaphase-promoting complex-dependent proteasomal ubiquitin-dependent protein catabolic process	1	80	2.25664	1	1
GO:0007154	cell communication	1	81	2.22878	1	1
GO:0038096	Fc-gamma receptor signaling pathway involved in phagocytosis	1	82	2.2016	1	1
GO:0045766	positive regulation of angiogenesis	1	84	2.14918	1	1
GO:0044267	cellular protein metabolic process	4	515	1.40218	1	1
GO:0022904	respiratory electron transport chain	1	86	2.0992	1	1
GO:0050852	T cell receptor signaling pathway	1	86	2.0992	1	1
GO:0070374	positive regulation of ERK1 and ERK2 cascade	1	87	2.07507	1	1
GO:0006813	potassium ion transport	1	88	2.05149	1	1
GO:0046474	glycerophospholipid biosynthetic process	1	89	2.02844	1	1
GO:0006357	regulation of transcription from RNA polymerase II promoter	2	244	1.47976	1	1
GO:0007218	neuropeptide signaling pathway	1	92	1.96229	1	1
GO:0019886	antigen processing and presentation of exogenous peptide antigen via MHC class II	1	92	1.96229	1	1
GO:0007243	intracellular protein kinase cascade	1	94	1.92054	1	1
GO:0000187	activation of MAPK activity	1	95	1.90032	1	1
GO:0016568	chromatin modification	1	98	1.84215	1	1
GO:0042742	defense response to bacterium	1	102	1.76991	1	1
GO:0007204	elevation of cytosolic calcium ion concentration	1	104	1.73587	1	1
GO:0055114	oxidation-reduction process	1	104	1.73587	1	1
GO:0006614	SRP-dependent cotranslational protein targeting to membrane	1	105	1.71934	1	1
GO:0008360	regulation of cell shape	1	106	1.70312	1	1
GO:0050900	leukocyte migration	1	107	1.6872	1	1
GO:0006334	nucleosome assembly	1	108	1.67158	1	1
GO:0006184	GTP catabolic process	1	113	1.59762	1	1
GO:0032496	response to lipopolysaccharide	1	114	1.5836	1	1
GO:0007268	synaptic transmission	3	384	1.4104	1	1
GO:0000086	G2/M transition of mitotic cell cycle	1	121	1.49199	1	1
GO:0048015	phosphatidylinositol-mediated signaling	1	129	1.39946	1	1
GO:0006805	xenobiotic metabolic process	1	138	1.30819	1	1
GO:0000082	G1/S transition of mitotic cell cycle	1	151	1.19557	1	1
GO:0016055	Wnt receptor signaling pathway	1	157	1.14988	1	1
GO:0000090	mitotic anaphase	1	164	1.1008	1	1
GO:0007186	G-protein coupled receptor signaling pathway	2	313	1.15355	1	1
GO:0008283	cell proliferation	2	336	1.07459	1	1
GO:0016032	viral reproduction	2	342	1.05574	1	1
GO:0007155	cell adhesion	3	454	1.19294	1	1
GO:0010467	gene expression	4	668	1.08102	1	1
GO:0000087	M phase of mitotic cell cycle	1	198	0.911772	1	1
GO:0000278	mitotic cell cycle	2	363	0.99466	1	1
GO:0001701	in utero embryonic development	1	206	0.876363	1	1
GO:0006412	translation	1	254	0.710751	1	1
GO:0006955	immune response	1	351	0.514333	1	1
GO:0015031	protein transport	2	388	0.930571	1	1
GO:0034641	cellular nitrogen compound metabolic process	1	185	0.975843	1	1
GO:0042493	response to drug	1	274	0.658872	1	1

## Sheet: Genes
go_id	go_name	enrichment	pvalue	FDR	gene_id	gene_name
GO:0006351	transcription, DNA-dependent	2.96438	4.91323e-07	0.000465774	63946	DMRTC2
GO:0006351	transcription, DNA-dependent	2.96438	4.91323e-07	0.000465774	59336	PRDM13
GO:0006351	transcription, DNA-dependent	2.96438	4.91323e-07	0.000465774	3215	HOXB5
GO:0006351	transcription, DNA-dependent	2.96438	4.91323e-07	0.000465774	10036	CHAF1A
GO:0006351	transcription, DNA-dependent	2.96438	4.91323e-07	0.000465774	2624	GATA2
GO:0006351	transcription, DNA-dependent	2.96438	4.91323e-07	0.000465774	3609	ILF3
GO:0006351	transcription, DNA-dependent	2.96438	4.91323e-07	0.000465774	9774	BCLAF1
GO:0006351	transcription, DNA-dependent	2.96438	4.91323e-07	0.000465774	2033	EP300
GO:0006351	transcription, DNA-dependent	2.96438	4.91323e-07	0.000465774	3229	HOXC13
GO:0006351	transcription, DNA-dependent	2.96438	4.91323e-07	0.000465774	9496	TBX4
GO:0006351	transcription, DNA-dependent	2.96438	4.91323e-07	0.000465774	387496	RASL11A
GO:0006351	transcription, DNA-dependent	2.96438	4.91323e-07	0.000465774	10046	MAMLD1
GO:0006351	transcription, DNA-dependent	2.96438	4.91323e-07	0.000465774	390598	SKOR1
GO:0006351	transcription, DNA-dependent	2.96438	4.91323e-07	0.000465774	28985	MCTS1
GO:0006351	transcription, DNA-dependent	2.96438	4.91323e-07	0.000465774	23439	ATP1B4
GO:0006351	transcription, DNA-dependent	2.96438	4.91323e-07	0.000465774	6909	TBX2
GO:0006351	transcription, DNA-dependent	2.96438	4.91323e-07	0.000465774	116071	BATF2
GO:0006351	transcription, DNA-dependent	2.96438	4.91323e-07	0.000465774	8242	KDM5C
GO:0006351	transcription, DNA-dependent	2.96438	4.91323e-07	0.000465774	602	BCL3
GO:0006351	transcription, DNA-dependent	2.96438	4.91323e-07	0.000465774	222546	RFX6
GO:0006351	transcription, DNA-dependent	2.96438	4.91323e-07	0.000465774	5253	PHF2
GO:0006351	transcription, DNA-dependent	2.96438	4.91323e-07	0.000465774	23133	PHF8
GO:0006351	transcription, DNA-dependent	2.96438	4.91323e-07	0.000465774	6594	SMARCA1
GO:0006351	transcription, DNA-dependent	2.96438	4.91323e-07	0.000465774	57232	ZNF630
GO:0006351	transcription, DNA-dependent	2.96438	4.91323e-07	0.000465774	5931	RBBP7
GO:0006351	transcription, DNA-dependent	2.96438	4.91323e-07	0.000465774	10084	PQBP1
GO:0006351	transcription, DNA-dependent	2.96438	4.91323e-07	0.000465774	79960	PHF17
GO:0006351	transcription, DNA-dependent	2.96438	4.91323e-07	0.000465774	10260	DENND4A
GO:0006351	transcription, DNA-dependent	2.96438	4.91323e-07	0.000465774	2313	FLI1
GO:0006351	transcription, DNA-dependent	2.96438	4.91323e-07	0.000465774	9643	MORF4L2
GO:0043066	negative regulation of apoptotic process	4.84897	1.46861e-05	0.0069612	54361	WNT4
GO:0043066	negative regulation of apoptotic process	4.84897	1.46861e-05	0.0069612	9181	ARHGEF2
GO:0043066	negative regulation of apoptotic process	4.84897	1.46861e-05	0.0069612	7076	TIMP1
GO:0043066	negative regulation of apoptotic process	4.84897	1.46861e-05	0.0069612	3558	IL2
GO:0043066	negative regulation of apoptotic process	4.84897	1.46861e-05	0.0069612	65267	WNK3
GO:0043066	negative regulation of apoptotic process	4.84897	1.46861e-05	0.0069612	79658	ARHGAP10
GO:0043066	negative regulation of apoptotic process	4.84897	1.46861e-05	0.0069612	602	BCL3
GO:0043066	negative regulation of apoptotic process	4.84897	1.46861e-05	0.0069612	2303	FOXC2
GO:0043066	negative regulation of apoptotic process	4.84897	1.46861e-05	0.0069612	2932	GSK3B
GO:0043066	negative regulation of apoptotic process	4.84897	1.46861e-05	0.0069612	23746	AIPL1
GO:0043066	negative regulation of apoptotic process	4.84897	1.46861e-05	0.0069612	8887	TAX1BP1
GO:0043066	negative regulation of apoptotic process	4.84897	1.46861e-05	0.0069612	133396	IL31RA
GO:0043066	negative regulation of apoptotic process	4.84897	1.46861e-05	0.0069612	1831	TSC22D3
GO:0006355	regulation of transcription, DNA-dependent	2.90732	5.70987e-05	0.013902	9232	PTTG1
GO:0006355	regulation of transcription, DNA-dependent	2.90732	5.70987e-05	0.013902	9496	TBX4
GO:0006355	regulation of transcription, DNA-dependent	2.90732	5.70987e-05	0.013902	2961	GTF2E2
GO:0006355	regulation of transcription, DNA-dependent	2.90732	5.70987e-05	0.013902	59336	PRDM13
GO:0006355	regulation of transcription, DNA-dependent	2.90732	5.70987e-05	0.013902	3054	HCFC1
GO:0006355	regulation of transcription, DNA-dependent	2.90732	5.70987e-05	0.013902	9500	MAGED1
GO:0006355	regulation of transcription, DNA-dependent	2.90732	5.70987e-05	0.013902	3547	IGSF1
GO:0006355	regulation of transcription, DNA-dependent	2.90732	5.70987e-05	0.013902	1831	TSC22D3
GO:0006355	regulation of transcription, DNA-dependent	2.90732	5.70987e-05	0.013902	63946	DMRTC2
GO:0006355	regulation of transcription, DNA-dependent	2.90732	5.70987e-05	0.013902	10036	CHAF1A
GO:0006355	regulation of transcription, DNA-dependent	2.90732	5.70987e-05	0.013902	28985	MCTS1
GO:0006355	regulation of transcription, DNA-dependent	2.90732	5.70987e-05	0.013902	390598	SKOR1
GO:0006355	regulation of transcription, DNA-dependent	2.90732	5.70987e-05	0.013902	57232	ZNF630
GO:0006355	regulation of transcription, DNA-dependent	2.90732	5.70987e-05	0.013902	10260	DENND4A
GO:0006355	regulation of transcription, DNA-dependent	2.90732	5.70987e-05	0.013902	79960	PHF17
GO:0006355	regulation of transcription, DNA-dependent	2.90732	5.70987e-05	0.013902	8242	KDM5C
GO:0006355	regulation of transcription, DNA-dependent	2.90732	5.70987e-05	0.013902	10046	MAMLD1
GO:0006355	regulation of transcription, DNA-dependent	2.90732	5.70987e-05	0.013902	22921	MSRB2
GO:0006355	regulation of transcription, DNA-dependent	2.90732	5.70987e-05	0.013902	2033	EP300
GO:0006355	regulation of transcription, DNA-dependent	2.90732	5.70987e-05	0.013902	10084	PQBP1
GO:0006355	regulation of transcription, DNA-dependent	2.90732	5.70987e-05	0.013902	23439	ATP1B4
GO:0007165	signal transduction	3.15491	8.27625e-05	0.013902	7075	TIE1
GO:0007165	signal transduction	3.15491	8.27625e-05	0.013902	2969	GTF2I
GO:0007165	signal transduction	3.15491	8.27625e-05	0.013902	10156	RASA4
GO:0007165	signal transduction	3.15491	8.27625e-05	0.013902	79658	ARHGAP10
GO:0007165	signal transduction	3.15491	8.27625e-05	0.013902	11141	IL1RAPL1
GO:0007165	signal transduction	3.15491	8.27625e-05	0.013902	196883	ADCY4
GO:0007165	signal transduction	3.15491	8.27625e-05	0.013902	8428	STK24
GO:0007165	signal transduction	3.15491	8.27625e-05	0.013902	6455	SH3GL1
GO:0007165	signal transduction	3.15491	8.27625e-05	0.013902	10725	NFAT5
GO:0007165	signal transduction	3.15491	8.27625e-05	0.013902	5528	PPP2R5D
GO:0007165	signal transduction	3.15491	8.27625e-05	0.013902	157	ADRBK2
GO:0007165	signal transduction	3.15491	8.27625e-05	0.013902	962	CD48
GO:0007165	signal transduction	3.15491	8.27625e-05	0.013902	3547	IGSF1
GO:0007165	signal transduction	3.15491	8.27625e-05	0.013902	9938	ARHGAP25
GO:0007165	signal transduction	3.15491	8.27625e-05	0.013902	11035	RIPK3
GO:0007165	signal transduction	3.15491	8.27625e-05	0.013902	5365	PLXNB3
GO:0007165	signal transduction	3.15491	8.27625e-05	0.013902	8838	WISP3
GO:0007165	signal transduction	3.15491	8.27625e-05	0.013902	3709	ITPR2
GO:0045893	positive regulation of transcription, DNA-dependent	4.41216	8.84971e-05	0.013902	133396	IL31RA
GO:0045893	positive regulation of transcription, DNA-dependent	4.41216	8.84971e-05	0.013902	54361	WNT4
GO:0045893	positive regulation of transcription, DNA-dependent	4.41216	8.84971e-05	0.013902	222546	RFX6
GO:0045893	positive regulation of transcription, DNA-dependent	4.41216	8.84971e-05	0.013902	9500	MAGED1
GO:0045893	positive regulation of transcription, DNA-dependent	4.41216	8.84971e-05	0.013902	602	BCL3
GO:0045893	positive regulation of transcription, DNA-dependent	4.41216	8.84971e-05	0.013902	6594	SMARCA1
GO:0045893	positive regulation of transcription, DNA-dependent	4.41216	8.84971e-05	0.013902	3609	ILF3
GO:0045893	positive regulation of transcription, DNA-dependent	4.41216	8.84971e-05	0.013902	55366	LGR4
GO:0045893	positive regulation of transcription, DNA-dependent	4.41216	8.84971e-05	0.013902	5629	PROX1
GO:0045893	positive regulation of transcription, DNA-dependent	4.41216	8.84971e-05	0.013902	2303	FOXC2
GO:0045893	positive regulation of transcription, DNA-dependent	4.41216	8.84971e-05	0.013902	23133	PHF8
GO:0045893	positive regulation of transcription, DNA-dependent	4.41216	8.84971e-05	0.013902	9282	MED14
GO:0006810	transport	5.15802	0.000116961	0.013902	51143	DYNC1LI1
GO:0006810	transport	5.15802	0.000116961	0.013902	23439	ATP1B4
GO:0006810	transport	5.15802	0.000116961	0.013902	22818	COPZ1
GO:0006810	transport	5.15802	0.000116961	0.013902	2895	GRID2
GO:0006810	transport	5.15802	0.000116961	0.013902	11254	SLC6A14
GO:0006810	transport	5.15802	0.000116961	0.013902	3709	ITPR2
GO:0006810	transport	5.15802	0.000116961	0.013902	22	ABCB7
GO:0006810	transport	5.15802	0.000116961	0.013902	2566	GABRG2
GO:0006810	transport	5.15802	0.000116961	0.013902	9741	LAPTM4A
GO:0006810	transport	5.15802	0.000116961	0.013902	266629	SEC14L3
GO:0061188	negative regulation of chromatin silencing at rDNA	180.531	0.00012223	0.013902	5253	PHF2
GO:0061188	negative regulation of chromatin silencing at rDNA	180.531	0.00012223	0.013902	23133	PHF8
GO:0000122	negative regulation of transcription from RNA polymerase II promoter	4.25613	0.000125549	0.013902	23493	HEY2
GO:0000122	negative regulation of transcription from RNA polymerase II promoter	4.25613	0.000125549	0.013902	8241	RBM10
GO:0000122	negative regulation of transcription from RNA polymerase II promoter	4.25613	0.000125549	0.013902	3054	HCFC1
GO:0000122	negative regulation of transcription from RNA polymerase II promoter	4.25613	0.000125549	0.013902	2303	FOXC2
GO:0000122	negative regulation of transcription from RNA polymerase II promoter	4.25613	0.000125549	0.013902	6909	TBX2
GO:0000122	negative regulation of transcription from RNA polymerase II promoter	4.25613	0.000125549	0.013902	5931	RBBP7
GO:0000122	negative regulation of transcription from RNA polymerase II promoter	4.25613	0.000125549	0.013902	2624	GATA2
GO:0000122	negative regulation of transcription from RNA polymerase II promoter	4.25613	0.000125549	0.013902	1789	DNMT3B
GO:0000122	negative regulation of transcription from RNA polymerase II promoter	4.25613	0.000125549	0.013902	2033	EP300
GO:0000122	negative regulation of transcription from RNA polymerase II promoter	4.25613	0.000125549	0.013902	1831	TSC22D3
GO:0000122	negative regulation of transcription from RNA polymerase II promoter	4.25613	0.000125549	0.013902	5629	PROX1
GO:0000122	negative regulation of transcription from RNA polymerase II promoter	4.25613	0.000125549	0.013902	390598	SKOR1
GO:0035556	intracellular signal transduction	5.72105	0.000131981	0.013902	140462	ASB9
GO:0035556	intracellular signal transduction	5.72105	0.000131981	0.013902	84812	PLCD4
GO:0035556	intracellular signal transduction	5.72105	0.000131981	0.013902	140460	ASB7
GO:0035556	intracellular signal transduction	5.72105	0.000131981	0.013902	9181	ARHGEF2
GO:0035556	intracellular signal transduction	5.72105	0.000131981	0.013902	10156	RASA4
GO:0035556	intracellular signal transduction	5.72105	0.000131981	0.013902	246329	STAC3
GO:0035556	intracellular signal transduction	5.72105	0.000131981	0.013902	5332	PLCB4
GO:0035556	intracellular signal transduction	5.72105	0.000131981	0.013902	196883	ADCY4
GO:0035556	intracellular signal transduction	5.72105	0.000131981	0.013902	2932	GSK3B
GO:0046718	viral entry into host cell	41.661	0.000184325	0.0163826	8692	HYAL2
GO:0046718	viral entry into host cell	41.661	0.000184325	0.0163826	3839	KPNA3
GO:0046718	viral entry into host cell	41.661	0.000184325	0.0163826	59272	ACE2
GO:0045944	positive regulation of transcription from RNA polymerase II promoter	3.56982	0.000190093	0.0163826	51135	IRAK4
GO:0045944	positive regulation of transcription from RNA polymerase II promoter	3.56982	0.000190093	0.0163826	3558	IL2
GO:0045944	positive regulation of transcription from RNA polymerase II promoter	3.56982	0.000190093	0.0163826	23493	HEY2
GO:0045944	positive regulation of transcription from RNA polymerase II promoter	3.56982	0.000190093	0.0163826	2932	GSK3B
GO:0045944	positive regulation of transcription from RNA polymerase II promoter	3.56982	0.000190093	0.0163826	9457	FHL5
GO:0045944	positive regulation of transcription from RNA polymerase II promoter	3.56982	0.000190093	0.0163826	2303	FOXC2
GO:0045944	positive regulation of transcription from RNA polymerase II promoter	3.56982	0.000190093	0.0163826	5629	PROX1
GO:0045944	positive regulation of transcription from RNA polymerase II promoter	3.56982	0.000190093	0.0163826	8692	HYAL2
GO:0045944	positive regulation of transcription from RNA polymerase II promoter	3.56982	0.000190093	0.0163826	602	BCL3
GO:0045944	positive regulation of transcription from RNA polymerase II promoter	3.56982	0.000190093	0.0163826	10725	NFAT5
GO:0045944	positive regulation of transcription from RNA polymerase II promoter	3.56982	0.000190093	0.0163826	2624	GATA2
GO:0045944	positive regulation of transcription from RNA polymerase II promoter	3.56982	0.000190093	0.0163826	9282	MED14
GO:0045944	positive regulation of transcription from RNA polymerase II promoter	3.56982	0.000190093	0.0163826	2033	EP300
GO:0045944	positive regulation of transcription from RNA polymerase II promoter	3.56982	0.000190093	0.0163826	9643	MORF4L2
GO:0045892	negative regulation of transcription, DNA-dependent	4.04778	0.000857334	0.067479	9774	BCLAF1
GO:0045892	negative regulation of transcription, DNA-dependent	4.04778	0.000857334	0.067479	2932	GSK3B
GO:0045892	negative regulation of transcription, DNA-dependent	4.04778	0.000857334	0.067479	23493	HEY2
GO:0045892	negative regulation of transcription, DNA-dependent	4.04778	0.000857334	0.067479	6909	TBX2
GO:0045892	negative regulation of transcription, DNA-dependent	4.04778	0.000857334	0.067479	3609	ILF3
GO:0045892	negative regulation of transcription, DNA-dependent	4.04778	0.000857334	0.067479	5629	PROX1
GO:0045892	negative regulation of transcription, DNA-dependent	4.04778	0.000857334	0.067479	55366	LGR4
GO:0045892	negative regulation of transcription, DNA-dependent	4.04778	0.000857334	0.067479	9500	MAGED1
GO:0045892	negative regulation of transcription, DNA-dependent	4.04778	0.000857334	0.067479	602	BCL3
GO:0045892	negative regulation of transcription, DNA-dependent	4.04778	0.000857334	0.067479	54361	WNT4
GO:0055085	transmembrane transport	3.69115	0.000925345	0.067479	196883	ADCY4
GO:0055085	transmembrane transport	3.69115	0.000925345	0.067479	50617	ATP6V0A4
GO:0055085	transmembrane transport	3.69115	0.000925345	0.067479	121601	ANO4
GO:0055085	transmembrane transport	3.69115	0.000925345	0.067479	154091	SLC2A12
GO:0055085	transmembrane transport	3.69115	0.000925345	0.067479	115111	SLC26A7
GO:0055085	transmembrane transport	3.69115	0.000925345	0.067479	1831	TSC22D3
GO:0055085	transmembrane transport	3.69115	0.000925345	0.067479	22	ABCB7
GO:0055085	transmembrane transport	3.69115	0.000925345	0.067479	11254	SLC6A14
GO:0055085	transmembrane transport	3.69115	0.000925345	0.067479	23165	NUP205
GO:0055085	transmembrane transport	3.69115	0.000925345	0.067479	28232	SLCO3A1
GO:0055085	transmembrane transport	3.69115	0.000925345	0.067479	2566	GABRG2
GO:0045943	positive regulation of transcription from RNA polymerase I promoter	72.2123	0.00120892	0.0789746	23133	PHF8
GO:0045943	positive regulation of transcription from RNA polymerase I promoter	72.2123	0.00120892	0.0789746	387496	RASL11A
GO:0051056	regulation of small GTPase mediated signal transduction	6.64531	0.0012496	0.0789746	10156	RASA4
GO:0051056	regulation of small GTPase mediated signal transduction	6.64531	0.0012496	0.0789746	79658	ARHGAP10
GO:0051056	regulation of small GTPase mediated signal transduction	6.64531	0.0012496	0.0789746	116984	ARAP2
GO:0051056	regulation of small GTPase mediated signal transduction	6.64531	0.0012496	0.0789746	9938	ARHGAP25
GO:0051056	regulation of small GTPase mediated signal transduction	6.64531	0.0012496	0.0789746	26037	SIPA1L1
GO:0051056	regulation of small GTPase mediated signal transduction	6.64531	0.0012496	0.0789746	9181	ARHGEF2
GO:0007420	brain development	6.2252	0.00176869	0.100753	23133	PHF8
GO:0007420	brain development	6.2252	0.00176869	0.100753	2045	EPHA7
GO:0007420	brain development	6.2252	0.00176869	0.100753	57477	SHROOM4
GO:0007420	brain development	6.2252	0.00176869	0.100753	5629	PROX1
GO:0007420	brain development	6.2252	0.00176869	0.100753	2334	AFF2
GO:0007420	brain development	6.2252	0.00176869	0.100753	6594	SMARCA1
GO:0090050	positive regulation of cell migration involved in sprouting angiogenesis	60.177	0.00180675	0.100753	2303	FOXC2
GO:0090050	positive regulation of cell migration involved in sprouting angiogenesis	60.177	0.00180675	0.100753	27286	SRPX2
GO:0006886	intracellular protein transport	5.98445	0.00217772	0.114693	1315	COPB1
GO:0006886	intracellular protein transport	5.98445	0.00217772	0.114693	6748	SSR4
GO:0006886	intracellular protein transport	5.98445	0.00217772	0.114693	9181	ARHGEF2
GO:0006886	intracellular protein transport	5.98445	0.00217772	0.114693	94122	SYTL5
GO:0006886	intracellular protein transport	5.98445	0.00217772	0.114693	22818	COPZ1
GO:0006886	intracellular protein transport	5.98445	0.00217772	0.114693	57617	VPS18
GO:0050796	regulation of insulin secretion	9.37823	0.00362136	0.180152	3709	ITPR2
GO:0050796	regulation of insulin secretion	9.37823	0.00362136	0.180152	222546	RFX6
GO:0050796	regulation of insulin secretion	9.37823	0.00362136	0.180152	9254	CACNA2D2
GO:0050796	regulation of insulin secretion	9.37823	0.00362136	0.180152	1268	CNR1
GO:0030324	lung development	9.25799	0.00380068	0.180152	2033	EP300
GO:0030324	lung development	9.25799	0.00380068	0.180152	5629	PROX1
GO:0030324	lung development	9.25799	0.00380068	0.180152	9496	TBX4
GO:0030324	lung development	9.25799	0.00380068	0.180152	2719	GPC3
GO:0022407	regulation of cell-cell adhesion	40.118	0.00428883	0.185951	54361	WNT4
GO:0022407	regulation of cell-cell adhesion	40.118	0.00428883	0.185951	2045	EPHA7
GO:0045732	positive regulation of protein catabolic process	14.6376	0.00453964	0.185951	2932	GSK3B
GO:0045732	positive regulation of protein catabolic process	14.6376	0.00453964	0.185951	2719	GPC3
GO:0045732	positive regulation of protein catabolic process	14.6376	0.00453964	0.185951	140462	ASB9
GO:0030036	actin cytoskeleton organization	6.4018	0.00469501	0.185951	1730	DIAPH2
GO:0030036	actin cytoskeleton organization	6.4018	0.00469501	0.185951	23096	IQSEC2
GO:0030036	actin cytoskeleton organization	6.4018	0.00469501	0.185951	57477	SHROOM4
GO:0030036	actin cytoskeleton organization	6.4018	0.00469501	0.185951	85462	FHDC1
GO:0030036	actin cytoskeleton organization	6.4018	0.00469501	0.185951	80206	FHOD3
GO:0030198	extracellular matrix organization	5.15802	0.00470763	0.185951	7076	TIMP1
GO:0030198	extracellular matrix organization	5.15802	0.00470763	0.185951	7093	TLL2
GO:0030198	extracellular matrix organization	5.15802	0.00470763	0.185951	25975	EGFL6
GO:0030198	extracellular matrix organization	5.15802	0.00470763	0.185951	2192	FBLN1
GO:0030198	extracellular matrix organization	5.15802	0.00470763	0.185951	50509	COL5A3
GO:0030198	extracellular matrix organization	5.15802	0.00470763	0.185951	602	BCL3
GO:0007596	blood coagulation	3.49415	0.00496791	0.188383	3920	LAMP2
GO:0007596	blood coagulation	3.49415	0.00496791	0.188383	962	CD48
GO:0007596	blood coagulation	3.49415	0.00496791	0.188383	2624	GATA2
GO:0007596	blood coagulation	3.49415	0.00496791	0.188383	5890	RAD51B
GO:0007596	blood coagulation	3.49415	0.00496791	0.188383	139818	DOCK11
GO:0007596	blood coagulation	3.49415	0.00496791	0.188383	24137	KIF4A
GO:0007596	blood coagulation	3.49415	0.00496791	0.188383	57088	PLSCR4
GO:0007596	blood coagulation	3.49415	0.00496791	0.188383	3709	ITPR2
GO:0007596	blood coagulation	3.49415	0.00496791	0.188383	7076	TIMP1
GO:0016337	cell-cell adhesion	8.39678	0.00546637	0.19238	27286	SRPX2
GO:0016337	cell-cell adhesion	8.39678	0.00546637	0.19238	28316	CDH20
GO:0016337	cell-cell adhesion	8.39678	0.00546637	0.19238	1005	CDH7
GO:0016337	cell-cell adhesion	8.39678	0.00546637	0.19238	1007	CDH9
GO:0051301	cell division	4.28378	0.00547918	0.19238	9181	ARHGEF2
GO:0051301	cell division	4.28378	0.00547918	0.19238	51143	DYNC1LI1
GO:0051301	cell division	4.28378	0.00547918	0.19238	85417	CCNB3
GO:0051301	cell division	4.28378	0.00547918	0.19238	23111	SPG20
GO:0051301	cell division	4.28378	0.00547918	0.19238	9232	PTTG1
GO:0051301	cell division	4.28378	0.00547918	0.19238	115106	HAUS1
GO:0051301	cell division	4.28378	0.00547918	0.19238	22832	KIAA1009
GO:0007275	multicellular organismal development	3.32946	0.00690673	0.216543	25975	EGFL6
GO:0007275	multicellular organismal development	3.32946	0.00690673	0.216543	54361	WNT4
GO:0007275	multicellular organismal development	3.32946	0.00690673	0.216543	5931	RBBP7
GO:0007275	multicellular organismal development	3.32946	0.00690673	0.216543	9496	TBX4
GO:0007275	multicellular organismal development	3.32946	0.00690673	0.216543	7093	TLL2
GO:0007275	multicellular organismal development	3.32946	0.00690673	0.216543	5365	PLXNB3
GO:0007275	multicellular organismal development	3.32946	0.00690673	0.216543	54437	SEMA5B
GO:0007275	multicellular organismal development	3.32946	0.00690673	0.216543	1730	DIAPH2
GO:0007275	multicellular organismal development	3.32946	0.00690673	0.216543	3229	HOXC13
GO:0001946	lymphangiogenesis	30.0885	0.00777707	0.216543	5629	PROX1
GO:0001946	lymphangiogenesis	30.0885	0.00777707	0.216543	2303	FOXC2
GO:0042832	defense response to protozoan	30.0885	0.00777707	0.216543	116071	BATF2
GO:0042832	defense response to protozoan	30.0885	0.00777707	0.216543	602	BCL3
GO:0007411	axon guidance	3.98649	0.00822915	0.216543	1809	DPYSL3
GO:0007411	axon guidance	3.98649	0.00822915	0.216543	1741	DLG3
GO:0007411	axon guidance	3.98649	0.00822915	0.216543	50509	COL5A3
GO:0007411	axon guidance	3.98649	0.00822915	0.216543	3672	ITGA1
GO:0007411	axon guidance	3.98649	0.00822915	0.216543	24137	KIF4A
GO:0007411	axon guidance	3.98649	0.00822915	0.216543	2932	GSK3B
GO:0007411	axon guidance	3.98649	0.00822915	0.216543	5365	PLXNB3
GO:0006112	energy reserve metabolic process	7.36861	0.00883068	0.216543	3709	ITPR2
GO:0006112	energy reserve metabolic process	7.36861	0.00883068	0.216543	9254	CACNA2D2
GO:0006112	energy reserve metabolic process	7.36861	0.00883068	0.216543	196883	ADCY4
GO:0006112	energy reserve metabolic process	7.36861	0.00883068	0.216543	5528	PPP2R5D
GO:0010800	positive regulation of peptidyl-threonine phosphorylation	27.774	0.00915757	0.216543	65267	WNK3
GO:0010800	positive regulation of peptidyl-threonine phosphorylation	27.774	0.00915757	0.216543	2932	GSK3B
GO:0048205	COPI coating of Golgi vesicle	27.774	0.00915757	0.216543	22818	COPZ1
GO:0048205	COPI coating of Golgi vesicle	27.774	0.00915757	0.216543	1315	COPB1
GO:0016192	vesicle-mediated transport	5.40512	0.00985734	0.216543	23096	IQSEC2
GO:0016192	vesicle-mediated transport	5.40512	0.00985734	0.216543	1315	COPB1
GO:0016192	vesicle-mediated transport	5.40512	0.00985734	0.216543	27183	VPS4A
GO:0016192	vesicle-mediated transport	5.40512	0.00985734	0.216543	57617	VPS18
GO:0016192	vesicle-mediated transport	5.40512	0.00985734	0.216543	22818	COPZ1
GO:0008150	biological_process	2.92121	0.0101371	0.216543	80352	RNF39
GO:0008150	biological_process	2.92121	0.0101371	0.216543	10777	ARPP21
GO:0008150	biological_process	2.92121	0.0101371	0.216543	284273	ZADH2
GO:0008150	biological_process	2.92121	0.0101371	0.216543	10827	FAM114A2
GO:0008150	biological_process	2.92121	0.0101371	0.216543	55863	TMEM126B
GO:0008150	biological_process	2.92121	0.0101371	0.216543	254102	EHBP1L1
GO:0008150	biological_process	2.92121	0.0101371	0.216543	26037	SIPA1L1
GO:0008150	biological_process	2.92121	0.0101371	0.216543	8270	LAGE3
GO:0008150	biological_process	2.92121	0.0101371	0.216543	64208	POPDC3
GO:0008150	biological_process	2.92121	0.0101371	0.216543	8241	RBM10
GO:0001709	cell fate determination	25.7901	0.0106449	0.216543	5629	PROX1
GO:0001709	cell fate determination	25.7901	0.0106449	0.216543	2624	GATA2
GO:0009948	anterior/posterior axis specification	25.7901	0.0106449	0.216543	2719	GPC3
GO:0009948	anterior/posterior axis specification	25.7901	0.0106449	0.216543	23493	HEY2
GO:0007264	small GTPase mediated signal transduction	3.76106	0.0113725	0.216543	9938	ARHGAP25
GO:0007264	small GTPase mediated signal transduction	3.76106	0.0113725	0.216543	79658	ARHGAP10
GO:0007264	small GTPase mediated signal transduction	3.76106	0.0113725	0.216543	387496	RASL11A
GO:0007264	small GTPase mediated signal transduction	3.76106	0.0113725	0.216543	9181	ARHGEF2
GO:0007264	small GTPase mediated signal transduction	3.76106	0.0113725	0.216543	116984	ARAP2
GO:0007264	small GTPase mediated signal transduction	3.76106	0.0113725	0.216543	139818	DOCK11
GO:0007264	small GTPase mediated signal transduction	3.76106	0.0113725	0.216543	379	ARL4D
GO:0006349	regulation of gene expression by genetic imprinting	24.0708	0.0122378	0.216543	2932	GSK3B
GO:0006349	regulation of gene expression by genetic imprinting	24.0708	0.0122378	0.216543	1789	DNMT3B
GO:0043981	histone H4-K5 acetylation	24.0708	0.0122378	0.216543	3054	HCFC1
GO:0043981	histone H4-K5 acetylation	24.0708	0.0122378	0.216543	79960	PHF17
GO:0043982	histone H4-K8 acetylation	24.0708	0.0122378	0.216543	3054	HCFC1
GO:0043982	histone H4-K8 acetylation	24.0708	0.0122378	0.216543	79960	PHF17
GO:0042523	positive regulation of tyrosine phosphorylation of Stat5 protein	22.5664	0.0139352	0.216543	3558	IL2
GO:0042523	positive regulation of tyrosine phosphorylation of Stat5 protein	22.5664	0.0139352	0.216543	133396	IL31RA
GO:0045333	cellular respiration	22.5664	0.0139352	0.216543	22868	FASTKD2
GO:0045333	cellular respiration	22.5664	0.0139352	0.216543	1352	COX10
GO:0045746	negative regulation of Notch signaling pathway	22.5664	0.0139352	0.216543	23493	HEY2
GO:0045746	negative regulation of Notch signaling pathway	22.5664	0.0139352	0.216543	2624	GATA2
GO:0007067	mitosis	4.95964	0.0142496	0.216543	8481	OFD1
GO:0007067	mitosis	4.95964	0.0142496	0.216543	9181	ARHGEF2
GO:0007067	mitosis	4.95964	0.0142496	0.216543	51143	DYNC1LI1
GO:0007067	mitosis	4.95964	0.0142496	0.216543	22832	KIAA1009
GO:0007067	mitosis	4.95964	0.0142496	0.216543	115106	HAUS1
GO:0006915	apoptotic process	2.76041	0.0151133	0.216543	8428	STK24
GO:0006915	apoptotic process	2.76041	0.0151133	0.216543	2033	EP300
GO:0006915	apoptotic process	2.76041	0.0151133	0.216543	30011	SH3KBP1
GO:0006915	apoptotic process	2.76041	0.0151133	0.216543	79658	ARHGAP10
GO:0006915	apoptotic process	2.76041	0.0151133	0.216543	79960	PHF17
GO:0006915	apoptotic process	2.76041	0.0151133	0.216543	57820	CCNB1IP1
GO:0006915	apoptotic process	2.76041	0.0151133	0.216543	8887	TAX1BP1
GO:0006915	apoptotic process	2.76041	0.0151133	0.216543	9500	MAGED1
GO:0006915	apoptotic process	2.76041	0.0151133	0.216543	1687	DFNA5
GO:0006915	apoptotic process	2.76041	0.0151133	0.216543	9181	ARHGEF2
GO:0009615	response to virus	6.27933	0.0157116	0.216543	602	BCL3
GO:0009615	response to virus	6.27933	0.0157116	0.216543	50506	DUOX2
GO:0009615	response to virus	6.27933	0.0157116	0.216543	8692	HYAL2
GO:0009615	response to virus	6.27933	0.0157116	0.216543	59272	ACE2
GO:0006891	intra-Golgi vesicle-mediated transport	21.2389	0.0157357	0.216543	22818	COPZ1
GO:0006891	intra-Golgi vesicle-mediated transport	21.2389	0.0157357	0.216543	1315	COPB1
GO:0050890	cognition	21.2389	0.0157357	0.216543	57477	SHROOM4
GO:0050890	cognition	21.2389	0.0157357	0.216543	84061	MAGT1
GO:0048011	neurotrophin TRK receptor signaling pathway	4.02671	0.0161595	0.216543	2932	GSK3B
GO:0048011	neurotrophin TRK receptor signaling pathway	4.02671	0.0161595	0.216543	9181	ARHGEF2
GO:0048011	neurotrophin TRK receptor signaling pathway	4.02671	0.0161595	0.216543	5528	PPP2R5D
GO:0048011	neurotrophin TRK receptor signaling pathway	4.02671	0.0161595	0.216543	9500	MAGED1
GO:0048011	neurotrophin TRK receptor signaling pathway	4.02671	0.0161595	0.216543	196883	ADCY4
GO:0048011	neurotrophin TRK receptor signaling pathway	4.02671	0.0161595	0.216543	3709	ITPR2
GO:0043984	histone H4-K16 acetylation	20.059	0.0176383	0.216543	3054	HCFC1
GO:0043984	histone H4-K16 acetylation	20.059	0.0176383	0.216543	79960	PHF17
GO:0044281	small molecule metabolic process	2.11922	0.0183182	0.216543	9254	CACNA2D2
GO:0044281	small molecule metabolic process	2.11922	0.0183182	0.216543	5332	PLCB4
GO:0044281	small molecule metabolic process	2.11922	0.0183182	0.216543	8776	MTMR1
GO:0044281	small molecule metabolic process	2.11922	0.0183182	0.216543	5165	PDK3
GO:0044281	small molecule metabolic process	2.11922	0.0183182	0.216543	2719	GPC3
GO:0044281	small molecule metabolic process	2.11922	0.0183182	0.216543	3709	ITPR2
GO:0044281	small molecule metabolic process	2.11922	0.0183182	0.216543	22978	NT5C2
GO:0044281	small molecule metabolic process	2.11922	0.0183182	0.216543	4143	MAT1A
GO:0044281	small molecule metabolic process	2.11922	0.0183182	0.216543	126328	NDUFA11
GO:0044281	small molecule metabolic process	2.11922	0.0183182	0.216543	196883	ADCY4
GO:0044281	small molecule metabolic process	2.11922	0.0183182	0.216543	5528	PPP2R5D
GO:0044281	small molecule metabolic process	2.11922	0.0183182	0.216543	23165	NUP205
GO:0044281	small molecule metabolic process	2.11922	0.0183182	0.216543	56474	CTPS2
GO:0044281	small molecule metabolic process	2.11922	0.0183182	0.216543	8760	CDS2
GO:0044281	small molecule metabolic process	2.11922	0.0183182	0.216543	22	ABCB7
GO:0044281	small molecule metabolic process	2.11922	0.0183182	0.216543	8692	HYAL2
GO:0051145	smooth muscle cell differentiation	19.0032	0.0196417	0.216543	23493	HEY2
GO:0051145	smooth muscle cell differentiation	19.0032	0.0196417	0.216543	54361	WNT4
GO:0090190	positive regulation of branching involved in ureteric bud morphogenesis	19.0032	0.0196417	0.216543	55366	LGR4
GO:0090190	positive regulation of branching involved in ureteric bud morphogenesis	19.0032	0.0196417	0.216543	9500	MAGED1
GO:0018105	peptidyl-serine phosphorylation	8.73536	0.0199627	0.216543	5165	PDK3
GO:0018105	peptidyl-serine phosphorylation	8.73536	0.0199627	0.216543	1195	CLK1
GO:0018105	peptidyl-serine phosphorylation	8.73536	0.0199627	0.216543	2932	GSK3B
GO:0060045	positive regulation of cardiac muscle cell proliferation	18.0531	0.0217447	0.216543	23493	HEY2
GO:0060045	positive regulation of cardiac muscle cell proliferation	18.0531	0.0217447	0.216543	6909	TBX2
GO:0000279	M phase	180.531	0.0221569	0.216543	3609	ILF3
GO:0002194	hepatocyte cell migration	180.531	0.0221569	0.216543	5629	PROX1
GO:0002866	positive regulation of acute inflammatory response to antigenic stimulus	180.531	0.0221569	0.216543	1268	CNR1
GO:0003186	tricuspid valve morphogenesis	180.531	0.0221569	0.216543	23493	HEY2
GO:0003311	pancreatic D cell differentiation	180.531	0.0221569	0.216543	222546	RFX6
GO:0010171	body morphogenesis	180.531	0.0221569	0.216543	2719	GPC3
GO:0019255	glucose 1-phosphate metabolic process	180.531	0.0221569	0.216543	5238	PGM3
GO:0019730	antimicrobial humoral response	180.531	0.0221569	0.216543	602	BCL3
GO:0030237	female sex determination	180.531	0.0221569	0.216543	54361	WNT4
GO:0032817	regulation of natural killer cell proliferation	180.531	0.0221569	0.216543	26191	PTPN22
GO:0033080	immature T cell proliferation in thymus	180.531	0.0221569	0.216543	54361	WNT4
GO:0035644	phosphoanandamide dephosphorylation	180.531	0.0221569	0.216543	26191	PTPN22
GO:0038030	non-canonical Wnt receptor signaling pathway via MAPK cascade	180.531	0.0221569	0.216543	54361	WNT4
GO:0044337	canonical Wnt receptor signaling pathway involved in positive regulation of apoptotic process	180.531	0.0221569	0.216543	2932	GSK3B
GO:0045607	regulation of auditory receptor cell differentiation	180.531	0.0221569	0.216543	23493	HEY2
GO:0048034	heme O biosynthetic process	180.531	0.0221569	0.216543	1352	COX10
GO:0048679	regulation of axon regeneration	180.531	0.0221569	0.216543	8428	STK24
GO:0048698	negative regulation of collateral sprouting in absence of injury	180.531	0.0221569	0.216543	23111	SPG20
GO:0048855	adenohypophysis morphogenesis	180.531	0.0221569	0.216543	50506	DUOX2
GO:0060405	regulation of penile erection	180.531	0.0221569	0.216543	1268	CNR1
GO:0060821	inactivation of X chromosome by DNA methylation	180.531	0.0221569	0.216543	23347	SMCHD1
GO:0060872	semicircular canal development	180.531	0.0221569	0.216543	2624	GATA2
GO:0061369	negative regulation of testicular blood vessel morphogenesis	180.531	0.0221569	0.216543	54361	WNT4
GO:0070345	negative regulation of fat cell proliferation	180.531	0.0221569	0.216543	2624	GATA2
GO:0070370	cellular heat acclimation	180.531	0.0221569	0.216543	5931	RBBP7
GO:0070884	regulation of calcineurin-NFAT signaling cascade	180.531	0.0221569	0.216543	10725	NFAT5
GO:0072202	cell differentiation involved in metanephros development	180.531	0.0221569	0.216543	55366	LGR4
GO:0072273	metanephric nephron morphogenesis	180.531	0.0221569	0.216543	54361	WNT4
GO:0072574	hepatocyte proliferation	180.531	0.0221569	0.216543	5629	PROX1
GO:0090104	pancreatic epsilon cell differentiation	180.531	0.0221569	0.216543	222546	RFX6
GO:1901208	negative regulation of heart looping	180.531	0.0221569	0.216543	6909	TBX2
GO:1901211	negative regulation of cardiac chamber formation	180.531	0.0221569	0.216543	6909	TBX2
GO:2000019	negative regulation of male gonad development	180.531	0.0221569	0.216543	54361	WNT4
GO:2000066	positive regulation of cortisol biosynthetic process	180.531	0.0221569	0.216543	54361	WNT4
GO:2000144	positive regulation of DNA-dependent transcription, initiation	180.531	0.0221569	0.216543	9774	BCLAF1
GO:2000225	negative regulation of testosterone biosynthetic process	180.531	0.0221569	0.216543	54361	WNT4
GO:2000682	positive regulation of rubidium ion transport	180.531	0.0221569	0.216543	65267	WNK3
GO:2000688	positive regulation of rubidium ion transmembrane transporter activity	180.531	0.0221569	0.216543	65267	WNK3
GO:2000723	negative regulation of cardiac vascular smooth muscle cell differentiation	180.531	0.0221569	0.216543	23493	HEY2
GO:2000979	positive regulation of forebrain neuron differentiation	180.531	0.0221569	0.216543	5629	PROX1
GO:0051276	chromosome organization	17.1934	0.0239463	0.229304	23347	SMCHD1
GO:0051276	chromosome organization	17.1934	0.0239463	0.229304	9232	PTTG1
GO:0060412	ventricular septum morphogenesis	17.1934	0.0239463	0.229304	23493	HEY2
GO:0060412	ventricular septum morphogenesis	17.1934	0.0239463	0.229304	5629	PROX1
GO:0035023	regulation of Rho protein signal transduction	7.84917	0.0268834	0.239392	26084	ARHGEF26
GO:0035023	regulation of Rho protein signal transduction	7.84917	0.0268834	0.239392	440107	PLEKHG7
GO:0035023	regulation of Rho protein signal transduction	7.84917	0.0268834	0.239392	9181	ARHGEF2
GO:0001889	liver development	7.62806	0.0290903	0.239392	5253	PHF2
GO:0001889	liver development	7.62806	0.0290903	0.239392	5629	PROX1
GO:0001889	liver development	7.62806	0.0290903	0.239392	54361	WNT4
GO:0019221	cytokine-mediated signaling pathway	4.17896	0.0291215	0.239392	23165	NUP205
GO:0019221	cytokine-mediated signaling pathway	4.17896	0.0291215	0.239392	51135	IRAK4
GO:0019221	cytokine-mediated signaling pathway	4.17896	0.0291215	0.239392	133396	IL31RA
GO:0019221	cytokine-mediated signaling pathway	4.17896	0.0291215	0.239392	50506	DUOX2
GO:0019221	cytokine-mediated signaling pathway	4.17896	0.0291215	0.239392	3839	KPNA3
GO:0030336	negative regulation of cell migration	7.52212	0.0302328	0.239392	7075	TIE1
GO:0030336	negative regulation of cell migration	7.52212	0.0302328	0.239392	1809	DPYSL3
GO:0030336	negative regulation of cell migration	7.52212	0.0302328	0.239392	8428	STK24
GO:0001816	cytokine production	15.0442	0.0311308	0.239392	51135	IRAK4
GO:0001816	cytokine production	15.0442	0.0311308	0.239392	10725	NFAT5
GO:0006890	retrograde vesicle-mediated transport, Golgi to ER	15.0442	0.0311308	0.239392	22818	COPZ1
GO:0006890	retrograde vesicle-mediated transport, Golgi to ER	15.0442	0.0311308	0.239392	1315	COPB1
GO:0043484	regulation of RNA splicing	15.0442	0.0311308	0.239392	2334	AFF2
GO:0043484	regulation of RNA splicing	15.0442	0.0311308	0.239392	1195	CLK1
GO:0007156	homophilic cell adhesion	5.15802	0.0313083	0.239392	28316	CDH20
GO:0007156	homophilic cell adhesion	5.15802	0.0313083	0.239392	1005	CDH7
GO:0007156	homophilic cell adhesion	5.15802	0.0313083	0.239392	57526	PCDH19
GO:0007156	homophilic cell adhesion	5.15802	0.0313083	0.239392	1007	CDH9
GO:0006027	glycosaminoglycan catabolic process	14.4425	0.0337152	0.239392	2719	GPC3
GO:0006027	glycosaminoglycan catabolic process	14.4425	0.0337152	0.239392	8692	HYAL2
GO:0007049	cell cycle	4.02971	0.0337747	0.239392	3054	HCFC1
GO:0007049	cell cycle	4.02971	0.0337747	0.239392	10036	CHAF1A
GO:0007049	cell cycle	4.02971	0.0337747	0.239392	28985	MCTS1
GO:0007049	cell cycle	4.02971	0.0337747	0.239392	25975	EGFL6
GO:0007049	cell cycle	4.02971	0.0337747	0.239392	2033	EP300
GO:0001822	kidney development	7.12622	0.0350661	0.239392	8692	HYAL2
GO:0001822	kidney development	7.12622	0.0350661	0.239392	54361	WNT4
GO:0001822	kidney development	7.12622	0.0350661	0.239392	5629	PROX1
GO:0030217	T cell differentiation	13.887	0.0363924	0.239392	3558	IL2
GO:0030217	T cell differentiation	13.887	0.0363924	0.239392	26191	PTPN22
GO:0042771	intrinsic apoptotic signaling pathway in response to DNA damage by p53 class mediator	13.887	0.0363924	0.239392	602	BCL3
GO:0042771	intrinsic apoptotic signaling pathway in response to DNA damage by p53 class mediator	13.887	0.0363924	0.239392	2033	EP300
GO:0048013	ephrin receptor signaling pathway	13.887	0.0363924	0.239392	26037	SIPA1L1
GO:0048013	ephrin receptor signaling pathway	13.887	0.0363924	0.239392	2045	EPHA7
GO:0000910	cytokinesis	6.8556	0.038971	0.239392	27183	VPS4A
GO:0000910	cytokinesis	6.8556	0.038971	0.239392	1730	DIAPH2
GO:0000910	cytokinesis	6.8556	0.038971	0.239392	23111	SPG20
GO:0016042	lipid catabolic process	6.8556	0.038971	0.239392	133121	ENPP6
GO:0016042	lipid catabolic process	6.8556	0.038971	0.239392	5332	PLCB4
GO:0016042	lipid catabolic process	6.8556	0.038971	0.239392	84812	PLCD4
GO:0055010	ventricular cardiac muscle tissue morphogenesis	13.3727	0.0391613	0.239392	2303	FOXC2
GO:0055010	ventricular cardiac muscle tissue morphogenesis	13.3727	0.0391613	0.239392	5629	PROX1
GO:0090090	negative regulation of canonical Wnt receptor signaling pathway	6.76991	0.0403266	0.239392	2719	GPC3
GO:0090090	negative regulation of canonical Wnt receptor signaling pathway	6.76991	0.0403266	0.239392	2932	GSK3B
GO:0090090	negative regulation of canonical Wnt receptor signaling pathway	6.76991	0.0403266	0.239392	54361	WNT4
GO:0006366	transcription from RNA polymerase II promoter	3.29236	0.0416734	0.239392	10725	NFAT5
GO:0006366	transcription from RNA polymerase II promoter	3.29236	0.0416734	0.239392	2961	GTF2E2
GO:0006366	transcription from RNA polymerase II promoter	3.29236	0.0416734	0.239392	8683	SRSF9
GO:0006366	transcription from RNA polymerase II promoter	3.29236	0.0416734	0.239392	3054	HCFC1
GO:0006366	transcription from RNA polymerase II promoter	3.29236	0.0416734	0.239392	9232	PTTG1
GO:0006366	transcription from RNA polymerase II promoter	3.29236	0.0416734	0.239392	2969	GTF2I
GO:0045787	positive regulation of cell cycle	12.8951	0.042021	0.239392	5629	PROX1
GO:0045787	positive regulation of cell cycle	12.8951	0.042021	0.239392	3054	HCFC1
GO:0048705	skeletal system morphogenesis	12.8951	0.042021	0.239392	9496	TBX4
GO:0048705	skeletal system morphogenesis	12.8951	0.042021	0.239392	8692	HYAL2
GO:0000059	protein import into nucleus, docking	90.2654	0.0441915	0.239392	23165	NUP205
GO:0002268	follicular dendritic cell differentiation	90.2654	0.0441915	0.239392	602	BCL3
GO:0002315	marginal zone B cell differentiation	90.2654	0.0441915	0.239392	602	BCL3
GO:0003171	atrioventricular valve development	90.2654	0.0441915	0.239392	23493	HEY2
GO:0003195	tricuspid valve formation	90.2654	0.0441915	0.239392	23493	HEY2
GO:0003310	pancreatic A cell differentiation	90.2654	0.0441915	0.239392	222546	RFX6
GO:0006041	glucosamine metabolic process	90.2654	0.0441915	0.239392	5238	PGM3
GO:0006123	mitochondrial electron transport, cytochrome c to oxygen	90.2654	0.0441915	0.239392	1352	COX10
GO:0006335	DNA replication-dependent nucleosome assembly	90.2654	0.0441915	0.239392	10036	CHAF1A
GO:0006784	heme a biosynthetic process	90.2654	0.0441915	0.239392	1352	COX10
GO:0009838	abscission	90.2654	0.0441915	0.239392	23111	SPG20
GO:0017004	cytochrome complex assembly	90.2654	0.0441915	0.239392	1352	COX10
GO:0019046	release from viral latency	90.2654	0.0441915	0.239392	3054	HCFC1
GO:0019087	transformation of host cell by virus	90.2654	0.0441915	0.239392	8692	HYAL2
GO:0019532	oxalate transport	90.2654	0.0441915	0.239392	115111	SLC26A7
GO:0021514	ventral spinal cord interneuron differentiation	90.2654	0.0441915	0.239392	2624	GATA2
GO:0030823	regulation of cGMP metabolic process	90.2654	0.0441915	0.239392	23746	AIPL1
GO:0031999	negative regulation of fatty acid beta-oxidation	90.2654	0.0441915	0.239392	1268	CNR1
GO:0032349	positive regulation of aldosterone biosynthetic process	90.2654	0.0441915	0.239392	54361	WNT4
GO:0032414	positive regulation of ion transmembrane transporter activity	90.2654	0.0441915	0.239392	65267	WNK3
GO:0032861	activation of Rap GTPase activity	90.2654	0.0441915	0.239392	26037	SIPA1L1
GO:0033602	negative regulation of dopamine secretion	90.2654	0.0441915	0.239392	1268	CNR1
GO:0035470	positive regulation of vascular wound healing	90.2654	0.0441915	0.239392	2303	FOXC2
GO:0035574	histone H4-K20 demethylation	90.2654	0.0441915	0.239392	23133	PHF8
GO:0035854	eosinophil fate commitment	90.2654	0.0441915	0.239392	2624	GATA2
GO:0036304	umbilical cord morphogenesis	90.2654	0.0441915	0.239392	23493	HEY2
GO:0042335	cuticle development	90.2654	0.0441915	0.239392	50506	DUOX2
GO:0044210	'de novo' CTP biosynthetic process	90.2654	0.0441915	0.239392	56474	CTPS2
GO:0045026	plasma membrane fusion	90.2654	0.0441915	0.239392	7075	TIE1
GO:0045082	positive regulation of interleukin-10 biosynthetic process	90.2654	0.0441915	0.239392	602	BCL3
GO:0045920	negative regulation of exocytosis	90.2654	0.0441915	0.239392	11141	IL1RAPL1
GO:0046013	regulation of T cell homeostatic proliferation	90.2654	0.0441915	0.239392	3558	IL2
GO:0046619	optic placode formation involved in camera-type eye formation	90.2654	0.0441915	0.239392	5629	PROX1
GO:0050906	detection of stimulus involved in sensory perception	90.2654	0.0441915	0.239392	5470	PPEF2
GO:0060414	aorta smooth muscle tissue morphogenesis	90.2654	0.0441915	0.239392	5629	PROX1
GO:0060465	pharynx development	90.2654	0.0441915	0.239392	6909	TBX2
GO:0060545	positive regulation of necroptosis	90.2654	0.0441915	0.239392	11035	RIPK3
GO:0060560	developmental growth involved in morphogenesis	90.2654	0.0441915	0.239392	6909	TBX2
GO:0060633	negative regulation of transcription initiation from RNA polymerase II promoter	90.2654	0.0441915	0.239392	23493	HEY2
GO:0060849	regulation of transcription involved in lymphatic endothelial cell fate commitment	90.2654	0.0441915	0.239392	5629	PROX1
GO:0060976	coronary vasculature development	90.2654	0.0441915	0.239392	2719	GPC3
GO:0060977	coronary vasculature morphogenesis	90.2654	0.0441915	0.239392	23493	HEY2
GO:0061290	canonical Wnt receptor signaling pathway involved in metanephric kidney development	90.2654	0.0441915	0.239392	55366	LGR4
GO:0070072	vacuolar proton-transporting V-type ATPase complex assembly	90.2654	0.0441915	0.239392	203547	VMA21
GO:0071109	superior temporal gyrus development	90.2654	0.0441915	0.239392	2932	GSK3B
GO:0071557	histone H3-K27 demethylation	90.2654	0.0441915	0.239392	23133	PHF8
GO:0072033	renal vesicle formation	90.2654	0.0441915	0.239392	54361	WNT4
GO:0072180	mesonephric duct morphogenesis	90.2654	0.0441915	0.239392	2719	GPC3
GO:0072203	cell proliferation involved in metanephros development	90.2654	0.0441915	0.239392	2719	GPC3
GO:0072224	metanephric glomerulus development	90.2654	0.0441915	0.239392	55366	LGR4
GO:0075732	viral penetration into host nucleus	90.2654	0.0441915	0.239392	3839	KPNA3
GO:0097411	hypoxia-inducible factor-1alpha signaling pathway	90.2654	0.0441915	0.239392	5165	PDK3
GO:2000077	negative regulation of type B pancreatic cell development	90.2654	0.0441915	0.239392	2932	GSK3B
GO:2000820	negative regulation of transcription from RNA polymerase II promoter involved in smooth muscle cell differentiation	90.2654	0.0441915	0.239392	23493	HEY2
GO:2001212	regulation of vasculogenesis	90.2654	0.0441915	0.239392	23493	HEY2
GO:0006821	chloride transport	12.4504	0.0449703	0.240858	2566	GABRG2
GO:0006821	chloride transport	12.4504	0.0449703	0.240858	115111	SLC26A7
GO:0015991	ATP hydrolysis coupled proton transport	12.4504	0.0449703	0.240858	50617	ATP6V0A4
GO:0015991	ATP hydrolysis coupled proton transport	12.4504	0.0449703	0.240858	92270	ATP6AP1L
GO:0030182	neuron differentiation	6.44753	0.0460212	0.245102	54361	WNT4
GO:0030182	neuron differentiation	6.44753	0.0460212	0.245102	11141	IL1RAPL1
GO:0030182	neuron differentiation	6.44753	0.0460212	0.245102	6594	SMARCA1
GO:0007040	lysosome organization	12.0354	0.0480081	0.252843	57617	VPS18
GO:0007040	lysosome organization	12.0354	0.0480081	0.252843	134829	CLVS2
GO:0007498	mesoderm development	12.0354	0.0480081	0.252843	7075	TIE1
GO:0007498	mesoderm development	12.0354	0.0480081	0.252843	2303	FOXC2
GO:0045087	innate immune response	2.60694	0.0505006	0.255784	2033	EP300
GO:0045087	innate immune response	2.60694	0.0505006	0.255784	196883	ADCY4
GO:0045087	innate immune response	2.60694	0.0505006	0.255784	11035	RIPK3
GO:0045087	innate immune response	2.60694	0.0505006	0.255784	8887	TAX1BP1
GO:0045087	innate immune response	2.60694	0.0505006	0.255784	5528	PPP2R5D
GO:0045087	innate immune response	2.60694	0.0505006	0.255784	51135	IRAK4
GO:0045087	innate immune response	2.60694	0.0505006	0.255784	3709	ITPR2
GO:0045087	innate immune response	2.60694	0.0505006	0.255784	2932	GSK3B
GO:0001837	epithelial to mesenchymal transition	11.6472	0.0511334	0.255784	54361	WNT4
GO:0001837	epithelial to mesenchymal transition	11.6472	0.0511334	0.255784	2932	GSK3B
GO:0007131	reciprocal meiotic recombination	11.6472	0.0511334	0.255784	25788	RAD54B
GO:0007131	reciprocal meiotic recombination	11.6472	0.0511334	0.255784	5890	RAD51B
GO:0010595	positive regulation of endothelial cell migration	11.6472	0.0511334	0.255784	5629	PROX1
GO:0010595	positive regulation of endothelial cell migration	11.6472	0.0511334	0.255784	2303	FOXC2
GO:0030282	bone mineralization	11.6472	0.0511334	0.255784	2719	GPC3
GO:0030282	bone mineralization	11.6472	0.0511334	0.255784	50506	DUOX2
GO:0032729	positive regulation of interferon-gamma production	11.6472	0.0511334	0.255784	3558	IL2
GO:0032729	positive regulation of interferon-gamma production	11.6472	0.0511334	0.255784	602	BCL3
GO:0043407	negative regulation of MAP kinase activity	11.6472	0.0511334	0.255784	8692	HYAL2
GO:0043407	negative regulation of MAP kinase activity	11.6472	0.0511334	0.255784	2932	GSK3B
GO:0045071	negative regulation of viral genome replication	11.6472	0.0511334	0.255784	3609	ILF3
GO:0045071	negative regulation of viral genome replication	11.6472	0.0511334	0.255784	5629	PROX1
GO:0009887	organ morphogenesis	6.15446	0.0521558	0.255784	2313	FLI1
GO:0009887	organ morphogenesis	6.15446	0.0521558	0.255784	2033	EP300
GO:0009887	organ morphogenesis	6.15446	0.0521558	0.255784	2932	GSK3B
GO:0006259	DNA metabolic process	11.2832	0.0543451	0.255784	9232	PTTG1
GO:0006259	DNA metabolic process	11.2832	0.0543451	0.255784	5890	RAD51B
GO:0071560	cellular response to transforming growth factor beta stimulus	11.2832	0.0543451	0.255784	8692	HYAL2
GO:0071560	cellular response to transforming growth factor beta stimulus	11.2832	0.0543451	0.255784	54361	WNT4
GO:0007015	actin filament organization	10.9413	0.0576422	0.255784	9181	ARHGEF2
GO:0007015	actin filament organization	10.9413	0.0576422	0.255784	57477	SHROOM4
GO:0030514	negative regulation of BMP signaling pathway	10.9413	0.0576422	0.255784	23111	SPG20
GO:0030514	negative regulation of BMP signaling pathway	10.9413	0.0576422	0.255784	390598	SKOR1
GO:0042059	negative regulation of epidermal growth factor receptor signaling pathway	10.9413	0.0576422	0.255784	3672	ITGA1
GO:0042059	negative regulation of epidermal growth factor receptor signaling pathway	10.9413	0.0576422	0.255784	30011	SH3KBP1
GO:0016567	protein ubiquitination	3.48515	0.0602117	0.255784	55236	UBA6
GO:0016567	protein ubiquitination	3.48515	0.0602117	0.255784	140462	ASB9
GO:0016567	protein ubiquitination	3.48515	0.0602117	0.255784	140460	ASB7
GO:0016567	protein ubiquitination	3.48515	0.0602117	0.255784	57674	RNF213
GO:0016567	protein ubiquitination	3.48515	0.0602117	0.255784	57820	CCNB1IP1
GO:0006364	rRNA processing	5.82358	0.0604497	0.255784	55813	UTP6
GO:0006364	rRNA processing	5.82358	0.0604497	0.255784	5303	PIN4
GO:0006364	rRNA processing	5.82358	0.0604497	0.255784	81887	LAS1L
GO:0009653	anatomical structure morphogenesis	5.82358	0.0604497	0.255784	2719	GPC3
GO:0009653	anatomical structure morphogenesis	5.82358	0.0604497	0.255784	3215	HOXB5
GO:0009653	anatomical structure morphogenesis	5.82358	0.0604497	0.255784	3229	HOXC13
GO:0032092	positive regulation of protein binding	10.316	0.0644884	0.255784	2932	GSK3B
GO:0032092	positive regulation of protein binding	10.316	0.0644884	0.255784	2033	EP300
GO:0034142	toll-like receptor 4 signaling pathway	5.64159	0.0657626	0.255784	51135	IRAK4
GO:0034142	toll-like receptor 4 signaling pathway	5.64159	0.0657626	0.255784	11035	RIPK3
GO:0034142	toll-like receptor 4 signaling pathway	5.64159	0.0657626	0.255784	5528	PPP2R5D
GO:0000320	re-entry into mitotic cell cycle	60.177	0.0661046	0.255784	2932	GSK3B
GO:0001838	embryonic epithelial tube formation	60.177	0.0661046	0.255784	54361	WNT4
GO:0002005	angiotensin catabolic process in blood	60.177	0.0661046	0.255784	59272	ACE2
GO:0003051	angiotensin-mediated drinking behavior	60.177	0.0661046	0.255784	59272	ACE2
GO:0003199	endocardial cushion to mesenchymal transition involved in heart valve formation	60.177	0.0661046	0.255784	23493	HEY2
GO:0003256	regulation of transcription from RNA polymerase II promoter involved in myocardial precursor cell differentiation	60.177	0.0661046	0.255784	6909	TBX2
GO:0003309	type B pancreatic cell differentiation	60.177	0.0661046	0.255784	222546	RFX6
GO:0003333	amino acid transmembrane transport	60.177	0.0661046	0.255784	11254	SLC6A14
GO:0006482	protein demethylation	60.177	0.0661046	0.255784	5253	PHF2
GO:0006556	S-adenosylmethionine biosynthetic process	60.177	0.0661046	0.255784	4143	MAT1A
GO:0007132	meiotic metaphase I	60.177	0.0661046	0.255784	57820	CCNB1IP1
GO:0007521	muscle cell fate determination	60.177	0.0661046	0.255784	6909	TBX2
GO:0009405	pathogenesis	60.177	0.0661046	0.255784	57583	TMEM181
GO:0010621	negative regulation of transcription by transcription factor localization	60.177	0.0661046	0.255784	23493	HEY2
GO:0018076	N-terminal peptidyl-lysine acetylation	60.177	0.0661046	0.255784	2033	EP300
GO:0018393	internal peptidyl-lysine acetylation	60.177	0.0661046	0.255784	2033	EP300
GO:0019064	viral entry into host cell via membrane fusion with the plasma membrane	60.177	0.0661046	0.255784	8692	HYAL2
GO:0031952	regulation of protein autophosphorylation	60.177	0.0661046	0.255784	2045	EPHA7
GO:0032317	regulation of Rap GTPase activity	60.177	0.0661046	0.255784	26037	SIPA1L1
GO:0032800	receptor biosynthetic process	60.177	0.0661046	0.255784	59272	ACE2
GO:0033004	negative regulation of mast cell activation	60.177	0.0661046	0.255784	1268	CNR1
GO:0035910	ascending aorta morphogenesis	60.177	0.0661046	0.255784	23493	HEY2
GO:0036302	atrioventricular canal development	60.177	0.0661046	0.255784	6909	TBX2
GO:0043506	regulation of JUN kinase activity	60.177	0.0661046	0.255784	5470	PPEF2
GO:0044027	hypermethylation of CpG island	60.177	0.0661046	0.255784	2932	GSK3B
GO:0045591	positive regulation of regulatory T cell differentiation	60.177	0.0661046	0.255784	3558	IL2
GO:0045759	negative regulation of action potential	60.177	0.0661046	0.255784	1268	CNR1
GO:0050855	regulation of B cell receptor signaling pathway	60.177	0.0661046	0.255784	26191	PTPN22
GO:0051932	synaptic transmission, GABAergic	60.177	0.0661046	0.255784	2566	GABRG2
GO:0060024	rhythmic synaptic transmission	60.177	0.0661046	0.255784	9254	CACNA2D2
GO:0060126	somatotropin secreting cell differentiation	60.177	0.0661046	0.255784	54361	WNT4
GO:0060421	positive regulation of heart growth	60.177	0.0661046	0.255784	5629	PROX1
GO:0060748	tertiary branching involved in mammary gland duct morphogenesis	60.177	0.0661046	0.255784	54361	WNT4
GO:0060948	cardiac vascular smooth muscle cell development	60.177	0.0661046	0.255784	23493	HEY2
GO:0061184	positive regulation of dermatome development	60.177	0.0661046	0.255784	54361	WNT4
GO:0070858	negative regulation of bile acid biosynthetic process	60.177	0.0661046	0.255784	5629	PROX1
GO:0072011	glomerular endothelium development	60.177	0.0661046	0.255784	2303	FOXC2
GO:0072034	renal vesicle induction	60.177	0.0661046	0.255784	54361	WNT4
GO:0072138	mesenchymal cell proliferation involved in ureteric bud development	60.177	0.0661046	0.255784	2719	GPC3
GO:0072144	glomerular mesangial cell development	60.177	0.0661046	0.255784	2303	FOXC2
GO:0072282	metanephric nephron tubule morphogenesis	60.177	0.0661046	0.255784	55366	LGR4
GO:0090292	nuclear matrix anchoring at nuclear membrane	60.177	0.0661046	0.255784	23345	SYNE1
GO:1901164	negative regulation of trophoblast cell migration	60.177	0.0661046	0.255784	7076	TIMP1
GO:2000021	regulation of ion homeostasis	60.177	0.0661046	0.255784	65267	WNK3
GO:2000466	negative regulation of glycogen (starch) synthase activity	60.177	0.0661046	0.255784	2932	GSK3B
GO:2000738	positive regulation of stem cell differentiation	60.177	0.0661046	0.255784	2932	GSK3B
GO:0034332	adherens junction organization	10.0295	0.0680355	0.262185	1005	CDH7
GO:0034332	adherens junction organization	10.0295	0.0680355	0.262185	1007	CDH9
GO:0003151	outflow tract morphogenesis	9.75843	0.0716638	0.27505	23493	HEY2
GO:0003151	outflow tract morphogenesis	9.75843	0.0716638	0.27505	6909	TBX2
GO:0097190	apoptotic signaling pathway	5.41593	0.0732414	0.279618	9181	ARHGEF2
GO:0097190	apoptotic signaling pathway	5.41593	0.0732414	0.279618	9500	MAGED1
GO:0097190	apoptotic signaling pathway	5.41593	0.0732414	0.279618	11035	RIPK3
GO:0006281	DNA repair	3.27049	0.0769915	0.279618	10036	CHAF1A
GO:0006281	DNA repair	3.27049	0.0769915	0.279618	9643	MORF4L2
GO:0006281	DNA repair	3.27049	0.0769915	0.279618	9232	PTTG1
GO:0006281	DNA repair	3.27049	0.0769915	0.279618	5890	RAD51B
GO:0006281	DNA repair	3.27049	0.0769915	0.279618	10038	PARP2
GO:0006508	proteolysis	2.58958	0.0787733	0.279618	7512	XPNPEP2
GO:0006508	proteolysis	2.58958	0.0787733	0.279618	8745	ADAM23
GO:0006508	proteolysis	2.58958	0.0787733	0.279618	341277	OVCH2
GO:0006508	proteolysis	2.58958	0.0787733	0.279618	29761	USP25
GO:0006508	proteolysis	2.58958	0.0787733	0.279618	7093	TLL2
GO:0006508	proteolysis	2.58958	0.0787733	0.279618	59272	ACE2
GO:0006508	proteolysis	2.58958	0.0787733	0.279618	51029	DESI2
GO:0007188	adenylate cyclase-modulating G-protein coupled receptor signaling pathway	9.25799	0.0791603	0.279618	196883	ADCY4
GO:0007188	adenylate cyclase-modulating G-protein coupled receptor signaling pathway	9.25799	0.0791603	0.279618	1268	CNR1
GO:0030199	collagen fibril organization	9.25799	0.0791603	0.279618	2303	FOXC2
GO:0030199	collagen fibril organization	9.25799	0.0791603	0.279618	50509	COL5A3
GO:0045727	positive regulation of translation	9.25799	0.0791603	0.279618	23034	SAMD4A
GO:0045727	positive regulation of translation	9.25799	0.0791603	0.279618	602	BCL3
GO:0007173	epidermal growth factor receptor signaling pathway	3.90337	0.0797028	0.279618	3709	ITPR2
GO:0007173	epidermal growth factor receptor signaling pathway	3.90337	0.0797028	0.279618	30011	SH3KBP1
GO:0007173	epidermal growth factor receptor signaling pathway	3.90337	0.0797028	0.279618	2932	GSK3B
GO:0007173	epidermal growth factor receptor signaling pathway	3.90337	0.0797028	0.279618	196883	ADCY4
GO:0001756	somitogenesis	9.02654	0.0830265	0.279618	2303	FOXC2
GO:0001756	somitogenesis	9.02654	0.0830265	0.279618	2033	EP300
GO:0048839	inner ear development	9.02654	0.0830265	0.279618	5629	PROX1
GO:0048839	inner ear development	9.02654	0.0830265	0.279618	50506	DUOX2
GO:0006006	glucose metabolic process	5.15802	0.0832273	0.279618	5165	PDK3
GO:0006006	glucose metabolic process	5.15802	0.0832273	0.279618	680	BRS3
GO:0006006	glucose metabolic process	5.15802	0.0832273	0.279618	5528	PPP2R5D
GO:0007249	I-kappaB kinase/NF-kappaB cascade	8.80638	0.0869701	0.279618	602	BCL3
GO:0007249	I-kappaB kinase/NF-kappaB cascade	8.80638	0.0869701	0.279618	11035	RIPK3
GO:0001696	gastric acid secretion	45.1327	0.0878968	0.279618	115111	SLC26A7
GO:0001732	formation of translation initiation complex	45.1327	0.0878968	0.279618	219402	MTIF3
GO:0003150	muscular septum morphogenesis	45.1327	0.0878968	0.279618	23493	HEY2
GO:0006221	pyrimidine nucleotide biosynthetic process	45.1327	0.0878968	0.279618	56474	CTPS2
GO:0010764	negative regulation of fibroblast migration	45.1327	0.0878968	0.279618	8692	HYAL2
GO:0018343	protein farnesylation	45.1327	0.0878968	0.279618	23746	AIPL1
GO:0021533	cell differentiation in hindbrain	45.1327	0.0878968	0.279618	2624	GATA2
GO:0030091	protein repair	45.1327	0.0878968	0.279618	22921	MSRB2
GO:0030910	olfactory placode formation	45.1327	0.0878968	0.279618	5629	PROX1
GO:0031503	protein complex localization	45.1327	0.0878968	0.279618	1789	DNMT3B
GO:0032790	ribosome disassembly	45.1327	0.0878968	0.279618	219402	MTIF3
GO:0035357	peroxisome proliferator activated receptor signaling pathway	45.1327	0.0878968	0.279618	5165	PDK3
GO:0042345	regulation of NF-kappaB import into nucleus	45.1327	0.0878968	0.279618	602	BCL3
GO:0043049	otic placode formation	45.1327	0.0878968	0.279618	5629	PROX1
GO:0045064	T-helper 2 cell differentiation	45.1327	0.0878968	0.279618	602	BCL3
GO:0045123	cellular extravasation	45.1327	0.0878968	0.279618	3672	ITGA1
GO:0045415	negative regulation of interleukin-8 biosynthetic process	45.1327	0.0878968	0.279618	602	BCL3
GO:0045836	positive regulation of meiosis	45.1327	0.0878968	0.279618	54361	WNT4
GO:0046813	virion attachment, binding of host cell surface receptor	45.1327	0.0878968	0.279618	59272	ACE2
GO:0048343	paraxial mesodermal cell fate commitment	45.1327	0.0878968	0.279618	2303	FOXC2
GO:0048755	branching morphogenesis of a nerve	45.1327	0.0878968	0.279618	2045	EPHA7
GO:0050672	negative regulation of lymphocyte proliferation	45.1327	0.0878968	0.279618	3558	IL2
GO:0050774	negative regulation of dendrite morphogenesis	45.1327	0.0878968	0.279618	2932	GSK3B
GO:0051045	negative regulation of membrane protein ectodomain proteolysis	45.1327	0.0878968	0.279618	7076	TIMP1
GO:0051534	negative regulation of NFAT protein import into nucleus	45.1327	0.0878968	0.279618	2932	GSK3B
GO:0055005	ventricular cardiac myofibril development	45.1327	0.0878968	0.279618	5629	PROX1
GO:0060129	thyroid-stimulating hormone-secreting cell differentiation	45.1327	0.0878968	0.279618	54361	WNT4
GO:0060214	endocardium formation	45.1327	0.0878968	0.279618	5629	PROX1
GO:0060259	regulation of feeding behavior	45.1327	0.0878968	0.279618	1268	CNR1
GO:0060298	positive regulation of sarcomere organization	45.1327	0.0878968	0.279618	5629	PROX1
GO:0060596	mammary placode formation	45.1327	0.0878968	0.279618	6909	TBX2
GO:0060842	arterial endothelial cell differentiation	45.1327	0.0878968	0.279618	23493	HEY2
GO:0061156	pulmonary artery morphogenesis	45.1327	0.0878968	0.279618	23493	HEY2
GO:0061205	paramesonephric duct development	45.1327	0.0878968	0.279618	54361	WNT4
GO:0065004	protein-DNA complex assembly	45.1327	0.0878968	0.279618	23493	HEY2
GO:0070309	lens fiber cell morphogenesis	45.1327	0.0878968	0.279618	5629	PROX1
GO:0072164	mesonephric tubule development	45.1327	0.0878968	0.279618	54361	WNT4
GO:0090267	positive regulation of mitotic cell cycle spindle assembly checkpoint	45.1327	0.0878968	0.279618	51143	DYNC1LI1
GO:0097084	vascular smooth muscle cell development	45.1327	0.0878968	0.279618	23493	HEY2
GO:2000651	positive regulation of sodium ion transmembrane transporter activity	45.1327	0.0878968	0.279618	65267	WNK3
GO:0007219	Notch signaling pathway	5.01475	0.0895595	0.283955	2033	EP300
GO:0007219	Notch signaling pathway	5.01475	0.0895595	0.283955	23493	HEY2
GO:0007219	Notch signaling pathway	5.01475	0.0895595	0.283955	2303	FOXC2
GO:0017148	negative regulation of translation	8.59671	0.09099	0.287528	23034	SAMD4A
GO:0017148	negative regulation of translation	8.59671	0.09099	0.287528	3609	ILF3
GO:0002224	toll-like receptor signaling pathway	4.96874	0.0917271	0.288895	5528	PPP2R5D
GO:0002224	toll-like receptor signaling pathway	4.96874	0.0917271	0.288895	11035	RIPK3
GO:0002224	toll-like receptor signaling pathway	4.96874	0.0917271	0.288895	51135	IRAK4
GO:0042981	regulation of apoptotic process	3.72229	0.0929298	0.291713	29775	CARD10
GO:0042981	regulation of apoptotic process	3.72229	0.0929298	0.291713	79658	ARHGAP10
GO:0042981	regulation of apoptotic process	3.72229	0.0929298	0.291713	9500	MAGED1
GO:0042981	regulation of apoptotic process	3.72229	0.0929298	0.291713	602	BCL3
GO:0001658	branching involved in ureteric bud morphogenesis	8.39678	0.0950853	0.295544	2719	GPC3
GO:0001658	branching involved in ureteric bud morphogenesis	8.39678	0.0950853	0.295544	54361	WNT4
GO:0007588	excretion	8.39678	0.0950853	0.295544	50617	ATP6V0A4
GO:0007588	excretion	8.39678	0.0950853	0.295544	10725	NFAT5
GO:0043525	positive regulation of neuron apoptotic process	8.39678	0.0950853	0.295544	3672	ITGA1
GO:0043525	positive regulation of neuron apoptotic process	8.39678	0.0950853	0.295544	2045	EPHA7
GO:0043065	positive regulation of apoptotic process	3.6656	0.0976173	0.297625	1268	CNR1
GO:0043065	positive regulation of apoptotic process	3.6656	0.0976173	0.297625	9774	BCLAF1
GO:0043065	positive regulation of apoptotic process	3.6656	0.0976173	0.297625	9500	MAGED1
GO:0043065	positive regulation of apoptotic process	3.6656	0.0976173	0.297625	8692	HYAL2
GO:0006520	cellular amino acid metabolic process	8.20595	0.099255	0.297625	11254	SLC6A14
GO:0006520	cellular amino acid metabolic process	8.20595	0.099255	0.297625	4143	MAT1A
GO:0006461	protein complex assembly	4.79285	0.100681	0.297625	3839	KPNA3
GO:0006461	protein complex assembly	4.79285	0.100681	0.297625	10036	CHAF1A
GO:0006461	protein complex assembly	4.79285	0.100681	0.297625	29775	CARD10
GO:0050680	negative regulation of epithelial cell proliferation	8.02359	0.103498	0.297625	2719	GPC3
GO:0050680	negative regulation of epithelial cell proliferation	8.02359	0.103498	0.297625	9500	MAGED1
GO:0050729	positive regulation of inflammatory response	8.02359	0.103498	0.297625	8692	HYAL2
GO:0050729	positive regulation of inflammatory response	8.02359	0.103498	0.297625	3558	IL2
GO:0071356	cellular response to tumor necrosis factor	8.02359	0.103498	0.297625	8692	HYAL2
GO:0071356	cellular response to tumor necrosis factor	8.02359	0.103498	0.297625	9181	ARHGEF2
GO:0006464	cellular protein modification process	4.6689	0.107695	0.297625	55236	UBA6
GO:0006464	cellular protein modification process	4.6689	0.107695	0.297625	29761	USP25
GO:0006464	cellular protein modification process	4.6689	0.107695	0.297625	11035	RIPK3
GO:0002455	humoral immune response mediated by circulating immunoglobulin	36.1062	0.109569	0.297625	602	BCL3
GO:0002903	negative regulation of B cell apoptotic process	36.1062	0.109569	0.297625	3558	IL2
GO:0003081	regulation of systemic arterial blood pressure by renin-angiotensin	36.1062	0.109569	0.297625	59272	ACE2
GO:0006048	UDP-N-acetylglucosamine biosynthetic process	36.1062	0.109569	0.297625	5238	PGM3
GO:0006220	pyrimidine nucleotide metabolic process	36.1062	0.109569	0.297625	56474	CTPS2
GO:0010389	regulation of G2/M transition of mitotic cell cycle	36.1062	0.109569	0.297625	85417	CCNB3
GO:0010894	negative regulation of steroid biosynthetic process	36.1062	0.109569	0.297625	54361	WNT4
GO:0014031	mesenchymal cell development	36.1062	0.109569	0.297625	23493	HEY2
GO:0014034	neural crest cell fate commitment	36.1062	0.109569	0.297625	2303	FOXC2
GO:0015672	monovalent inorganic cation transport	36.1062	0.109569	0.297625	23439	ATP1B4
GO:0015886	heme transport	36.1062	0.109569	0.297625	22	ABCB7
GO:0017121	phospholipid scrambling	36.1062	0.109569	0.297625	57088	PLSCR4
GO:0019695	choline metabolic process	36.1062	0.109569	0.297625	133121	ENPP6
GO:0030240	skeletal muscle thin filament assembly	36.1062	0.109569	0.297625	5629	PROX1
GO:0031497	chromatin assembly	36.1062	0.109569	0.297625	10036	CHAF1A
GO:0031622	positive regulation of fever generation	36.1062	0.109569	0.297625	1268	CNR1
GO:0034720	histone H3-K4 demethylation	36.1062	0.109569	0.297625	8242	KDM5C
GO:0035065	regulation of histone acetylation	36.1062	0.109569	0.297625	2624	GATA2
GO:0035083	cilium axoneme assembly	36.1062	0.109569	0.297625	8481	OFD1
GO:0035372	protein localization to microtubule	36.1062	0.109569	0.297625	2932	GSK3B
GO:0035912	dorsal aorta morphogenesis	36.1062	0.109569	0.297625	23493	HEY2
GO:0042536	negative regulation of tumor necrosis factor biosynthetic process	36.1062	0.109569	0.297625	602	BCL3
GO:0043281	regulation of cysteine-type endopeptidase activity involved in apoptotic process	36.1062	0.109569	0.297625	2045	EPHA7
GO:0043620	regulation of DNA-dependent transcription in response to stress	36.1062	0.109569	0.297625	9774	BCLAF1
GO:0048845	venous blood vessel morphogenesis	36.1062	0.109569	0.297625	5629	PROX1
GO:0051026	chiasma assembly	36.1062	0.109569	0.297625	57820	CCNB1IP1
GO:0051101	regulation of DNA binding	36.1062	0.109569	0.297625	602	BCL3
GO:0051155	positive regulation of striated muscle cell differentiation	36.1062	0.109569	0.297625	9643	MORF4L2
GO:0060586	multicellular organismal iron ion homeostasis	36.1062	0.109569	0.297625	8692	HYAL2
GO:0060836	lymphatic endothelial cell differentiation	36.1062	0.109569	0.297625	5629	PROX1
GO:0070295	renal water absorption	36.1062	0.109569	0.297625	8692	HYAL2
GO:0070544	histone H3-K36 demethylation	36.1062	0.109569	0.297625	23133	PHF8
GO:0071493	cellular response to UV-B	36.1062	0.109569	0.297625	8692	HYAL2
GO:0072162	metanephric mesenchymal cell differentiation	36.1062	0.109569	0.297625	54361	WNT4
GO:0090286	cytoskeletal anchoring at nuclear membrane	36.1062	0.109569	0.297625	23345	SYNE1
GO:2000096	positive regulation of Wnt receptor signaling pathway, planar cell polarity pathway	36.1062	0.109569	0.297625	2719	GPC3
GO:2000178	negative regulation of neural precursor cell proliferation	36.1062	0.109569	0.297625	2624	GATA2
GO:0030308	negative regulation of cell growth	4.629	0.110089	0.298184	8692	HYAL2
GO:0030308	negative regulation of cell growth	4.629	0.110089	0.298184	79960	PHF17
GO:0030308	negative regulation of cell growth	4.629	0.110089	0.298184	5931	RBBP7
GO:0008284	positive regulation of cell proliferation	2.63549	0.11071	0.299012	133396	IL31RA
GO:0008284	positive regulation of cell proliferation	2.63549	0.11071	0.299012	5629	PROX1
GO:0008284	positive regulation of cell proliferation	2.63549	0.11071	0.299012	7076	TIMP1
GO:0008284	positive regulation of cell proliferation	2.63549	0.11071	0.299012	6909	TBX2
GO:0008284	positive regulation of cell proliferation	2.63549	0.11071	0.299012	28985	MCTS1
GO:0008284	positive regulation of cell proliferation	2.63549	0.11071	0.299012	3558	IL2
GO:0034220	ion transmembrane transport	4.58977	0.112512	0.303015	2566	GABRG2
GO:0034220	ion transmembrane transport	4.58977	0.112512	0.303015	121601	ANO4
GO:0034220	ion transmembrane transport	4.58977	0.112512	0.303015	1831	TSC22D3
GO:0045165	cell fate commitment	7.52212	0.11666	0.313296	23493	HEY2
GO:0045165	cell fate commitment	7.52212	0.11666	0.313296	54361	WNT4
GO:0010976	positive regulation of neuron projection development	7.36861	0.121188	0.324537	1268	CNR1
GO:0010976	positive regulation of neuron projection development	7.36861	0.121188	0.324537	1809	DPYSL3
GO:0000422	mitochondrion degradation	30.0885	0.131121	0.326254	139341	FUNDC1
GO:0001825	blastocyst formation	30.0885	0.131121	0.326254	57820	CCNB1IP1
GO:0006312	mitotic recombination	30.0885	0.131121	0.326254	25788	RAD54B
GO:0006346	methylation-dependent chromatin silencing	30.0885	0.131121	0.326254	1789	DNMT3B
GO:0006997	nucleus organization	30.0885	0.131121	0.326254	23345	SYNE1
GO:0021707	cerebellar granule cell differentiation	30.0885	0.131121	0.326254	5629	PROX1
GO:0033169	histone H3-K9 demethylation	30.0885	0.131121	0.326254	23133	PHF8
GO:0034105	positive regulation of tissue remodeling	30.0885	0.131121	0.326254	3558	IL2
GO:0034393	positive regulation of smooth muscle cell apoptotic process	30.0885	0.131121	0.326254	8241	RBM10
GO:0035567	non-canonical Wnt receptor signaling pathway	30.0885	0.131121	0.326254	54361	WNT4
GO:0043031	negative regulation of macrophage activation	30.0885	0.131121	0.326254	133396	IL31RA
GO:0043587	tongue morphogenesis	30.0885	0.131121	0.326254	3229	HOXC13
GO:0045576	mast cell activation	30.0885	0.131121	0.326254	962	CD48
GO:0045650	negative regulation of macrophage differentiation	30.0885	0.131121	0.326254	2624	GATA2
GO:0045822	negative regulation of heart contraction	30.0885	0.131121	0.326254	3558	IL2
GO:0048251	elastic fiber assembly	30.0885	0.131121	0.326254	79875	THSD4
GO:0051573	negative regulation of histone H3-K9 methylation	30.0885	0.131121	0.326254	1789	DNMT3B
GO:0055009	atrial cardiac muscle tissue morphogenesis	30.0885	0.131121	0.326254	5629	PROX1
GO:0060113	inner ear receptor cell differentiation	30.0885	0.131121	0.326254	1687	DFNA5
GO:0060411	cardiac septum morphogenesis	30.0885	0.131121	0.326254	23493	HEY2
GO:0060547	negative regulation of necrotic cell death	30.0885	0.131121	0.326254	9181	ARHGEF2
GO:0071398	cellular response to fatty acid	30.0885	0.131121	0.326254	5165	PDK3
GO:0071474	cellular hyperosmotic response	30.0885	0.131121	0.326254	9181	ARHGEF2
GO:0072112	glomerular visceral epithelial cell differentiation	30.0885	0.131121	0.326254	2303	FOXC2
GO:2000179	positive regulation of neural precursor cell proliferation	30.0885	0.131121	0.326254	5629	PROX1
GO:2000484	positive regulation of interleukin-8 secretion	30.0885	0.131121	0.326254	8692	HYAL2
GO:2000778	positive regulation of interleukin-6 secretion	30.0885	0.131121	0.326254	8692	HYAL2
GO:0000902	cell morphogenesis	6.81249	0.13998	0.346478	57477	SHROOM4
GO:0000902	cell morphogenesis	6.81249	0.13998	0.346478	9181	ARHGEF2
GO:0016525	negative regulation of angiogenesis	6.81249	0.13998	0.346478	2969	GTF2I
GO:0016525	negative regulation of angiogenesis	6.81249	0.13998	0.346478	7075	TIE1
GO:0005975	carbohydrate metabolic process	2.72705	0.151243	0.348486	2719	GPC3
GO:0005975	carbohydrate metabolic process	2.72705	0.151243	0.348486	23165	NUP205
GO:0005975	carbohydrate metabolic process	2.72705	0.151243	0.348486	5238	PGM3
GO:0005975	carbohydrate metabolic process	2.72705	0.151243	0.348486	5528	PPP2R5D
GO:0005975	carbohydrate metabolic process	2.72705	0.151243	0.348486	8692	HYAL2
GO:0001895	retina homeostasis	25.7901	0.152555	0.348486	23746	AIPL1
GO:0003184	pulmonary valve morphogenesis	25.7901	0.152555	0.348486	23493	HEY2
GO:0003208	cardiac ventricle morphogenesis	25.7901	0.152555	0.348486	23493	HEY2
GO:0006208	pyrimidine nucleobase catabolic process	25.7901	0.152555	0.348486	1809	DPYSL3
GO:0010801	negative regulation of peptidyl-threonine phosphorylation	25.7901	0.152555	0.348486	5470	PPEF2
GO:0015693	magnesium ion transport	25.7901	0.152555	0.348486	84061	MAGT1
GO:0021516	dorsal spinal cord development	25.7901	0.152555	0.348486	5629	PROX1
GO:0032228	regulation of synaptic transmission, GABAergic	25.7901	0.152555	0.348486	1268	CNR1
GO:0032516	positive regulation of phosphoprotein phosphatase activity	25.7901	0.152555	0.348486	3672	ITGA1
GO:0034389	lipid particle organization	25.7901	0.152555	0.348486	23111	SPG20
GO:0042117	monocyte activation	25.7901	0.152555	0.348486	8692	HYAL2
GO:0043044	ATP-dependent chromatin remodeling	25.7901	0.152555	0.348486	6594	SMARCA1
GO:0043254	regulation of protein complex assembly	25.7901	0.152555	0.348486	3054	HCFC1
GO:0043405	regulation of MAP kinase activity	25.7901	0.152555	0.348486	5470	PPEF2
GO:0043983	histone H4-K12 acetylation	25.7901	0.152555	0.348486	79960	PHF17
GO:0045654	positive regulation of megakaryocyte differentiation	25.7901	0.152555	0.348486	2624	GATA2
GO:0048304	positive regulation of isotype switching to IgG isotypes	25.7901	0.152555	0.348486	3558	IL2
GO:0048642	negative regulation of skeletal muscle tissue development	25.7901	0.152555	0.348486	1831	TSC22D3
GO:0051001	negative regulation of nitric-oxide synthase activity	25.7901	0.152555	0.348486	1268	CNR1
GO:0051024	positive regulation of immunoglobulin secretion	25.7901	0.152555	0.348486	3558	IL2
GO:0051292	nuclear pore complex assembly	25.7901	0.152555	0.348486	23165	NUP205
GO:0051481	reduction of cytosolic calcium ion concentration	25.7901	0.152555	0.348486	2969	GTF2I
GO:0051966	regulation of synaptic transmission, glutamatergic	25.7901	0.152555	0.348486	1268	CNR1
GO:0060042	retina morphogenesis in camera-type eye	25.7901	0.152555	0.348486	5629	PROX1
GO:0060231	mesenchymal to epithelial transition	25.7901	0.152555	0.348486	54361	WNT4
GO:0060999	positive regulation of dendritic spine development	25.7901	0.152555	0.348486	3558	IL2
GO:0061099	negative regulation of protein tyrosine kinase activity	25.7901	0.152555	0.348486	8692	HYAL2
GO:0061180	mammary gland epithelium development	25.7901	0.152555	0.348486	54361	WNT4
GO:0071361	cellular response to ethanol	25.7901	0.152555	0.348486	3709	ITPR2
GO:0090002	establishment of protein localization to plasma membrane	25.7901	0.152555	0.348486	54361	WNT4
GO:2001022	positive regulation of response to DNA damage stimulus	25.7901	0.152555	0.348486	9774	BCLAF1
GO:0007202	activation of phospholipase C activity	6.33442	0.159819	0.362459	3709	ITPR2
GO:0007202	activation of phospholipase C activity	6.33442	0.159819	0.362459	196883	ADCY4
GO:0007603	phototransduction, visible light	6.33442	0.159819	0.362459	23746	AIPL1
GO:0007603	phototransduction, visible light	6.33442	0.159819	0.362459	2719	GPC3
GO:0045454	cell redox homeostasis	6.33442	0.159819	0.362459	54495	TMX3
GO:0045454	cell redox homeostasis	6.33442	0.159819	0.362459	6415	SEPW1
GO:0000733	DNA strand renaturation	22.5664	0.17387	0.377182	6594	SMARCA1
GO:0001775	cell activation	22.5664	0.17387	0.377182	7076	TIMP1
GO:0006655	phosphatidylglycerol biosynthetic process	22.5664	0.17387	0.377182	8760	CDS2
GO:0007099	centriole replication	22.5664	0.17387	0.377182	8481	OFD1
GO:0008535	respiratory chain complex IV assembly	22.5664	0.17387	0.377182	1352	COX10
GO:0009190	cyclic nucleotide biosynthetic process	22.5664	0.17387	0.377182	196883	ADCY4
GO:0010667	negative regulation of cardiac muscle cell apoptotic process	22.5664	0.17387	0.377182	23493	HEY2
GO:0030837	negative regulation of actin filament polymerization	22.5664	0.17387	0.377182	80206	FHOD3
GO:0045197	establishment or maintenance of epithelial cell apical/basal polarity	22.5664	0.17387	0.377182	1741	DLG3
GO:0045446	endothelial cell differentiation	22.5664	0.17387	0.377182	3215	HOXB5
GO:0045719	negative regulation of glycogen biosynthetic process	22.5664	0.17387	0.377182	2932	GSK3B
GO:0045737	positive regulation of cyclin-dependent protein kinase activity	22.5664	0.17387	0.377182	5629	PROX1
GO:0051764	actin crosslink formation	22.5664	0.17387	0.377182	1809	DPYSL3
GO:0060059	embryonic retina morphogenesis in camera-type eye	22.5664	0.17387	0.377182	5629	PROX1
GO:0060287	epithelial cilium movement involved in determination of left/right asymmetry	22.5664	0.17387	0.377182	8481	OFD1
GO:0061001	regulation of dendritic spine morphogenesis	22.5664	0.17387	0.377182	26037	SIPA1L1
GO:0061314	Notch signaling involved in heart development	22.5664	0.17387	0.377182	23493	HEY2
GO:0070365	hepatocyte differentiation	22.5664	0.17387	0.377182	5629	PROX1
GO:0097105	presynaptic membrane assembly	22.5664	0.17387	0.377182	11141	IL1RAPL1
GO:0008380	RNA splicing	3.00885	0.180531	0.390738	8241	RBM10
GO:0008380	RNA splicing	3.00885	0.180531	0.390738	2334	AFF2
GO:0008380	RNA splicing	3.00885	0.180531	0.390738	8683	SRSF9
GO:0008380	RNA splicing	3.00885	0.180531	0.390738	8233	ZRSR2
GO:0016044	cellular membrane organization	3.78736	0.18215	0.393344	1315	COPB1
GO:0016044	cellular membrane organization	3.78736	0.18215	0.393344	27183	VPS4A
GO:0016044	cellular membrane organization	3.78736	0.18215	0.393344	22818	COPZ1
GO:0007267	cell-cell signaling	2.98398	0.185111	0.398829	3558	IL2
GO:0007267	cell-cell signaling	2.98398	0.185111	0.398829	54361	WNT4
GO:0007267	cell-cell signaling	2.98398	0.185111	0.398829	8838	WISP3
GO:0007267	cell-cell signaling	2.98398	0.185111	0.398829	30011	SH3KBP1
GO:0001570	vasculogenesis	5.73114	0.191419	0.401137	2303	FOXC2
GO:0001570	vasculogenesis	5.73114	0.191419	0.401137	23493	HEY2
GO:0045216	cell-cell junction organization	5.73114	0.191419	0.401137	1005	CDH7
GO:0045216	cell-cell junction organization	5.73114	0.191419	0.401137	1007	CDH9
GO:0000302	response to reactive oxygen species	20.059	0.195068	0.401137	8692	HYAL2
GO:0001817	regulation of cytokine production	20.059	0.195068	0.401137	59272	ACE2
GO:0002467	germinal center formation	20.059	0.195068	0.401137	602	BCL3
GO:0003203	endocardial cushion morphogenesis	20.059	0.195068	0.401137	6909	TBX2
GO:0003214	cardiac left ventricle morphogenesis	20.059	0.195068	0.401137	23493	HEY2
GO:0006491	N-glycan processing	20.059	0.195068	0.401137	11320	MGAT4A
GO:0006983	ER overload response	20.059	0.195068	0.401137	2932	GSK3B
GO:0007599	hemostasis	20.059	0.195068	0.401137	2313	FLI1
GO:0010225	response to UV-C	20.059	0.195068	0.401137	602	BCL3
GO:0010226	response to lithium ion	20.059	0.195068	0.401137	2932	GSK3B
GO:0014898	cardiac muscle hypertrophy in response to stress	20.059	0.195068	0.401137	23493	HEY2
GO:0018345	protein palmitoylation	20.059	0.195068	0.401137	54361	WNT4
GO:0033630	positive regulation of cell adhesion mediated by integrin	20.059	0.195068	0.401137	2303	FOXC2
GO:0034063	stress granule assembly	20.059	0.195068	0.401137	10084	PQBP1
GO:0042312	regulation of vasodilation	20.059	0.195068	0.401137	59272	ACE2
GO:0050919	negative chemotaxis	20.059	0.195068	0.401137	2045	EPHA7
GO:0060413	atrial septum morphogenesis	20.059	0.195068	0.401137	23493	HEY2
GO:0060765	regulation of androgen receptor signaling pathway	20.059	0.195068	0.401137	2033	EP300
GO:2000377	regulation of reactive oxygen species metabolic process	20.059	0.195068	0.401137	5165	PDK3
GO:0008285	negative regulation of cell proliferation	2.52138	0.199634	0.409638	5629	PROX1
GO:0008285	negative regulation of cell proliferation	2.52138	0.199634	0.409638	1687	DFNA5
GO:0008285	negative regulation of cell proliferation	2.52138	0.199634	0.409638	8241	RBM10
GO:0008285	negative regulation of cell proliferation	2.52138	0.199634	0.409638	3672	ITGA1
GO:0008285	negative regulation of cell proliferation	2.52138	0.199634	0.409638	1741	DLG3
GO:0006879	cellular iron ion homeostasis	5.5548	0.202417	0.41267	22	ABCB7
GO:0006879	cellular iron ion homeostasis	5.5548	0.202417	0.41267	50617	ATP6V0A4
GO:0034146	toll-like receptor 5 signaling pathway	5.5548	0.202417	0.41267	51135	IRAK4
GO:0034146	toll-like receptor 5 signaling pathway	5.5548	0.202417	0.41267	5528	PPP2R5D
GO:0034166	toll-like receptor 10 signaling pathway	5.5548	0.202417	0.41267	51135	IRAK4
GO:0034166	toll-like receptor 10 signaling pathway	5.5548	0.202417	0.41267	5528	PPP2R5D
GO:0006952	defense response	5.47063	0.208	0.422236	962	CD48
GO:0006952	defense response	5.47063	0.208	0.422236	133396	IL31RA
GO:0010629	negative regulation of gene expression	5.47063	0.208	0.422236	23493	HEY2
GO:0010629	negative regulation of gene expression	5.47063	0.208	0.422236	54361	WNT4
GO:0000266	mitochondrial fission	18.0531	0.216148	0.424241	1352	COX10
GO:0003215	cardiac right ventricle morphogenesis	18.0531	0.216148	0.424241	23493	HEY2
GO:0003222	ventricular trabecula myocardium morphogenesis	18.0531	0.216148	0.424241	23493	HEY2
GO:0006584	catecholamine metabolic process	18.0531	0.216148	0.424241	26002	MOXD1
GO:0006996	organelle organization	18.0531	0.216148	0.424241	24137	KIF4A
GO:0007589	body fluid secretion	18.0531	0.216148	0.424241	1831	TSC22D3
GO:0008343	adult feeding behavior	18.0531	0.216148	0.424241	680	BRS3
GO:0010975	regulation of neuron projection development	18.0531	0.216148	0.424241	11141	IL1RAPL1
GO:0031333	negative regulation of protein complex assembly	18.0531	0.216148	0.424241	2932	GSK3B
GO:0035909	aorta morphogenesis	18.0531	0.216148	0.424241	6909	TBX2
GO:0040037	negative regulation of fibroblast growth factor receptor signaling pathway	18.0531	0.216148	0.424241	54361	WNT4
GO:0042592	homeostatic process	18.0531	0.216148	0.424241	133396	IL31RA
GO:0046620	regulation of organ growth	18.0531	0.216148	0.424241	2303	FOXC2
GO:0050775	positive regulation of dendrite morphogenesis	18.0531	0.216148	0.424241	11141	IL1RAPL1
GO:0051571	positive regulation of histone H3-K4 methylation	18.0531	0.216148	0.424241	1789	DNMT3B
GO:0097150	neuronal stem cell maintenance	18.0531	0.216148	0.424241	5629	PROX1
GO:0001558	regulation of cell growth	5.30973	0.219329	0.429595	9643	MORF4L2
GO:0001558	regulation of cell growth	5.30973	0.219329	0.429595	8838	WISP3
GO:0001666	response to hypoxia	3.49415	0.221597	0.433142	3709	ITPR2
GO:0001666	response to hypoxia	3.49415	0.221597	0.433142	2033	EP300
GO:0001666	response to hypoxia	3.49415	0.221597	0.433142	139341	FUNDC1
GO:0008543	fibroblast growth factor receptor signaling pathway	3.47175	0.225054	0.438093	3709	ITPR2
GO:0008543	fibroblast growth factor receptor signaling pathway	3.47175	0.225054	0.438093	2932	GSK3B
GO:0008543	fibroblast growth factor receptor signaling pathway	3.47175	0.225054	0.438093	196883	ADCY4
GO:0046777	protein autophosphorylation	3.47175	0.225054	0.438093	8428	STK24
GO:0046777	protein autophosphorylation	3.47175	0.225054	0.438093	65267	WNK3
GO:0046777	protein autophosphorylation	3.47175	0.225054	0.438093	1195	CLK1
GO:0001503	ossification	5.08538	0.23672	0.439029	50617	ATP6V0A4
GO:0001503	ossification	5.08538	0.23672	0.439029	2303	FOXC2
GO:0007018	microtubule-based movement	5.08538	0.23672	0.439029	24137	KIF4A
GO:0007018	microtubule-based movement	5.08538	0.23672	0.439029	1768	DNAH6
GO:0038123	toll-like receptor TLR1:TLR2 signaling pathway	5.08538	0.23672	0.439029	5528	PPP2R5D
GO:0038123	toll-like receptor TLR1:TLR2 signaling pathway	5.08538	0.23672	0.439029	51135	IRAK4
GO:0038124	toll-like receptor TLR6:TLR2 signaling pathway	5.08538	0.23672	0.439029	51135	IRAK4
GO:0038124	toll-like receptor TLR6:TLR2 signaling pathway	5.08538	0.23672	0.439029	5528	PPP2R5D
GO:0001736	establishment of planar polarity	16.4119	0.237113	0.439029	1741	DLG3
GO:0006171	cAMP biosynthetic process	16.4119	0.237113	0.439029	196883	ADCY4
GO:0006195	purine nucleotide catabolic process	16.4119	0.237113	0.439029	22978	NT5C2
GO:0006376	mRNA splice site selection	16.4119	0.237113	0.439029	8683	SRSF9
GO:0006702	androgen biosynthetic process	16.4119	0.237113	0.439029	54361	WNT4
GO:0006895	Golgi to endosome transport	16.4119	0.237113	0.439029	23033	DOPEY1
GO:0010906	regulation of glucose metabolic process	16.4119	0.237113	0.439029	5165	PDK3
GO:0032740	positive regulation of interleukin-17 production	16.4119	0.237113	0.439029	3558	IL2
GO:0042088	T-helper 1 type immune response	16.4119	0.237113	0.439029	602	BCL3
GO:0043249	erythrocyte maturation	16.4119	0.237113	0.439029	7076	TIMP1
GO:0043923	positive regulation by host of viral transcription	16.4119	0.237113	0.439029	2033	EP300
GO:0048599	oocyte development	16.4119	0.237113	0.439029	54361	WNT4
GO:0050673	epithelial cell proliferation	16.4119	0.237113	0.439029	55366	LGR4
GO:0050860	negative regulation of T cell receptor signaling pathway	16.4119	0.237113	0.439029	26191	PTPN22
GO:0050868	negative regulation of T cell activation	16.4119	0.237113	0.439029	26191	PTPN22
GO:0051457	maintenance of protein location in nucleus	16.4119	0.237113	0.439029	602	BCL3
GO:0055015	ventricular cardiac muscle cell development	16.4119	0.237113	0.439029	23493	HEY2
GO:0060317	cardiac epithelial to mesenchymal transition	16.4119	0.237113	0.439029	23493	HEY2
GO:0070935	3'-UTR-mediated mRNA stabilization	16.4119	0.237113	0.439029	8241	RBM10
GO:0090307	spindle assembly involved in mitosis	16.4119	0.237113	0.439029	8481	OFD1
GO:2000678	negative regulation of transcription regulatory region DNA binding	16.4119	0.237113	0.439029	23493	HEY2
GO:0008584	male gonad development	5.01475	0.242619	0.447477	54361	WNT4
GO:0008584	male gonad development	5.01475	0.242619	0.447477	10046	MAMLD1
GO:0034162	toll-like receptor 9 signaling pathway	5.01475	0.242619	0.447477	5528	PPP2R5D
GO:0034162	toll-like receptor 9 signaling pathway	5.01475	0.242619	0.447477	51135	IRAK4
GO:0034134	toll-like receptor 2 signaling pathway	4.94605	0.248569	0.456245	51135	IRAK4
GO:0034134	toll-like receptor 2 signaling pathway	4.94605	0.248569	0.456245	5528	PPP2R5D
GO:0060070	canonical Wnt receptor signaling pathway	4.94605	0.248569	0.456245	54361	WNT4
GO:0060070	canonical Wnt receptor signaling pathway	4.94605	0.248569	0.456245	2932	GSK3B
GO:0030154	cell differentiation	2.36297	0.249472	0.456245	54437	SEMA5B
GO:0030154	cell differentiation	2.36297	0.249472	0.456245	7093	TLL2
GO:0030154	cell differentiation	2.36297	0.249472	0.456245	1730	DIAPH2
GO:0030154	cell differentiation	2.36297	0.249472	0.456245	63946	DMRTC2
GO:0030154	cell differentiation	2.36297	0.249472	0.456245	25975	EGFL6
GO:0001655	urogenital system development	15.0442	0.257961	0.456245	2624	GATA2
GO:0002003	angiotensin maturation	15.0442	0.257961	0.456245	59272	ACE2
GO:0003148	outflow tract septum morphogenesis	15.0442	0.257961	0.456245	6909	TBX2
GO:0008631	intrinsic apoptotic signaling pathway in response to oxidative stress	15.0442	0.257961	0.456245	8428	STK24
GO:0009987	cellular process	15.0442	0.257961	0.456245	7512	XPNPEP2
GO:0010460	positive regulation of heart rate	15.0442	0.257961	0.456245	23493	HEY2
GO:0010510	regulation of acetyl-CoA biosynthetic process from pyruvate	15.0442	0.257961	0.456245	5165	PDK3
GO:0016024	CDP-diacylglycerol biosynthetic process	15.0442	0.257961	0.456245	8760	CDS2
GO:0031334	positive regulation of protein complex assembly	15.0442	0.257961	0.456245	2932	GSK3B
GO:0035108	limb morphogenesis	15.0442	0.257961	0.456245	9496	TBX4
GO:0042446	hormone biosynthetic process	15.0442	0.257961	0.456245	50506	DUOX2
GO:0043252	sodium-independent organic anion transport	15.0442	0.257961	0.456245	28232	SLCO3A1
GO:0045088	regulation of innate immune response	15.0442	0.257961	0.456245	26191	PTPN22
GO:0046622	positive regulation of organ growth	15.0442	0.257961	0.456245	9254	CACNA2D2
GO:0048025	negative regulation of mRNA splicing, via spliceosome	15.0442	0.257961	0.456245	8683	SRSF9
GO:0048703	embryonic viscerocranium morphogenesis	15.0442	0.257961	0.456245	2303	FOXC2
GO:0050730	regulation of peptidyl-tyrosine phosphorylation	15.0442	0.257961	0.456245	2045	EPHA7
GO:0060134	prepulse inhibition	15.0442	0.257961	0.456245	2895	GRID2
GO:0070372	regulation of ERK1 and ERK2 cascade	15.0442	0.257961	0.456245	2045	EPHA7
GO:0007160	cell-matrix adhesion	4.81416	0.260616	0.459227	50509	COL5A3
GO:0007160	cell-matrix adhesion	4.81416	0.260616	0.459227	3672	ITGA1
GO:0034329	cell junction assembly	4.81416	0.260616	0.459227	1005	CDH7
GO:0034329	cell junction assembly	4.81416	0.260616	0.459227	1007	CDH9
GO:0006814	sodium ion transport	4.75081	0.266712	0.468228	23439	ATP1B4
GO:0006814	sodium ion transport	4.75081	0.266712	0.468228	6332	SCN7A
GO:0035666	TRIF-dependent toll-like receptor signaling pathway	4.75081	0.266712	0.468228	5528	PPP2R5D
GO:0035666	TRIF-dependent toll-like receptor signaling pathway	4.75081	0.266712	0.468228	11035	RIPK3
GO:0055086	nucleobase-containing small molecule metabolic process	4.68911	0.272855	0.470703	22978	NT5C2
GO:0055086	nucleobase-containing small molecule metabolic process	4.68911	0.272855	0.470703	56474	CTPS2
GO:0002009	morphogenesis of an epithelium	13.887	0.278695	0.470703	9496	TBX4
GO:0007215	glutamate receptor signaling pathway	13.887	0.278695	0.470703	2895	GRID2
GO:0010259	multicellular organismal aging	13.887	0.278695	0.470703	8692	HYAL2
GO:0030214	hyaluronan catabolic process	13.887	0.278695	0.470703	8692	HYAL2
GO:0030225	macrophage differentiation	13.887	0.278695	0.470703	133396	IL31RA
GO:0030330	DNA damage response, signal transduction by p53 class mediator	13.887	0.278695	0.470703	602	BCL3
GO:0030518	intracellular steroid hormone receptor signaling pathway	13.887	0.278695	0.470703	9282	MED14
GO:0030534	adult behavior	13.887	0.278695	0.470703	2566	GABRG2
GO:0032259	methylation	13.887	0.278695	0.470703	4143	MAT1A
GO:0035810	positive regulation of urine volume	13.887	0.278695	0.470703	8692	HYAL2
GO:0042307	positive regulation of protein import into nucleus	13.887	0.278695	0.470703	8692	HYAL2
GO:0042445	hormone metabolic process	13.887	0.278695	0.470703	54361	WNT4
GO:0043409	negative regulation of MAPK cascade	13.887	0.278695	0.470703	5470	PPEF2
GO:0045807	positive regulation of endocytosis	13.887	0.278695	0.470703	2719	GPC3
GO:0046827	positive regulation of protein export from nucleus	13.887	0.278695	0.470703	2932	GSK3B
GO:0048168	regulation of neuronal synaptic plasticity	13.887	0.278695	0.470703	2932	GSK3B
GO:0048738	cardiac muscle tissue development	13.887	0.278695	0.470703	6909	TBX2
GO:0060038	cardiac muscle cell proliferation	13.887	0.278695	0.470703	2303	FOXC2
GO:0071345	cellular response to cytokine stimulus	13.887	0.278695	0.470703	1809	DPYSL3
GO:0090102	cochlea development	13.887	0.278695	0.470703	23493	HEY2
GO:0002756	MyD88-independent toll-like receptor signaling pathway	4.629	0.279045	0.470703	5528	PPP2R5D
GO:0002756	MyD88-independent toll-like receptor signaling pathway	4.629	0.279045	0.470703	11035	RIPK3
GO:0022617	extracellular matrix disassembly	4.5704	0.285281	0.479515	7076	TIMP1
GO:0022617	extracellular matrix disassembly	4.5704	0.285281	0.479515	50509	COL5A3
GO:0034138	toll-like receptor 3 signaling pathway	4.5704	0.285281	0.479515	11035	RIPK3
GO:0034138	toll-like receptor 3 signaling pathway	4.5704	0.285281	0.479515	5528	PPP2R5D
GO:0006511	ubiquitin-dependent protein catabolic process	3.1126	0.291568	0.489215	29761	USP25
GO:0006511	ubiquitin-dependent protein catabolic process	3.1126	0.291568	0.489215	55236	UBA6
GO:0006511	ubiquitin-dependent protein catabolic process	3.1126	0.291568	0.489215	83844	USP26
GO:0002576	platelet degranulation	4.45755	0.297887	0.490917	3920	LAMP2
GO:0002576	platelet degranulation	4.45755	0.297887	0.490917	7076	TIMP1
GO:0002755	MyD88-dependent toll-like receptor signaling pathway	4.45755	0.297887	0.490917	51135	IRAK4
GO:0002755	MyD88-dependent toll-like receptor signaling pathway	4.45755	0.297887	0.490917	5528	PPP2R5D
GO:0000132	establishment of mitotic spindle orientation	12.8951	0.299314	0.490917	9181	ARHGEF2
GO:0006590	thyroid hormone generation	12.8951	0.299314	0.490917	50506	DUOX2
GO:0006607	NLS-bearing substrate import into nucleus	12.8951	0.299314	0.490917	3839	KPNA3
GO:0006970	response to osmotic stress	12.8951	0.299314	0.490917	1831	TSC22D3
GO:0008272	sulfate transport	12.8951	0.299314	0.490917	115111	SLC26A7
GO:0030101	natural killer cell activation	12.8951	0.299314	0.490917	3558	IL2
GO:0032886	regulation of microtubule-based process	12.8951	0.299314	0.490917	2932	GSK3B
GO:0042325	regulation of phosphorylation	12.8951	0.299314	0.490917	27286	SRPX2
GO:0050768	negative regulation of neurogenesis	12.8951	0.299314	0.490917	9181	ARHGEF2
GO:0060216	definitive hemopoiesis	12.8951	0.299314	0.490917	2624	GATA2
GO:0071108	protein K48-linked deubiquitination	12.8951	0.299314	0.490917	29761	USP25
GO:0006397	mRNA processing	3.00885	0.315478	0.505315	8241	RBM10
GO:0006397	mRNA processing	3.00885	0.315478	0.505315	8683	SRSF9
GO:0006397	mRNA processing	3.00885	0.315478	0.505315	2334	AFF2
GO:0002244	hematopoietic progenitor cell differentiation	12.0354	0.31982	0.505315	8692	HYAL2
GO:0006541	glutamine metabolic process	12.0354	0.31982	0.505315	56474	CTPS2
GO:0006662	glycerol ether metabolic process	12.0354	0.31982	0.505315	54495	TMX3
GO:0007026	negative regulation of microtubule depolymerization	12.0354	0.31982	0.505315	9181	ARHGEF2
GO:0007029	endoplasmic reticulum organization	12.0354	0.31982	0.505315	23033	DOPEY1
GO:0007340	acrosome reaction	12.0354	0.31982	0.505315	84812	PLCD4
GO:0007520	myoblast fusion	12.0354	0.31982	0.505315	2932	GSK3B
GO:0008585	female gonad development	12.0354	0.31982	0.505315	54361	WNT4
GO:0014032	neural crest cell development	12.0354	0.31982	0.505315	2303	FOXC2
GO:0021542	dentate gyrus development	12.0354	0.31982	0.505315	5629	PROX1
GO:0021954	central nervous system neuron development	12.0354	0.31982	0.505315	2624	GATA2
GO:0032012	regulation of ARF protein signal transduction	12.0354	0.31982	0.505315	23096	IQSEC2
GO:0035050	embryonic heart tube development	12.0354	0.31982	0.505315	2303	FOXC2
GO:0035265	organ growth	12.0354	0.31982	0.505315	57820	CCNB1IP1
GO:0043011	myeloid dendritic cell differentiation	12.0354	0.31982	0.505315	116071	BATF2
GO:0043523	regulation of neuron apoptotic process	12.0354	0.31982	0.505315	2895	GRID2
GO:0050880	regulation of blood vessel size	12.0354	0.31982	0.505315	2303	FOXC2
GO:0050905	neuromuscular process	12.0354	0.31982	0.505315	23111	SPG20
GO:0051881	regulation of mitochondrial membrane potential	12.0354	0.31982	0.505315	23111	SPG20
GO:0060135	maternal process involved in female pregnancy	12.0354	0.31982	0.505315	1268	CNR1
GO:0060347	heart trabecula formation	12.0354	0.31982	0.505315	23493	HEY2
GO:0006917	induction of apoptosis	2.97578	0.323633	0.51049	11035	RIPK3
GO:0006917	induction of apoptosis	2.97578	0.323633	0.51049	1687	DFNA5
GO:0006917	induction of apoptosis	2.97578	0.323633	0.51049	9774	BCLAF1
GO:0006367	transcription initiation from RNA polymerase II promoter	2.94344	0.331879	0.522627	2969	GTF2I
GO:0006367	transcription initiation from RNA polymerase II promoter	2.94344	0.331879	0.522627	2961	GTF2E2
GO:0006367	transcription initiation from RNA polymerase II promoter	2.94344	0.331879	0.522627	9282	MED14
GO:0006629	lipid metabolic process	2.92753	0.336036	0.527857	84812	PLCD4
GO:0006629	lipid metabolic process	2.92753	0.336036	0.527857	133121	ENPP6
GO:0006629	lipid metabolic process	2.92753	0.336036	0.527857	5332	PLCB4
GO:0001954	positive regulation of cell-matrix adhesion	11.2832	0.340212	0.527857	2932	GSK3B
GO:0019229	regulation of vasoconstriction	11.2832	0.340212	0.527857	59272	ACE2
GO:0031667	response to nutrient levels	11.2832	0.340212	0.527857	5629	PROX1
GO:0048596	embryonic camera-type eye morphogenesis	11.2832	0.340212	0.527857	6909	TBX2
GO:0048870	cell motility	11.2832	0.340212	0.527857	27286	SRPX2
GO:0070536	protein K63-linked deubiquitination	11.2832	0.340212	0.527857	29761	USP25
GO:0090004	positive regulation of establishment of protein localization to plasma membrane	11.2832	0.340212	0.527857	65267	WNK3
GO:0097194	execution phase of apoptosis	11.2832	0.340212	0.527857	8428	STK24
GO:0009952	anterior/posterior pattern specification	4.05687	0.350012	0.542175	3229	HOXC13
GO:0009952	anterior/posterior pattern specification	4.05687	0.350012	0.542175	3215	HOXB5
GO:0006306	DNA methylation	10.6195	0.360492	0.549431	1789	DNMT3B
GO:0006471	protein ADP-ribosylation	10.6195	0.360492	0.549431	10038	PARP2
GO:0009968	negative regulation of signal transduction	10.6195	0.360492	0.549431	115265	DDIT4L
GO:0030224	monocyte differentiation	10.6195	0.360492	0.549431	133396	IL31RA
GO:0031290	retinal ganglion cell axon guidance	10.6195	0.360492	0.549431	2045	EPHA7
GO:0034199	activation of protein kinase A activity	10.6195	0.360492	0.549431	196883	ADCY4
GO:0042311	vasodilation	10.6195	0.360492	0.549431	3672	ITGA1
GO:0045777	positive regulation of blood pressure	10.6195	0.360492	0.549431	1268	CNR1
GO:0045880	positive regulation of smoothened signaling pathway	10.6195	0.360492	0.549431	2719	GPC3
GO:0060612	adipose tissue development	10.6195	0.360492	0.549431	23111	SPG20
GO:0018279	protein N-linked glycosylation via asparagine	3.92458	0.370213	0.563342	5238	PGM3
GO:0018279	protein N-linked glycosylation via asparagine	3.92458	0.370213	0.563342	11320	MGAT4A
GO:0019048	virus-host interaction	2.33697	0.374816	0.566507	2033	EP300
GO:0019048	virus-host interaction	2.33697	0.374816	0.566507	1315	COPB1
GO:0019048	virus-host interaction	2.33697	0.374816	0.566507	51143	DYNC1LI1
GO:0019048	virus-host interaction	2.33697	0.374816	0.566507	2192	FBLN1
GO:0007214	gamma-aminobutyric acid signaling pathway	10.0295	0.38066	0.566507	2566	GABRG2
GO:0007250	activation of NF-kappaB-inducing kinase activity	10.0295	0.38066	0.566507	29775	CARD10
GO:0007292	female gamete generation	10.0295	0.38066	0.566507	1730	DIAPH2
GO:0010765	positive regulation of sodium ion transport	10.0295	0.38066	0.566507	65267	WNK3
GO:0015949	nucleobase-containing small molecule interconversion	10.0295	0.38066	0.566507	56474	CTPS2
GO:0030041	actin filament polymerization	10.0295	0.38066	0.566507	1730	DIAPH2
GO:0030539	male genitalia development	10.0295	0.38066	0.566507	55366	LGR4
GO:0032320	positive regulation of Ras GTPase activity	10.0295	0.38066	0.566507	10156	RASA4
GO:0032855	positive regulation of Rac GTPase activity	10.0295	0.38066	0.566507	2932	GSK3B
GO:0042104	positive regulation of activated T cell proliferation	10.0295	0.38066	0.566507	3558	IL2
GO:0045926	negative regulation of growth	10.0295	0.38066	0.566507	2719	GPC3
GO:0048477	oogenesis	10.0295	0.38066	0.566507	1730	DIAPH2
GO:0060716	labyrinthine layer blood vessel development	10.0295	0.38066	0.566507	23493	HEY2
GO:0007568	aging	3.84108	0.383865	0.570383	1268	CNR1
GO:0007568	aging	3.84108	0.383865	0.570383	7076	TIMP1
GO:0006936	muscle contraction	3.80065	0.390745	0.579696	3672	ITGA1
GO:0006936	muscle contraction	3.80065	0.390745	0.579696	6332	SCN7A
GO:0000245	spliceosomal complex assembly	9.50162	0.400716	0.586233	8233	ZRSR2
GO:0007548	sex differentiation	9.50162	0.400716	0.586233	63946	DMRTC2
GO:0008643	carbohydrate transport	9.50162	0.400716	0.586233	154091	SLC2A12
GO:0009060	aerobic respiration	9.50162	0.400716	0.586233	1352	COX10
GO:0009306	protein secretion	9.50162	0.400716	0.586233	379	ARL4D
GO:0030010	establishment of cell polarity	9.50162	0.400716	0.586233	2932	GSK3B
GO:0044344	cellular response to fibroblast growth factor stimulus	9.50162	0.400716	0.586233	8692	HYAL2
GO:0045648	positive regulation of erythrocyte differentiation	9.50162	0.400716	0.586233	2624	GATA2
GO:0048663	neuron fate commitment	9.50162	0.400716	0.586233	2624	GATA2
GO:0001525	angiogenesis	2.69449	0.405494	0.592309	7075	TIE1
GO:0001525	angiogenesis	2.69449	0.405494	0.592309	27286	SRPX2
GO:0001525	angiogenesis	2.69449	0.405494	0.592309	9496	TBX4
GO:0030168	platelet activation	2.65487	0.419111	0.602398	3709	ITPR2
GO:0030168	platelet activation	2.65487	0.419111	0.602398	3920	LAMP2
GO:0030168	platelet activation	2.65487	0.419111	0.602398	7076	TIMP1
GO:0001539	ciliary or flagellar motility	9.02654	0.420662	0.602398	1768	DNAH6
GO:0006487	protein N-linked glycosylation	9.02654	0.420662	0.602398	84061	MAGT1
GO:0006885	regulation of pH	9.02654	0.420662	0.602398	50617	ATP6V0A4
GO:0030212	hyaluronan metabolic process	9.02654	0.420662	0.602398	8692	HYAL2
GO:0030878	thyroid gland development	9.02654	0.420662	0.602398	50506	DUOX2
GO:0031016	pancreas development	9.02654	0.420662	0.602398	5629	PROX1
GO:0032147	activation of protein kinase activity	9.02654	0.420662	0.602398	11035	RIPK3
GO:0032967	positive regulation of collagen biosynthetic process	9.02654	0.420662	0.602398	54361	WNT4
GO:0035249	synaptic transmission, glutamatergic	9.02654	0.420662	0.602398	2895	GRID2
GO:0042744	hydrogen peroxide catabolic process	9.02654	0.420662	0.602398	50506	DUOX2
GO:0043278	response to morphine	9.02654	0.420662	0.602398	1268	CNR1
GO:0090398	cellular senescence	9.02654	0.420662	0.602398	6909	TBX2
GO:0030316	osteoclast differentiation	8.59671	0.440498	0.624203	2719	GPC3
GO:0034605	cellular response to heat	8.59671	0.440498	0.624203	10777	ARPP21
GO:0042220	response to cocaine	8.59671	0.440498	0.624203	1268	CNR1
GO:0043967	histone H4 acetylation	8.59671	0.440498	0.624203	2033	EP300
GO:0046580	negative regulation of Ras protein signal transduction	8.59671	0.440498	0.624203	10156	RASA4
GO:0048873	homeostasis of number of cells within a tissue	8.59671	0.440498	0.624203	2624	GATA2
GO:0051898	negative regulation of protein kinase B signaling cascade	8.59671	0.440498	0.624203	8692	HYAL2
GO:0007283	spermatogenesis	2.16854	0.458835	0.641606	10149	GPR64
GO:0007283	spermatogenesis	2.16854	0.458835	0.641606	5238	PGM3
GO:0007283	spermatogenesis	2.16854	0.458835	0.641606	9232	PTTG1
GO:0007283	spermatogenesis	2.16854	0.458835	0.641606	1268	CNR1
GO:0007032	endosome organization	8.20595	0.460224	0.641606	57617	VPS18
GO:0018149	peptide cross-linking	8.20595	0.460224	0.641606	116179	TGM7
GO:0030325	adrenal gland development	8.20595	0.460224	0.641606	54361	WNT4
GO:0032508	DNA duplex unwinding	8.20595	0.460224	0.641606	25788	RAD54B
GO:0035094	response to nicotine	8.20595	0.460224	0.641606	1268	CNR1
GO:0045214	sarcomere organization	8.20595	0.460224	0.641606	80206	FHOD3
GO:0045879	negative regulation of smoothened signaling pathway	8.20595	0.460224	0.641606	2719	GPC3
GO:0048844	artery morphogenesis	8.20595	0.460224	0.641606	2303	FOXC2
GO:0051491	positive regulation of filopodium assembly	8.20595	0.460224	0.641606	1809	DPYSL3
GO:2001244	positive regulation of intrinsic apoptotic signaling pathway	8.20595	0.460224	0.641606	9774	BCLAF1
GO:0007010	cytoskeleton organization	3.40624	0.468596	0.652319	79658	ARHGAP10
GO:0007010	cytoskeleton organization	3.40624	0.468596	0.652319	30011	SH3KBP1
GO:0006468	protein phosphorylation	2.13646	0.477304	0.658306	3609	ILF3
GO:0006468	protein phosphorylation	2.13646	0.477304	0.658306	2932	GSK3B
GO:0006468	protein phosphorylation	2.13646	0.477304	0.658306	8428	STK24
GO:0006468	protein phosphorylation	2.13646	0.477304	0.658306	65267	WNK3
GO:0000060	protein import into nucleus, translocation	7.84917	0.479841	0.658306	602	BCL3
GO:0008089	anterograde axon cargo transport	7.84917	0.479841	0.658306	24137	KIF4A
GO:0021915	neural tube development	7.84917	0.479841	0.658306	5629	PROX1
GO:0032481	positive regulation of type I interferon production	7.84917	0.479841	0.658306	11035	RIPK3
GO:0034080	CENP-A containing nucleosome assembly at centromere	7.84917	0.479841	0.658306	5931	RBBP7
GO:0050766	positive regulation of phagocytosis	7.84917	0.479841	0.658306	2624	GATA2
GO:0050770	regulation of axonogenesis	7.84917	0.479841	0.658306	26037	SIPA1L1
GO:0051017	actin filament bundle assembly	7.84917	0.479841	0.658306	1809	DPYSL3
GO:0071320	cellular response to cAMP	7.84917	0.479841	0.658306	3709	ITPR2
GO:0030203	glycosaminoglycan metabolic process	3.34316	0.483145	0.660926	2719	GPC3
GO:0030203	glycosaminoglycan metabolic process	3.34316	0.483145	0.660926	8692	HYAL2
GO:0042127	regulation of cell proliferation	3.34316	0.483145	0.660926	9181	ARHGEF2
GO:0042127	regulation of cell proliferation	3.34316	0.483145	0.660926	59272	ACE2
GO:0051092	positive regulation of NF-kappaB transcription factor activity	3.31249	0.490462	0.669968	9181	ARHGEF2
GO:0051092	positive regulation of NF-kappaB transcription factor activity	3.31249	0.490462	0.669968	11035	RIPK3
GO:0006470	protein dephosphorylation	3.28238	0.497805	0.67902	26191	PTPN22
GO:0006470	protein dephosphorylation	3.28238	0.497805	0.67902	5470	PPEF2
GO:0006611	protein export from nucleus	7.52212	0.499351	0.679174	2932	GSK3B
GO:0045776	negative regulation of blood pressure	7.52212	0.499351	0.679174	1268	CNR1
GO:0007417	central nervous system development	3.25281	0.505175	0.686111	6455	SH3GL1
GO:0007417	central nervous system development	3.25281	0.505175	0.686111	8745	ADAM23
GO:0001892	embryonic placenta development	7.22123	0.518752	0.691669	2624	GATA2
GO:0005977	glycogen metabolic process	7.22123	0.518752	0.691669	2932	GSK3B
GO:0006090	pyruvate metabolic process	7.22123	0.518752	0.691669	5165	PDK3
GO:0007569	cell aging	7.22123	0.518752	0.691669	6909	TBX2
GO:0010977	negative regulation of neuron projection development	7.22123	0.518752	0.691669	1809	DPYSL3
GO:0021983	pituitary gland development	7.22123	0.518752	0.691669	2624	GATA2
GO:0032091	negative regulation of protein binding	7.22123	0.518752	0.691669	2932	GSK3B
GO:0048010	vascular endothelial growth factor receptor signaling pathway	7.22123	0.518752	0.691669	2303	FOXC2
GO:0048167	regulation of synaptic plasticity	7.22123	0.518752	0.691669	26037	SIPA1L1
GO:0048536	spleen development	7.22123	0.518752	0.691669	602	BCL3
GO:0051225	spindle assembly	7.22123	0.518752	0.691669	115106	HAUS1
GO:0051297	centrosome organization	7.22123	0.518752	0.691669	115106	HAUS1
GO:0051928	positive regulation of calcium ion transport	7.22123	0.518752	0.691669	65267	WNK3
GO:0022415	viral reproductive process	3.16721	0.527439	0.702264	23165	NUP205
GO:0022415	viral reproductive process	3.16721	0.527439	0.702264	2961	GTF2E2
GO:0006897	endocytosis	3.13967	0.53491	0.704514	6455	SH3GL1
GO:0006897	endocytosis	3.13967	0.53491	0.704514	30011	SH3KBP1
GO:0009790	embryo development	3.13967	0.53491	0.704514	5238	PGM3
GO:0009790	embryo development	3.13967	0.53491	0.704514	2969	GTF2I
GO:0000096	sulfur amino acid metabolic process	6.94349	0.538046	0.704514	4143	MAT1A
GO:0002088	lens development in camera-type eye	6.94349	0.538046	0.704514	5629	PROX1
GO:0006506	GPI anchor biosynthetic process	6.94349	0.538046	0.704514	65258	MPPE1
GO:0007259	JAK-STAT cascade	6.94349	0.538046	0.704514	133396	IL31RA
GO:0008654	phospholipid biosynthetic process	6.94349	0.538046	0.704514	8760	CDS2
GO:0034446	substrate adhesion-dependent cell spreading	6.94349	0.538046	0.704514	56672	AKIP1
GO:0040014	regulation of multicellular organism growth	6.94349	0.538046	0.704514	9254	CACNA2D2
GO:0048678	response to axon injury	6.94349	0.538046	0.704514	1809	DPYSL3
GO:0060079	regulation of excitatory postsynaptic membrane potential	6.94349	0.538046	0.704514	2895	GRID2
GO:0061418	regulation of transcription from RNA polymerase II promoter in response to hypoxia	6.94349	0.538046	0.704514	2033	EP300
GO:0017144	drug metabolic process	6.68633	0.557234	0.72394	22978	NT5C2
GO:0022008	neurogenesis	6.68633	0.557234	0.72394	59336	PRDM13
GO:0042517	positive regulation of tyrosine phosphorylation of Stat3 protein	6.68633	0.557234	0.72394	133396	IL31RA
GO:0046326	positive regulation of glucose import	6.68633	0.557234	0.72394	2719	GPC3
GO:2000379	positive regulation of reactive oxygen species metabolic process	6.68633	0.557234	0.72394	59272	ACE2
GO:0007605	sensory perception of sound	3.05985	0.557465	0.72394	1687	DFNA5
GO:0007605	sensory perception of sound	3.05985	0.557465	0.72394	50617	ATP6V0A4
GO:0016477	cell migration	3.03413	0.565029	0.73276	2932	GSK3B
GO:0016477	cell migration	3.03413	0.565029	0.73276	30011	SH3KBP1
GO:0007528	neuromuscular junction development	6.44753	0.576316	0.744343	9254	CACNA2D2
GO:0031623	receptor internalization	6.44753	0.576316	0.744343	157	ADRBK2
GO:0046677	response to antibiotic	6.44753	0.576316	0.744343	8692	HYAL2
GO:0006730	one-carbon metabolic process	6.2252	0.595293	0.762619	4143	MAT1A
GO:0007157	heterophilic cell-cell adhesion	6.2252	0.595293	0.762619	11141	IL1RAPL1
GO:0015992	proton transport	6.2252	0.595293	0.762619	50617	ATP6V0A4
GO:0016310	phosphorylation	6.2252	0.595293	0.762619	2045	EPHA7
GO:0018107	peptidyl-threonine phosphorylation	6.2252	0.595293	0.762619	1195	CLK1
GO:0071333	cellular response to glucose stimulus	6.2252	0.595293	0.762619	5165	PDK3
GO:0006913	nucleocytoplasmic transport	6.0177	0.614165	0.780467	23165	NUP205
GO:0010811	positive regulation of cell-substrate adhesion	6.0177	0.614165	0.780467	25975	EGFL6
GO:0015701	bicarbonate transport	6.0177	0.614165	0.780467	115111	SLC26A7
GO:0030513	positive regulation of BMP signaling pathway	6.0177	0.614165	0.780467	2719	GPC3
GO:0033572	transferrin transport	6.0177	0.614165	0.780467	50617	ATP6V0A4
GO:0071347	cellular response to interleukin-1	6.0177	0.614165	0.780467	8692	HYAL2
GO:0009566	fertilization	5.82358	0.632933	0.798962	50506	DUOX2
GO:0010827	regulation of glucose transport	5.82358	0.632933	0.798962	23165	NUP205
GO:0030501	positive regulation of bone mineralization	5.82358	0.632933	0.798962	54361	WNT4
GO:0035116	embryonic hindlimb morphogenesis	5.82358	0.632933	0.798962	2719	GPC3
GO:0045599	negative regulation of fat cell differentiation	5.82358	0.632933	0.798962	2624	GATA2
GO:0006950	response to stress	2.7774	0.64959	0.818164	79960	PHF17
GO:0006950	response to stress	2.7774	0.64959	0.818164	1268	CNR1
GO:0001656	metanephros development	5.64159	0.651597	0.818164	2303	FOXC2
GO:0006488	dolichol-linked oligosaccharide biosynthetic process	5.64159	0.651597	0.818164	5238	PGM3
GO:0032480	negative regulation of type I interferon production	5.64159	0.651597	0.818164	8887	TAX1BP1
GO:0010628	positive regulation of gene expression	2.7562	0.657389	0.824344	3054	HCFC1
GO:0010628	positive regulation of gene expression	2.7562	0.657389	0.824344	1789	DNMT3B
GO:0006909	phagocytosis	5.47063	0.670158	0.834835	2624	GATA2
GO:0007193	adenylate cyclase-inhibiting G-protein coupled receptor signaling pathway	5.47063	0.670158	0.834835	196883	ADCY4
GO:0016579	protein deubiquitination	5.47063	0.670158	0.834835	83844	USP26
GO:0032312	regulation of ARF GTPase activity	5.47063	0.670158	0.834835	116984	ARAP2
GO:0035019	somatic stem cell maintenance	5.47063	0.670158	0.834835	2624	GATA2
GO:0001569	patterning of blood vessels	5.30973	0.688616	0.847803	2303	FOXC2
GO:0001933	negative regulation of protein phosphorylation	5.30973	0.688616	0.847803	3558	IL2
GO:0001942	hair follicle development	5.30973	0.688616	0.847803	3229	HOXC13
GO:0006284	base-excision repair	5.30973	0.688616	0.847803	10038	PARP2
GO:0007611	learning or memory	5.30973	0.688616	0.847803	2334	AFF2
GO:0030433	ER-associated protein catabolic process	5.30973	0.688616	0.847803	27248	ERLEC1
GO:0032436	positive regulation of proteasomal ubiquitin-dependent protein catabolic process	5.30973	0.688616	0.847803	285671	RNF180
GO:0051701	interaction with host	5.30973	0.688616	0.847803	50617	ATP6V0A4
GO:0051865	protein autoubiquitination	5.30973	0.688616	0.847803	57674	RNF213
GO:0007030	Golgi organization	5.15802	0.706973	0.863673	23345	SYNE1
GO:0030890	positive regulation of B cell proliferation	5.15802	0.706973	0.863673	3558	IL2
GO:0048666	neuron development	5.15802	0.706973	0.863673	1809	DPYSL3
GO:0050727	regulation of inflammatory response	5.15802	0.706973	0.863673	59272	ACE2
GO:0071230	cellular response to amino acid stimulus	5.15802	0.706973	0.863673	1789	DNMT3B
GO:0071377	cellular response to glucagon stimulus	5.15802	0.706973	0.863673	196883	ADCY4
GO:0001974	blood vessel remodeling	5.01475	0.725228	0.879177	2303	FOXC2
GO:0006024	glycosaminoglycan biosynthetic process	5.01475	0.725228	0.879177	2719	GPC3
GO:0006144	purine nucleobase metabolic process	5.01475	0.725228	0.879177	22978	NT5C2
GO:0007205	protein kinase C-activating G-protein coupled receptor signaling pathway	5.01475	0.725228	0.879177	3558	IL2
GO:0021766	hippocampus development	5.01475	0.725228	0.879177	2932	GSK3B
GO:0042692	muscle cell differentiation	5.01475	0.725228	0.879177	23345	SYNE1
GO:0006446	regulation of translational initiation	4.87921	0.743383	0.896599	219402	MTIF3
GO:0006953	acute-phase response	4.87921	0.743383	0.896599	113174	SAAL1
GO:0007566	embryo implantation	4.87921	0.743383	0.896599	2192	FBLN1
GO:0043010	camera-type eye development	4.87921	0.743383	0.896599	2303	FOXC2
GO:0007507	heart development	2.52491	0.752158	0.906031	2033	EP300
GO:0007507	heart development	2.52491	0.752158	0.906031	2303	FOXC2
GO:0051607	defense response to virus	2.50737	0.760143	0.91257	8692	HYAL2
GO:0051607	defense response to virus	2.50737	0.760143	0.91257	3609	ILF3
GO:0006833	water transport	4.75081	0.761437	0.91257	196883	ADCY4
GO:0030593	neutrophil chemotaxis	4.75081	0.761437	0.91257	3672	ITGA1
GO:0051591	response to cAMP	4.75081	0.761437	0.91257	50506	DUOX2
GO:0006865	amino acid transport	4.629	0.779392	0.925894	11254	SLC6A14
GO:0009725	response to hormone stimulus	4.629	0.779392	0.925894	2303	FOXC2
GO:0031018	endocrine pancreas development	4.629	0.779392	0.925894	222546	RFX6
GO:0031532	actin cytoskeleton reorganization	4.629	0.779392	0.925894	26037	SIPA1L1
GO:0038032	termination of G-protein coupled receptor signaling pathway	4.629	0.779392	0.925894	157	ADRBK2
GO:0048469	cell maturation	4.629	0.779392	0.925894	2624	GATA2
GO:0090382	phagosome maturation	4.629	0.779392	0.925894	50617	ATP6V0A4
GO:0008286	insulin receptor signaling pathway	2.43961	0.79219	0.93887	50617	ATP6V0A4
GO:0008286	insulin receptor signaling pathway	2.43961	0.79219	0.93887	2303	FOXC2
GO:0001657	ureteric bud development	4.51327	0.797248	0.93887	2303	FOXC2
GO:0007187	G-protein coupled receptor signaling pathway, coupled to cyclic nucleotide second messenger	4.51327	0.797248	0.93887	1268	CNR1
GO:0043434	response to peptide hormone stimulus	4.51327	0.797248	0.93887	7076	TIMP1
GO:0043966	histone H3 acetylation	4.51327	0.797248	0.93887	79960	PHF17
GO:0045596	negative regulation of cell differentiation	4.51327	0.797248	0.93887	54361	WNT4
GO:0048704	embryonic skeletal system morphogenesis	4.51327	0.797248	0.93887	3215	HOXB5
GO:0007189	adenylate cyclase-activating G-protein coupled receptor signaling pathway	4.40319	0.815005	0.955036	196883	ADCY4
GO:0007610	behavior	4.40319	0.815005	0.955036	1268	CNR1
GO:0048661	positive regulation of smooth muscle cell proliferation	4.40319	0.815005	0.955036	51135	IRAK4
GO:0060271	cilium morphogenesis	4.40319	0.815005	0.955036	8481	OFD1
GO:0006260	DNA replication	2.37541	0.824399	0.963662	5931	RBBP7
GO:0006260	DNA replication	2.37541	0.824399	0.963662	10036	CHAF1A
GO:0008219	cell death	2.37541	0.824399	0.963662	23111	SPG20
GO:0008219	cell death	2.37541	0.824399	0.963662	23345	SYNE1
GO:0007399	nervous system development	1.91375	0.830515	0.963816	5528	PPP2R5D
GO:0007399	nervous system development	1.91375	0.830515	0.963816	2033	EP300
GO:0007399	nervous system development	1.91375	0.830515	0.963816	54437	SEMA5B
GO:0051260	protein homooligomerization	2.35988	0.832474	0.963816	1809	DPYSL3
GO:0051260	protein homooligomerization	2.35988	0.832474	0.963816	11035	RIPK3
GO:0007613	memory	4.29835	0.832663	0.963816	1268	CNR1
GO:0008645	hexose transport	4.29835	0.832663	0.963816	23165	NUP205
GO:0031124	mRNA 3'-end processing	4.29835	0.832663	0.963816	8683	SRSF9
GO:0033554	cellular response to stress	4.29835	0.832663	0.963816	2033	EP300
GO:0034613	cellular protein localization	4.29835	0.832663	0.963816	2895	GRID2
GO:0042110	T cell activation	4.29835	0.832663	0.963816	962	CD48
GO:0006644	phospholipid metabolic process	2.32943	0.848648	0.976986	8760	CDS2
GO:0006644	phospholipid metabolic process	2.32943	0.848648	0.976986	8776	MTMR1
GO:0006974	response to DNA damage stimulus	2.32943	0.848648	0.976986	602	BCL3
GO:0006974	response to DNA damage stimulus	2.32943	0.848648	0.976986	28985	MCTS1
GO:0007623	circadian rhythm	4.19839	0.850225	0.976986	2932	GSK3B
GO:0030326	embryonic limb morphogenesis	4.19839	0.850225	0.976986	9496	TBX4
GO:0030521	androgen receptor signaling pathway	4.19839	0.850225	0.976986	9282	MED14
GO:0043588	skin development	4.19839	0.850225	0.976986	50509	COL5A3
GO:0008015	blood circulation	4.10297	0.867689	0.993441	2313	FLI1
GO:0043406	positive regulation of MAP kinase activity	4.10297	0.867689	0.993441	9500	MAGED1
GO:0043647	inositol phosphate metabolic process	4.10297	0.867689	0.993441	5332	PLCB4
GO:0006096	glycolysis	4.0118	0.885057	1	5528	PPP2R5D
GO:0019233	sensory perception of pain	4.0118	0.885057	1	1268	CNR1
GO:0042733	embryonic digit morphogenesis	4.0118	0.885057	1	6909	TBX2
GO:0006369	termination of RNA polymerase II transcription	3.92458	0.902329	1	8683	SRSF9
GO:0007519	skeletal muscle tissue development	3.92458	0.902329	1	2033	EP300
GO:0019827	stem cell maintenance	3.92458	0.902329	1	9282	MED14
GO:0032526	response to retinoic acid	3.84108	0.919506	1	7075	TIE1
GO:0006811	ion transport	2.18825	0.929924	1	11254	SLC6A14
GO:0006811	ion transport	2.18825	0.929924	1	115111	SLC26A7
GO:0030204	chondroitin sulfate metabolic process	3.76106	0.936588	1	2719	GPC3
GO:0051291	protein heterooligomerization	3.76106	0.936588	1	11035	RIPK3
GO:0000724	double-strand break repair via homologous recombination	3.6843	0.953575	1	25788	RAD54B
GO:0006633	fatty acid biosynthetic process	3.6843	0.953575	1	79966	SCD5
GO:0007126	meiosis	3.6843	0.953575	1	85417	CCNB3
GO:0035335	peptidyl-tyrosine dephosphorylation	3.6843	0.953575	1	26191	PTPN22
GO:0040008	regulation of growth	3.6843	0.953575	1	28985	MCTS1
GO:0000398	mRNA splicing, via spliceosome	2.14918	0.954408	1	8683	SRSF9
GO:0000398	mRNA splicing, via spliceosome	2.14918	0.954408	1	8233	ZRSR2
GO:0006921	cellular component disassembly involved in execution phase of apoptosis	3.61062	0.970469	1	8428	STK24
GO:0010923	negative regulation of phosphatase activity	3.61062	0.970469	1	1741	DLG3
GO:0006457	protein folding	2.11147	0.978925	1	5303	PIN4
GO:0006457	protein folding	2.11147	0.978925	1	23746	AIPL1
GO:0033138	positive regulation of peptidyl-serine phosphorylation	3.53982	0.987269	1	2932	GSK3B
GO:0045444	fat cell differentiation	3.53982	0.987269	1	2932	GSK3B
GO:0090263	positive regulation of canonical Wnt receptor signaling pathway	3.53982	0.987269	1	54361	WNT4
GO:0001938	positive regulation of endothelial cell proliferation	3.47175	1	1	5629	PROX1
GO:0006888	ER to Golgi vesicle-mediated transport	3.47175	1	1	65258	MPPE1
GO:0034097	response to cytokine stimulus	3.47175	1	1	7076	TIMP1
GO:0050728	negative regulation of inflammatory response	3.47175	1	1	3558	IL2
GO:0010468	regulation of gene expression	3.40624	1	1	5629	PROX1
GO:0043627	response to estrogen stimulus	3.40624	1	1	2033	EP300
GO:0051028	mRNA transport	3.40624	1	1	23165	NUP205
GO:0000079	regulation of cyclin-dependent protein serine/threonine kinase activity	3.34316	1	1	85417	CCNB3
GO:0051403	stress-activated MAPK cascade	3.34316	1	1	5528	PPP2R5D
GO:0007601	visual perception	2.0171	1	1	23746	AIPL1
GO:0007601	visual perception	2.0171	1	1	5470	PPEF2
GO:0007286	spermatid development	3.28238	1	1	57820	CCNB1IP1
GO:0018108	peptidyl-tyrosine phosphorylation	3.28238	1	1	1195	CLK1
GO:0043433	negative regulation of sequence-specific DNA binding transcription factor activity	3.28238	1	1	5629	PROX1
GO:0001523	retinoid metabolic process	3.22377	1	1	2719	GPC3
GO:0035264	multicellular organism growth	3.22377	1	1	50506	DUOX2
GO:0007254	JNK cascade	3.16721	1	1	51135	IRAK4
GO:0008104	protein localization	3.16721	1	1	11325	DDX42
GO:0042472	inner ear morphogenesis	3.16721	1	1	2624	GATA2
GO:0045669	positive regulation of osteoblast differentiation	3.16721	1	1	54361	WNT4
GO:0016197	endosomal transport	3.1126	1	1	27183	VPS4A
GO:0043687	post-translational protein modification	1.92054	1	1	11320	MGAT4A
GO:0043687	post-translational protein modification	1.92054	1	1	5238	PGM3
GO:0030097	hemopoiesis	3.05985	1	1	5238	PGM3
GO:0032088	negative regulation of NF-kappaB transcription factor activity	3.05985	1	1	8887	TAX1BP1
GO:0006661	phosphatidylinositol biosynthetic process	3.00885	1	1	8776	MTMR1
GO:0008217	regulation of blood pressure	3.00885	1	1	680	BRS3
GO:0015758	glucose transport	3.00885	1	1	23165	NUP205
GO:0006406	mRNA export from nucleus	2.95952	1	1	8683	SRSF9
GO:0006338	chromatin remodeling	2.91179	1	1	6594	SMARCA1
GO:0060021	palate development	2.86557	1	1	6909	TBX2
GO:0006887	exocytosis	2.82079	1	1	94122	SYTL5
GO:0007059	chromosome segregation	2.82079	1	1	9232	PTTG1
GO:0007169	transmembrane receptor protein tyrosine kinase signaling pathway	2.82079	1	1	133396	IL31RA
GO:0030512	negative regulation of transforming growth factor beta receptor signaling pathway	2.82079	1	1	390598	SKOR1
GO:0042060	wound healing	2.82079	1	1	7076	TIMP1
GO:0051090	regulation of sequence-specific DNA binding transcription factor activity	2.82079	1	1	2303	FOXC2
GO:0006368	transcription elongation from RNA polymerase II promoter	2.7774	1	1	2961	GTF2E2
GO:0000165	MAPK cascade	2.73532	1	1	133396	IL31RA
GO:0051384	response to glucocorticoid stimulus	2.73532	1	1	10888	GPR83
GO:0007584	response to nutrient	2.69449	1	1	1268	CNR1
GO:0030307	positive regulation of cell growth	2.65487	1	1	3558	IL2
GO:0051216	cartilage development	2.65487	1	1	8692	HYAL2
GO:0009636	response to toxic substance	2.61639	1	1	11254	SLC6A14
GO:0050821	protein stabilization	2.61639	1	1	3054	HCFC1
GO:0071222	cellular response to lipopolysaccharide	2.61639	1	1	57088	PLSCR4
GO:0006200	ATP catabolic process	2.50737	1	1	57674	RNF213
GO:0006310	DNA recombination	2.50737	1	1	5890	RAD51B
GO:0030574	collagen catabolic process	2.50737	1	1	50509	COL5A3
GO:0007229	integrin-mediated signaling pathway	2.43961	1	1	3672	ITGA1
GO:0042593	glucose homeostasis	2.40708	1	1	222546	RFX6
GO:0051091	positive regulation of sequence-specific DNA binding transcription factor activity	2.40708	1	1	2033	EP300
GO:0045471	response to ethanol	2.34456	1	1	1268	CNR1
GO:0071456	cellular response to hypoxia	2.2852	1	1	2033	EP300
GO:0009791	post-embryonic development	2.25664	1	1	2566	GABRG2
GO:0031145	anaphase-promoting complex-dependent proteasomal ubiquitin-dependent protein catabolic process	2.25664	1	1	9232	PTTG1
GO:0007154	cell communication	2.22878	1	1	8497	PPFIA4
GO:0038096	Fc-gamma receptor signaling pathway involved in phagocytosis	2.2016	1	1	3709	ITPR2
GO:0045766	positive regulation of angiogenesis	2.14918	1	1	2624	GATA2
GO:0044267	cellular protein metabolic process	1.40218	1	1	5238	PGM3
GO:0044267	cellular protein metabolic process	1.40218	1	1	6748	SSR4
GO:0044267	cellular protein metabolic process	1.40218	1	1	11320	MGAT4A
GO:0044267	cellular protein metabolic process	1.40218	1	1	59272	ACE2
GO:0022904	respiratory electron transport chain	2.0992	1	1	126328	NDUFA11
GO:0050852	T cell receptor signaling pathway	2.0992	1	1	26191	PTPN22
GO:0070374	positive regulation of ERK1 and ERK2 cascade	2.07507	1	1	6764	ST5
GO:0006813	potassium ion transport	2.05149	1	1	23439	ATP1B4
GO:0046474	glycerophospholipid biosynthetic process	2.02844	1	1	8760	CDS2
GO:0006357	regulation of transcription from RNA polymerase II promoter	1.47976	1	1	9282	MED14
GO:0006357	regulation of transcription from RNA polymerase II promoter	1.47976	1	1	9500	MAGED1
GO:0007218	neuropeptide signaling pathway	1.96229	1	1	10149	GPR64
GO:0019886	antigen processing and presentation of exogenous peptide antigen via MHC class II	1.96229	1	1	24137	KIF4A
GO:0007243	intracellular protein kinase cascade	1.92054	1	1	65267	WNK3
GO:0000187	activation of MAPK activity	1.90032	1	1	3672	ITGA1
GO:0016568	chromatin modification	1.84215	1	1	9643	MORF4L2
GO:0042742	defense response to bacterium	1.76991	1	1	602	BCL3
GO:0007204	elevation of cytosolic calcium ion concentration	1.73587	1	1	3558	IL2
GO:0055114	oxidation-reduction process	1.73587	1	1	50506	DUOX2
GO:0006614	SRP-dependent cotranslational protein targeting to membrane	1.71934	1	1	6748	SSR4
GO:0008360	regulation of cell shape	1.70312	1	1	30011	SH3KBP1
GO:0050900	leukocyte migration	1.6872	1	1	962	CD48
GO:0006334	nucleosome assembly	1.67158	1	1	5931	RBBP7
GO:0006184	GTP catabolic process	1.59762	1	1	379	ARL4D
GO:0032496	response to lipopolysaccharide	1.5836	1	1	1268	CNR1
GO:0007268	synaptic transmission	1.4104	1	1	196883	ADCY4
GO:0007268	synaptic transmission	1.4104	1	1	2566	GABRG2
GO:0007268	synaptic transmission	1.4104	1	1	1741	DLG3
GO:0000086	G2/M transition of mitotic cell cycle	1.49199	1	1	8481	OFD1
GO:0048015	phosphatidylinositol-mediated signaling	1.39946	1	1	2932	GSK3B
GO:0006805	xenobiotic metabolic process	1.30819	1	1	4143	MAT1A
GO:0000082	G1/S transition of mitotic cell cycle	1.19557	1	1	23133	PHF8
GO:0016055	Wnt receptor signaling pathway	1.14988	1	1	54361	WNT4
GO:0000090	mitotic anaphase	1.1008	1	1	9232	PTTG1
GO:0007186	G-protein coupled receptor signaling pathway	1.15355	1	1	2825	GPR1
GO:0007186	G-protein coupled receptor signaling pathway	1.15355	1	1	10149	GPR64
GO:0008283	cell proliferation	1.07459	1	1	5931	RBBP7
GO:0008283	cell proliferation	1.07459	1	1	1195	CLK1
GO:0016032	viral reproduction	1.05574	1	1	23165	NUP205
GO:0016032	viral reproduction	1.05574	1	1	2961	GTF2E2
GO:0007155	cell adhesion	1.19294	1	1	3558	IL2
GO:0007155	cell adhesion	1.19294	1	1	8745	ADAM23
GO:0007155	cell adhesion	1.19294	1	1	25975	EGFL6
GO:0010467	gene expression	1.08102	1	1	2961	GTF2E2
GO:0010467	gene expression	1.08102	1	1	8683	SRSF9
GO:0010467	gene expression	1.08102	1	1	9282	MED14
GO:0010467	gene expression	1.08102	1	1	6748	SSR4
GO:0000087	M phase of mitotic cell cycle	0.911772	1	1	9232	PTTG1
GO:0000278	mitotic cell cycle	0.99466	1	1	9232	PTTG1
GO:0000278	mitotic cell cycle	0.99466	1	1	8481	OFD1
GO:0001701	in utero embryonic development	0.876363	1	1	7075	TIE1
GO:0006412	translation	0.710751	1	1	6748	SSR4
GO:0006955	immune response	0.514333	1	1	3558	IL2
GO:0015031	protein transport	0.930571	1	1	27183	VPS4A
GO:0015031	protein transport	0.930571	1	1	23033	DOPEY1
GO:0034641	cellular nitrogen compound metabolic process	0.975843	1	1	4143	MAT1A
GO:0042493	response to drug	0.658872	1	1	2932	GSK3B
