# Supplementary material for: Genome-wide DNA methylation profile of developing deciduous tooth germ in miniature pigs
Source: BMC Genomics. 2016 Feb 24;17:134. doi: 10.1186/s12864-016-2485-9 (PMC4766650; doi:10.1186/s12864-016-2485-9)
Supplement: Additional file 9: — Significant pathways related with up-methylated genes and the genes involved. (XLSX 81 kb) [file 12864_2016_2485_MOESM9_ESM.xlsx]

## Sheet: Pathways
path_id	path_name	path_diffgene_count	path_gene_count	enrichment	pvalue	FDR
04810	Regulation of actin cytoskeleton	20	215	4.39745	1.61056e-07	2.52195e-05
00562	Inositol phosphate metabolism	11	61	8.52457	2.28231e-07	2.52195e-05
05205	Proteoglycans in cancer	20	227	4.16499	3.95541e-07	2.91382e-05
04070	Phosphatidylinositol signaling system	11	81	6.41974	4.50759e-06	0.000249044
04510	Focal adhesion	17	206	3.90114	8.75185e-06	0.00034775
05200	Pathways in cancer	22	327	3.18042	9.44118e-06	0.00034775
05146	Amoebiasis	12	109	5.20433	1.43393e-05	0.000452712
04360	Axon guidance	13	131	4.69118	1.82823e-05	0.00050505
04151	PI3K-Akt signaling pathway	22	347	2.99711	2.44852e-05	0.000601248
01100	Metabolic pathways	49	1189	1.94816	5.23602e-05	0.00115716
05132	Salmonella infection	10	88	5.37189	6.96455e-05	0.00139924
04730	Long-term depression	8	60	6.30302	0.000150593	0.00277343
04670	Leukocyte transendothelial migration	11	118	4.40677	0.000175324	0.00298051
05145	Toxoplasmosis	11	122	4.26229	0.000238252	0.00376098
04723	Retrograde endocannabinoid signaling	10	103	4.58958	0.000273969	0.00403647
04066	HIF-1 signaling pathway	10	106	4.45968	0.000349515	0.00455582
05222	Small cell lung cancer	9	86	4.94714	0.000350448	0.00455582
04512	ECM-receptor interaction	9	87	4.89027	0.000383625	0.00471006
05169	Epstein-Barr virus infection	14	204	3.2442	0.000505387	0.00587845
04666	Fc gamma R-mediated phagocytosis	9	94	4.5261	0.000697804	0.00771073
04724	Glutamatergic synapse	10	118	4.00616	0.000852506	0.00890423
04713	Circadian entrainment	9	97	4.38612	0.000886394	0.00890423
04270	Vascular smooth muscle contraction	10	120	3.93939	0.000977748	0.00939489
04146	Peroxisome	8	81	4.6689	0.00128268	0.0118114
04144	Endocytosis	13	204	3.01247	0.00177829	0.0157201
04974	Protein digestion and absorption	8	88	4.29751	0.00225253	0.0191465
04725	Cholinergic synapse	9	113	3.76508	0.00274687	0.0220536
04664	Fc epsilon RI signaling pathway	7	70	4.72726	0.00279412	0.0220536
04912	GnRH signaling pathway	8	92	4.11066	0.00303007	0.0230912
04141	Protein processing in endoplasmic reticulum	11	167	3.11377	0.00364401	0.0268442
05133	Pertussis	7	75	4.41211	0.00422459	0.0301172
05131	Shigellosis	6	61	4.64977	0.00728284	0.0502971
05016	Huntington's disease	11	183	2.84152	0.00759566	0.0508679
04620	Toll-like receptor signaling pathway	8	108	3.50168	0.00854	0.05551
02010	ABC transporters	5	44	5.37189	0.00919539	0.0575245
04914	Progesterone-mediated oocyte maturation	7	86	3.84777	0.00937051	0.0575245
04973	Carbohydrate digestion and absorption	5	45	5.25251	0.0101671	0.0607281
05211	Renal cell carcinoma	6	66	4.29751	0.0109046	0.0609587
05212	Pancreatic cancer	6	66	4.29751	0.0109046	0.0609587
04062	Chemokine signaling pathway	11	192	2.70833	0.0110332	0.0609587
04310	Wnt signaling pathway	9	143	2.9752	0.0140543	0.0743749
05032	Morphine addiction	7	93	3.55815	0.0145602	0.0743749
00310	Lysine degradation	5	49	4.82374	0.0148077	0.0743749
00510	N-Glycan biosynthesis	5	49	4.82374	0.0148077	0.0743749
04722	Neurotrophin signaling pathway	8	120	3.15151	0.0163658	0.0803741
04972	Pancreatic secretion	7	96	3.44696	0.0173549	0.0833792
04520	Adherens junction	6	73	3.88542	0.0180482	0.0848652
05416	Viral myocarditis	6	74	3.83292	0.0192966	0.0870894
04110	Cell cycle	8	124	3.04985	0.0199326	0.0870894
05166	HTLV-I infection	13	268	2.29308	0.0200397	0.0870894
05164	Influenza A	10	179	2.64093	0.0200976	0.0870894
05140	Leishmaniasis	6	76	3.73205	0.0219818	0.0934229
05110	Vibrio cholerae infection	5	54	4.3771	0.0225285	0.0939395
04020	Calcium signaling pathway	10	183	2.5832	0.0234044	0.0941152
04260	Cardiac muscle contraction	6	77	3.68358	0.0234223	0.0941152
05130	Pathogenic Escherichia coli infection	5	55	4.29751	0.0243582	0.096128
04145	Phagosome	9	158	2.69274	0.026814	0.103963
05168	Herpes simplex infection	10	188	2.5145	0.0281177	0.104335
05142	Chagas disease (American trypanosomiasis)	7	105	3.15151	0.0281907	0.104335
04621	NOD-like receptor signaling pathway	5	57	4.14672	0.0283264	0.104335
03040	Spliceosome	8	132	2.86501	0.0288196	0.104412
04660	T cell receptor signaling pathway	7	108	3.06397	0.0327265	0.115149
04380	Osteoclast differentiation	8	135	2.80134	0.0328252	0.115149
03013	RNA transport	9	165	2.57851	0.0351783	0.12069
03008	Ribosome biogenesis in eukaryotes	6	84	3.37662	0.0354969	0.12069
04960	Aldosterone-regulated sodium reabsorption	4	39	4.84847	0.0363821	0.121825
05410	Hypertrophic cardiomyopathy (HCM)	6	85	3.33689	0.0375272	0.123784
05033	Nicotine addiction	4	40	4.72726	0.039761	0.127577
05210	Colorectal cancer	5	62	3.81231	0.0401761	0.127577
04650	Natural killer cell mediated cytotoxicity	8	140	2.70129	0.0404091	0.127577
04726	Serotonergic synapse	7	114	2.90271	0.0433766	0.131745
04012	ErbB signaling pathway	6	88	3.22313	0.0441136	0.131745
04210	Apoptosis	6	88	3.22313	0.0441136	0.131745
04640	Hematopoietic cell lineage	6	88	3.22313	0.0441136	0.131745
04540	Gap junction	6	89	3.18692	0.0464797	0.135223
00230	Purine metabolism	9	173	2.45927	0.0470058	0.135223
00565	Ether lipid metabolism	4	42	4.50216	0.0471137	0.135223
05214	Glioma	5	65	3.63636	0.0487145	0.136395
03060	Protein export	3	23	6.166	0.0487567	0.136395
05414	Dilated cardiomyopathy	6	91	3.11688	0.0514776	0.141368
04623	Cytosolic DNA-sensing pathway	5	66	3.58126	0.0518137	0.141368
04370	VEGF signaling pathway	5	67	3.52781	0.0550433	0.147206
03050	Proteasome	4	44	4.29751	0.0552854	0.147206
04115	p53 signaling pathway	5	68	3.47593	0.0584056	0.151855
05120	Epithelial cell signaling in Helicobacter pylori infection	5	68	3.47593	0.0584056	0.151855
04950	Maturity onset diabetes of the young	3	25	5.67272	0.0613774	0.157726
00600	Sphingolipid metabolism	4	46	4.11066	0.0643039	0.163347
05152	Tuberculosis	9	184	2.31225	0.0678149	0.168324
03420	Nucleotide excision repair	4	47	4.0232	0.0691386	0.168324
04622	RIG-I-like receptor signaling pathway	5	71	3.32906	0.06931	0.168324
04720	Long-term potentiation	5	71	3.32906	0.06931	0.168324
04976	Bile secretion	5	72	3.28282	0.0732242	0.174435
04330	Notch signaling pathway	4	48	3.93939	0.0741941	0.174435
04930	Type II diabetes mellitus	4	48	3.93939	0.0741941	0.174435
04915	Estrogen signaling pathway	6	100	2.83636	0.0786559	0.182978
04971	Gastric acid secretion	5	75	3.15151	0.0858313	0.195554
05412	Arrhythmogenic right ventricular cardiomyopathy (ARVC)	5	75	3.15151	0.0858313	0.195554
04662	B cell receptor signaling pathway	5	76	3.11004	0.0903277	0.203698
00650	Butanoate metabolism	3	29	4.89027	0.091638	0.204566
05160	Hepatitis C	7	133	2.48803	0.0935035	0.206643
05100	Bacterial invasion of epithelial cells	5	77	3.06965	0.0949739	0.207814
04530	Tight junction	7	134	2.46947	0.096924	0.210002
00514	Other types of O-glycan biosynthesis	3	30	4.72726	0.100256	0.215112
05014	Amyotrophic lateral sclerosis (ALS)	4	54	3.50168	0.109293	0.230035
05223	Non-small cell lung cancer	4	54	3.50168	0.109293	0.230035
04120	Ubiquitin mediated proteolysis	7	138	2.39789	0.111464	0.232391
04350	TGF-beta signaling pathway	5	81	2.91806	0.115086	0.2351
05010	Alzheimer's disease	8	170	2.22459	0.11531	0.2351
05134	Legionellosis	4	55	3.43801	0.115954	0.2351
04114	Oocyte meiosis	6	112	2.53246	0.128132	0.25743
00330	Arginine and proline metabolism	4	57	3.31738	0.129985	0.2588
04911	Insulin secretion	5	87	2.71682	0.14997	0.295922
04150	mTOR signaling pathway	4	60	3.15151	0.152815	0.29872
05161	Hepatitis B	7	148	2.23587	0.154091	0.29872
03030	DNA replication	3	36	3.93939	0.160735	0.306228
04130	SNARE interactions in vesicular transport	3	36	3.93939	0.160735	0.306228
04727	GABAergic synapse	5	90	2.62626	0.169589	0.317621
04970	Salivary secretion	5	90	2.62626	0.169589	0.317621
00564	Glycerophospholipid metabolism	5	91	2.5974	0.176456	0.327704
04142	Lysosome	6	122	2.32488	0.18213	0.335424
05219	Bladder cancer	3	38	3.73205	0.184172	0.336381
00120	Primary bile acid biosynthesis	2	17	5.56149	0.197132	0.355835
05323	Rheumatoid arthritis	5	94	2.5145	0.198044	0.355835
04630	Jak-STAT signaling pathway	7	158	2.09436	0.206197	0.367496
04080	Neuroactive ligand-receptor interaction	11	275	1.89091	0.210415	0.372014
04610	Complement and coagulation cascades	4	69	2.74044	0.23417	0.410726
04728	Dopaminergic synapse	6	131	2.16516	0.241243	0.419802
01230	Biosynthesis of amino acids	4	70	2.70129	0.24439	0.421955
05218	Melanoma	4	71	2.66325	0.254842	0.436591
05162	Measles	6	134	2.11668	0.263203	0.445095
00280	Valine, leucine and isoleucine degradation	3	44	3.22313	0.263834	0.445095
05220	Chronic myeloid leukemia	4	73	2.59028	0.276439	0.462632
03022	Basal transcription factors	3	45	3.15151	0.278416	0.462632
00982	Drug metabolism - cytochrome P450	4	74	2.55528	0.287579	0.471645
00900	Terpenoid backbone biosynthesis	2	21	4.50216	0.288109	0.471645
04010	MAPK signaling pathway	10	260	1.81818	0.306085	0.497259
00240	Pyrimidine metabolism	5	107	2.209	0.308714	0.497259
04910	Insulin signaling pathway	6	140	2.02597	0.310506	0.497259
03430	Mismatch repair	2	23	4.11066	0.337742	0.536986
05203	Viral carcinogenesis	8	207	1.82696	0.344631	0.544025
00534	Glycosaminoglycan biosynthesis - heparan sulfate / heparin	2	24	3.93939	0.363459	0.569677
00592	alpha-Linolenic acid metabolism	2	25	3.78181	0.389727	0.606547
00524	Butirosin and neomycin biosynthesis	1	5	9.45453	0.405571	0.626791
00601	Glycosphingolipid biosynthesis - lacto and neolacto series	2	26	3.63636	0.416512	0.639229
05202	Transcriptional misregulation in cancer	7	180	1.83838	0.440501	0.670043
00561	Glycerolipid metabolism	3	55	2.57851	0.442653	0.670043
05215	Prostate cancer	4	89	2.12461	0.480485	0.722361
00410	beta-Alanine metabolism	2	29	3.26018	0.499635	0.746077
03015	mRNA surveillance pathway	4	92	2.05533	0.524411	0.772632
04064	NF-kappa B signaling pathway	4	92	2.05533	0.524411	0.772632
04514	Cell adhesion molecules (CAMs)	6	146	1.94271	0.537708	0.786977
04710	Circadian rhythm	2	31	3.04985	0.55705	0.809921
00250	Alanine, aspartate and glutamate metabolism	2	32	2.95454	0.586269	0.841335
00640	Propanoate metabolism	2	32	2.95454	0.586269	0.841335
00591	Linoleic acid metabolism	2	33	2.86501	0.615795	0.878004
04140	Regulation of autophagy	2	34	2.78074	0.645599	0.908774
05143	African trypanosomiasis	2	34	2.78074	0.645599	0.908774
00072	Synthesis and degradation of ketone bodies	1	9	5.25251	0.700242	0.975091
00051	Fructose and mannose metabolism	2	36	2.62626	0.705948	0.975091
05340	Primary immunodeficiency	2	36	2.62626	0.705948	0.975091
03320	PPAR signaling pathway	3	71	1.99744	0.760694	1
04920	Adipocytokine signaling pathway	3	71	1.99744	0.760694	1
04060	Cytokine-cytokine receptor interaction	9	267	1.59346	0.770198	1
05012	Parkinson's disease	5	131	1.8043	0.824154	1
00190	Oxidative phosphorylation	5	133	1.77717	0.840394	1
04975	Fat digestion and absorption	2	41	2.30598	0.860072	1
00980	Metabolism of xenobiotics by cytochrome P450	3	80	1.77272	0.95914	1
05204	Chemical carcinogenesis	3	83	1.70865	1	1
00533	Glycosaminoglycan biosynthesis - keratan sulfate	1	15	3.15151	1	1
00604	Glycosphingolipid biosynthesis - ganglio series	1	15	3.15151	1	1
00520	Amino sugar and nucleotide sugar metabolism	2	49	1.9295	1	1
04961	Endocrine and other factor-regulated calcium reabsorption	2	49	1.9295	1	1
05144	Malaria	2	49	1.9295	1	1
00480	Glutathione metabolism	2	50	1.89091	1	1
04672	Intestinal immune network for IgA production	2	51	1.85383	1	1
04913	Ovarian steroidogenesis	2	51	1.85383	1	1
04978	Mineral absorption	2	51	1.85383	1	1
05213	Endometrial cancer	2	52	1.81818	1	1
00450	Selenocompound metabolism	1	17	2.78074	1	1
01210	2-Oxocarboxylic acid metabolism	1	17	2.78074	1	1
04742	Taste transduction	2	53	1.78387	1	1
00360	Phenylalanine metabolism	1	18	2.62626	1	1
00140	Steroid hormone biosynthesis	2	56	1.68831	1	1
00500	Starch and sucrose metabolism	2	56	1.68831	1	1
05221	Acute myeloid leukemia	2	57	1.65869	1	1
05150	Staphylococcus aureus infection	2	59	1.60246	1	1
05322	Systemic lupus erythematosus	1	138	0.342555	1	1
04964	Proximal tubule bicarbonate reclamation	1	23	2.05533	1	1
04390	Hippo signaling pathway	5	156	1.51515	1	1
04721	Synaptic vesicle cycle	2	64	1.47727	1	1
04977	Vitamin digestion and absorption	1	24	1.96969	1	1
00563	Glycosylphosphatidylinositol(GPI)-anchor biosynthesis	1	25	1.89091	1	1
05034	Alcoholism	5	180	1.31313	1	1
04966	Collecting duct acid secretion	1	27	1.75084	1	1
00340	Histidine metabolism	1	28	1.68831	1	1
00760	Nicotinate and nicotinamide metabolism	1	28	1.68831	1	1
03440	Homologous recombination	1	28	1.68831	1	1
00030	Pentose phosphate pathway	1	29	1.63009	1	1
04744	Phototransduction	1	29	1.63009	1	1
00020	Citrate cycle (TCA cycle)	1	30	1.57575	1	1
00052	Galactose metabolism	1	30	1.57575	1	1
00512	Mucin type O-Glycan biosynthesis	1	31	1.52492	1	1
03410	Base excision repair	1	33	1.4325	1	1
03020	RNA polymerase	1	34	1.39037	1	1
00350	Tyrosine metabolism	1	39	1.21212	1	1
00620	Pyruvate metabolism	1	41	1.15299	1	1
05330	Allograft rejection	1	41	1.15299	1	1
04962	Vasopressin-regulated water reabsorption	1	45	1.0505	1	1
05332	Graft-versus-host disease	1	45	1.0505	1	1
00010	Glycolysis / Gluconeogenesis	2	66	1.4325	1	1
00590	Arachidonic acid metabolism	2	67	1.41112	1	1
03018	RNA degradation	2	72	1.31313	1	1
03010	Ribosome	2	136	0.695186	1	1
03460	Fanconi anemia pathway	1	54	0.875419	1	1
04340	Hedgehog signaling pathway	1	51	0.926914	1	1
04612	Antigen processing and presentation	1	82	0.576495	1	1
04916	Melanogenesis	2	101	0.936092	1	1
04940	Type I diabetes mellitus	1	47	1.0058	1	1
05031	Amphetamine addiction	1	70	0.675323	1	1
05217	Basal cell carcinoma	1	55	0.859502	1	1
05320	Autoimmune thyroid disease	1	56	0.844154	1	1

## Sheet: Genes
path_id	path_name	enrichment	pvalue	FDR	gene_id	gene_name
04810	Regulation of actin cytoskeleton	4.39745	1.61056e-07	2.52195e-05	28964	GIT1
04810	Regulation of actin cytoskeleton	4.39745	1.61056e-07	2.52195e-05	3655	ITGA6
04810	Regulation of actin cytoskeleton	4.39745	1.61056e-07	2.52195e-05	3673	ITGA2
04810	Regulation of actin cytoskeleton	4.39745	1.61056e-07	2.52195e-05	3688	ITGB1
04810	Regulation of actin cytoskeleton	4.39745	1.61056e-07	2.52195e-05	3689	ITGB2
04810	Regulation of actin cytoskeleton	4.39745	1.61056e-07	2.52195e-05	3694	ITGB6
04810	Regulation of actin cytoskeleton	4.39745	1.61056e-07	2.52195e-05	5291	PIK3CB
04810	Regulation of actin cytoskeleton	4.39745	1.61056e-07	2.52195e-05	5293	PIK3CD
04810	Regulation of actin cytoskeleton	4.39745	1.61056e-07	2.52195e-05	6093	ROCK1
04810	Regulation of actin cytoskeleton	4.39745	1.61056e-07	2.52195e-05	6548	SLC9A1
04810	Regulation of actin cytoskeleton	4.39745	1.61056e-07	2.52195e-05	79784	MYH14
04810	Regulation of actin cytoskeleton	4.39745	1.61056e-07	2.52195e-05	81624	DIAPH3
04810	Regulation of actin cytoskeleton	4.39745	1.61056e-07	2.52195e-05	8936	WASF1
04810	Regulation of actin cytoskeleton	4.39745	1.61056e-07	2.52195e-05	9475	ROCK2
04810	Regulation of actin cytoskeleton	4.39745	1.61056e-07	2.52195e-05	23365	ARHGEF12
04810	Regulation of actin cytoskeleton	4.39745	1.61056e-07	2.52195e-05	26999	CYFIP2
04810	Regulation of actin cytoskeleton	4.39745	1.61056e-07	2.52195e-05	10458	BAIAP2
04810	Regulation of actin cytoskeleton	4.39745	1.61056e-07	2.52195e-05	2261	FGFR3
04810	Regulation of actin cytoskeleton	4.39745	1.61056e-07	2.52195e-05	2335	FN1
04810	Regulation of actin cytoskeleton	4.39745	1.61056e-07	2.52195e-05	10152	ABI2
00562	Inositol phosphate metabolism	8.52457	2.28231e-07	2.52195e-05	5333	PLCD1
00562	Inositol phosphate metabolism	8.52457	2.28231e-07	2.52195e-05	5336	PLCG2
00562	Inositol phosphate metabolism	8.52457	2.28231e-07	2.52195e-05	4329	ALDH6A1
00562	Inositol phosphate metabolism	8.52457	2.28231e-07	2.52195e-05	5297	PI4KA
00562	Inositol phosphate metabolism	8.52457	2.28231e-07	2.52195e-05	3628	INPP1
00562	Inositol phosphate metabolism	8.52457	2.28231e-07	2.52195e-05	3632	INPP5A
00562	Inositol phosphate metabolism	8.52457	2.28231e-07	2.52195e-05	5291	PIK3CB
00562	Inositol phosphate metabolism	8.52457	2.28231e-07	2.52195e-05	5293	PIK3CD
00562	Inositol phosphate metabolism	8.52457	2.28231e-07	2.52195e-05	5298	PI4KB
00562	Inositol phosphate metabolism	8.52457	2.28231e-07	2.52195e-05	5330	PLCB2
00562	Inositol phosphate metabolism	8.52457	2.28231e-07	2.52195e-05	5286	PIK3C2A
05205	Proteoglycans in cancer	4.16499	3.95541e-07	2.91382e-05	3708	ITPR1
05205	Proteoglycans in cancer	4.16499	3.95541e-07	2.91382e-05	4087	SMAD2
05205	Proteoglycans in cancer	4.16499	3.95541e-07	2.91382e-05	3480	IGF1R
05205	Proteoglycans in cancer	4.16499	3.95541e-07	2.91382e-05	3673	ITGA2
05205	Proteoglycans in cancer	4.16499	3.95541e-07	2.91382e-05	3688	ITGB1
05205	Proteoglycans in cancer	4.16499	3.95541e-07	2.91382e-05	5293	PIK3CD
05205	Proteoglycans in cancer	4.16499	3.95541e-07	2.91382e-05	4313	MMP2
05205	Proteoglycans in cancer	4.16499	3.95541e-07	2.91382e-05	5163	PDK1
05205	Proteoglycans in cancer	4.16499	3.95541e-07	2.91382e-05	5291	PIK3CB
05205	Proteoglycans in cancer	4.16499	3.95541e-07	2.91382e-05	9475	ROCK2
05205	Proteoglycans in cancer	4.16499	3.95541e-07	2.91382e-05	960	CD44
05205	Proteoglycans in cancer	4.16499	3.95541e-07	2.91382e-05	89780	WNT3A
05205	Proteoglycans in cancer	4.16499	3.95541e-07	2.91382e-05	2335	FN1
05205	Proteoglycans in cancer	4.16499	3.95541e-07	2.91382e-05	23365	ARHGEF12
05205	Proteoglycans in cancer	4.16499	3.95541e-07	2.91382e-05	81578	COL21A1
05205	Proteoglycans in cancer	4.16499	3.95541e-07	2.91382e-05	5336	PLCG2
05205	Proteoglycans in cancer	4.16499	3.95541e-07	2.91382e-05	6093	ROCK1
05205	Proteoglycans in cancer	4.16499	3.95541e-07	2.91382e-05	6548	SLC9A1
05205	Proteoglycans in cancer	4.16499	3.95541e-07	2.91382e-05	836	CASP3
05205	Proteoglycans in cancer	4.16499	3.95541e-07	2.91382e-05	2066	ERBB4
04070	Phosphatidylinositol signaling system	6.41974	4.50759e-06	0.000249044	3708	ITPR1
04070	Phosphatidylinositol signaling system	6.41974	4.50759e-06	0.000249044	5293	PIK3CD
04070	Phosphatidylinositol signaling system	6.41974	4.50759e-06	0.000249044	5297	PI4KA
04070	Phosphatidylinositol signaling system	6.41974	4.50759e-06	0.000249044	5286	PIK3C2A
04070	Phosphatidylinositol signaling system	6.41974	4.50759e-06	0.000249044	5291	PIK3CB
04070	Phosphatidylinositol signaling system	6.41974	4.50759e-06	0.000249044	3628	INPP1
04070	Phosphatidylinositol signaling system	6.41974	4.50759e-06	0.000249044	3632	INPP5A
04070	Phosphatidylinositol signaling system	6.41974	4.50759e-06	0.000249044	5336	PLCG2
04070	Phosphatidylinositol signaling system	6.41974	4.50759e-06	0.000249044	5298	PI4KB
04070	Phosphatidylinositol signaling system	6.41974	4.50759e-06	0.000249044	5330	PLCB2
04070	Phosphatidylinositol signaling system	6.41974	4.50759e-06	0.000249044	5333	PLCD1
04510	Focal adhesion	3.90114	8.75185e-06	0.00034775	3655	ITGA6
04510	Focal adhesion	3.90114	8.75185e-06	0.00034775	3673	ITGA2
04510	Focal adhesion	3.90114	8.75185e-06	0.00034775	3688	ITGB1
04510	Focal adhesion	3.90114	8.75185e-06	0.00034775	3694	ITGB6
04510	Focal adhesion	3.90114	8.75185e-06	0.00034775	5291	PIK3CB
04510	Focal adhesion	3.90114	8.75185e-06	0.00034775	9475	ROCK2
04510	Focal adhesion	3.90114	8.75185e-06	0.00034775	2335	FN1
04510	Focal adhesion	3.90114	8.75185e-06	0.00034775	2324	FLT4
04510	Focal adhesion	3.90114	8.75185e-06	0.00034775	3480	IGF1R
04510	Focal adhesion	3.90114	8.75185e-06	0.00034775	6093	ROCK1
04510	Focal adhesion	3.90114	8.75185e-06	0.00034775	5293	PIK3CD
04510	Focal adhesion	3.90114	8.75185e-06	0.00034775	5602	MAPK10
04510	Focal adhesion	3.90114	8.75185e-06	0.00034775	5908	RAP1B
04510	Focal adhesion	3.90114	8.75185e-06	0.00034775	1290	COL5A2
04510	Focal adhesion	3.90114	8.75185e-06	0.00034775	83660	TLN2
04510	Focal adhesion	3.90114	8.75185e-06	0.00034775	1281	COL3A1
04510	Focal adhesion	3.90114	8.75185e-06	0.00034775	1286	COL4A4
05200	Pathways in cancer	3.18042	9.44118e-06	0.00034775	3480	IGF1R
05200	Pathways in cancer	3.18042	9.44118e-06	0.00034775	3655	ITGA6
05200	Pathways in cancer	3.18042	9.44118e-06	0.00034775	3673	ITGA2
05200	Pathways in cancer	3.18042	9.44118e-06	0.00034775	3688	ITGB1
05200	Pathways in cancer	3.18042	9.44118e-06	0.00034775	4087	SMAD2
05200	Pathways in cancer	3.18042	9.44118e-06	0.00034775	836	CASP3
05200	Pathways in cancer	3.18042	9.44118e-06	0.00034775	8453	CUL2
05200	Pathways in cancer	3.18042	9.44118e-06	0.00034775	89780	WNT3A
05200	Pathways in cancer	3.18042	9.44118e-06	0.00034775	5291	PIK3CB
05200	Pathways in cancer	3.18042	9.44118e-06	0.00034775	5293	PIK3CD
05200	Pathways in cancer	3.18042	9.44118e-06	0.00034775	4313	MMP2
05200	Pathways in cancer	3.18042	9.44118e-06	0.00034775	4843	NOS2
05200	Pathways in cancer	3.18042	9.44118e-06	0.00034775	5337	PLD1
05200	Pathways in cancer	3.18042	9.44118e-06	0.00034775	5602	MAPK10
05200	Pathways in cancer	3.18042	9.44118e-06	0.00034775	5336	PLCG2
05200	Pathways in cancer	3.18042	9.44118e-06	0.00034775	3066	HDAC2
05200	Pathways in cancer	3.18042	9.44118e-06	0.00034775	2335	FN1
05200	Pathways in cancer	3.18042	9.44118e-06	0.00034775	1286	COL4A4
05200	Pathways in cancer	3.18042	9.44118e-06	0.00034775	5925	RB1
05200	Pathways in cancer	3.18042	9.44118e-06	0.00034775	112399	EGLN3
05200	Pathways in cancer	3.18042	9.44118e-06	0.00034775	2034	EPAS1
05200	Pathways in cancer	3.18042	9.44118e-06	0.00034775	2261	FGFR3
05146	Amoebiasis	5.20433	1.43393e-05	0.000452712	383	ARG1
05146	Amoebiasis	5.20433	1.43393e-05	0.000452712	384	ARG2
05146	Amoebiasis	5.20433	1.43393e-05	0.000452712	3689	ITGB2
05146	Amoebiasis	5.20433	1.43393e-05	0.000452712	4843	NOS2
05146	Amoebiasis	5.20433	1.43393e-05	0.000452712	5291	PIK3CB
05146	Amoebiasis	5.20433	1.43393e-05	0.000452712	1281	COL3A1
05146	Amoebiasis	5.20433	1.43393e-05	0.000452712	5293	PIK3CD
05146	Amoebiasis	5.20433	1.43393e-05	0.000452712	836	CASP3
05146	Amoebiasis	5.20433	1.43393e-05	0.000452712	1286	COL4A4
05146	Amoebiasis	5.20433	1.43393e-05	0.000452712	1290	COL5A2
05146	Amoebiasis	5.20433	1.43393e-05	0.000452712	2335	FN1
05146	Amoebiasis	5.20433	1.43393e-05	0.000452712	5330	PLCB2
04360	Axon guidance	4.69118	1.82823e-05	0.00050505	9353	SLIT2
04360	Axon guidance	4.69118	1.82823e-05	0.00050505	23365	ARHGEF12
04360	Axon guidance	4.69118	1.82823e-05	0.00050505	3688	ITGB1
04360	Axon guidance	4.69118	1.82823e-05	0.00050505	8829	NRP1
04360	Axon guidance	4.69118	1.82823e-05	0.00050505	3983	ABLIM1
04360	Axon guidance	4.69118	1.82823e-05	0.00050505	4772	NFATC1
04360	Axon guidance	4.69118	1.82823e-05	0.00050505	9475	ROCK2
04360	Axon guidance	4.69118	1.82823e-05	0.00050505	6091	ROBO1
04360	Axon guidance	4.69118	1.82823e-05	0.00050505	57522	SRGAP1
04360	Axon guidance	4.69118	1.82823e-05	0.00050505	5364	PLXNB1
04360	Axon guidance	4.69118	1.82823e-05	0.00050505	6405	SEMA3F
04360	Axon guidance	4.69118	1.82823e-05	0.00050505	6093	ROCK1
04360	Axon guidance	4.69118	1.82823e-05	0.00050505	6387	CXCL12
04151	PI3K-Akt signaling pathway	2.99711	2.44852e-05	0.000601248	9623	TCL1B
04151	PI3K-Akt signaling pathway	2.99711	2.44852e-05	0.000601248	2324	FLT4
04151	PI3K-Akt signaling pathway	2.99711	2.44852e-05	0.000601248	2335	FN1
04151	PI3K-Akt signaling pathway	2.99711	2.44852e-05	0.000601248	3480	IGF1R
04151	PI3K-Akt signaling pathway	2.99711	2.44852e-05	0.000601248	3655	ITGA6
04151	PI3K-Akt signaling pathway	2.99711	2.44852e-05	0.000601248	2783	GNB2
04151	PI3K-Akt signaling pathway	2.99711	2.44852e-05	0.000601248	29941	PKN3
04151	PI3K-Akt signaling pathway	2.99711	2.44852e-05	0.000601248	7249	TSC2
04151	PI3K-Akt signaling pathway	2.99711	2.44852e-05	0.000601248	1281	COL3A1
04151	PI3K-Akt signaling pathway	2.99711	2.44852e-05	0.000601248	3673	ITGA2
04151	PI3K-Akt signaling pathway	2.99711	2.44852e-05	0.000601248	3688	ITGB1
04151	PI3K-Akt signaling pathway	2.99711	2.44852e-05	0.000601248	5293	PIK3CD
04151	PI3K-Akt signaling pathway	2.99711	2.44852e-05	0.000601248	23239	PHLPP1
04151	PI3K-Akt signaling pathway	2.99711	2.44852e-05	0.000601248	5585	PKN1
04151	PI3K-Akt signaling pathway	2.99711	2.44852e-05	0.000601248	3717	JAK2
04151	PI3K-Akt signaling pathway	2.99711	2.44852e-05	0.000601248	1286	COL4A4
04151	PI3K-Akt signaling pathway	2.99711	2.44852e-05	0.000601248	3694	ITGB6
04151	PI3K-Akt signaling pathway	2.99711	2.44852e-05	0.000601248	23035	PHLPP2
04151	PI3K-Akt signaling pathway	2.99711	2.44852e-05	0.000601248	2261	FGFR3
04151	PI3K-Akt signaling pathway	2.99711	2.44852e-05	0.000601248	5291	PIK3CB
04151	PI3K-Akt signaling pathway	2.99711	2.44852e-05	0.000601248	1290	COL5A2
04151	PI3K-Akt signaling pathway	2.99711	2.44852e-05	0.000601248	51764	GNG13
01100	Metabolic pathways	1.94816	5.23602e-05	0.00115716	57104	PNPLA2
01100	Metabolic pathways	1.94816	5.23602e-05	0.00115716	4124	MAN2A1
01100	Metabolic pathways	1.94816	5.23602e-05	0.00115716	4329	ALDH6A1
01100	Metabolic pathways	1.94816	5.23602e-05	0.00115716	4728	NDUFS8
01100	Metabolic pathways	1.94816	5.23602e-05	0.00115716	4843	NOS2
01100	Metabolic pathways	1.94816	5.23602e-05	0.00115716	4907	NT5E
01100	Metabolic pathways	1.94816	5.23602e-05	0.00115716	4697	NDUFA4
01100	Metabolic pathways	1.94816	5.23602e-05	0.00115716	5333	PLCD1
01100	Metabolic pathways	1.94816	5.23602e-05	0.00115716	85365	ALG2
01100	Metabolic pathways	1.94816	5.23602e-05	0.00115716	5432	POLR2C
01100	Metabolic pathways	1.94816	5.23602e-05	0.00115716	55627	SMPD4
01100	Metabolic pathways	1.94816	5.23602e-05	0.00115716	56922	MCCC1
01100	Metabolic pathways	1.94816	5.23602e-05	0.00115716	9197	SLC33A1
01100	Metabolic pathways	1.94816	5.23602e-05	0.00115716	57134	MAN1C1
01100	Metabolic pathways	1.94816	5.23602e-05	0.00115716	6296	ACSM3
01100	Metabolic pathways	1.94816	5.23602e-05	0.00115716	5286	PIK3C2A
01100	Metabolic pathways	1.94816	5.23602e-05	0.00115716	5298	PI4KB
01100	Metabolic pathways	1.94816	5.23602e-05	0.00115716	383	ARG1
01100	Metabolic pathways	1.94816	5.23602e-05	0.00115716	8612	PPAP2C
01100	Metabolic pathways	1.94816	5.23602e-05	0.00115716	8703	B4GALT3
01100	Metabolic pathways	1.94816	5.23602e-05	0.00115716	8802	SUCLG1
01100	Metabolic pathways	1.94816	5.23602e-05	0.00115716	1581	CYP7A1
01100	Metabolic pathways	1.94816	5.23602e-05	0.00115716	95	ACY1
01100	Metabolic pathways	1.94816	5.23602e-05	0.00115716	9514	GAL3ST1
01100	Metabolic pathways	1.94816	5.23602e-05	0.00115716	270	AMPD1
01100	Metabolic pathways	1.94816	5.23602e-05	0.00115716	5297	PI4KA
01100	Metabolic pathways	1.94816	5.23602e-05	0.00115716	5321	PLA2G4A
01100	Metabolic pathways	1.94816	5.23602e-05	0.00115716	5336	PLCG2
01100	Metabolic pathways	1.94816	5.23602e-05	0.00115716	5337	PLD1
01100	Metabolic pathways	1.94816	5.23602e-05	0.00115716	5372	PMM1
01100	Metabolic pathways	1.94816	5.23602e-05	0.00115716	8398	PLA2G6
01100	Metabolic pathways	1.94816	5.23602e-05	0.00115716	384	ARG2
01100	Metabolic pathways	1.94816	5.23602e-05	0.00115716	1345	COX6C
01100	Metabolic pathways	1.94816	5.23602e-05	0.00115716	150763	GPAT2
01100	Metabolic pathways	1.94816	5.23602e-05	0.00115716	3099	HK2
01100	Metabolic pathways	1.94816	5.23602e-05	0.00115716	201595	STT3B
01100	Metabolic pathways	1.94816	5.23602e-05	0.00115716	221	ALDH3B1
01100	Metabolic pathways	1.94816	5.23602e-05	0.00115716	2525	FUT3
01100	Metabolic pathways	1.94816	5.23602e-05	0.00115716	3632	INPP5A
01100	Metabolic pathways	1.94816	5.23602e-05	0.00115716	3628	INPP1
01100	Metabolic pathways	1.94816	5.23602e-05	0.00115716	6888	TALDO1
01100	Metabolic pathways	1.94816	5.23602e-05	0.00115716	374378	GALNT18
01100	Metabolic pathways	1.94816	5.23602e-05	0.00115716	5330	PLCB2
01100	Metabolic pathways	1.94816	5.23602e-05	0.00115716	3157	HMGCS1
01100	Metabolic pathways	1.94816	5.23602e-05	0.00115716	1337	COX6A1
01100	Metabolic pathways	1.94816	5.23602e-05	0.00115716	10312	TCIRG1
01100	Metabolic pathways	1.94816	5.23602e-05	0.00115716	8309	ACOX2
01100	Metabolic pathways	1.94816	5.23602e-05	0.00115716	80055	PGAP1
01100	Metabolic pathways	1.94816	5.23602e-05	0.00115716	7915	ALDH5A1
05132	Salmonella infection	5.37189	6.96455e-05	0.00139924	3459	IFNGR1
05132	Salmonella infection	5.37189	6.96455e-05	0.00139924	8936	WASF1
05132	Salmonella infection	5.37189	6.96455e-05	0.00139924	5585	PKN1
05132	Salmonella infection	5.37189	6.96455e-05	0.00139924	5602	MAPK10
05132	Salmonella infection	5.37189	6.96455e-05	0.00139924	4843	NOS2
05132	Salmonella infection	5.37189	6.96455e-05	0.00139924	79784	MYH14
05132	Salmonella infection	5.37189	6.96455e-05	0.00139924	3606	IL18
05132	Salmonella infection	5.37189	6.96455e-05	0.00139924	9475	ROCK2
05132	Salmonella infection	5.37189	6.96455e-05	0.00139924	6093	ROCK1
05132	Salmonella infection	5.37189	6.96455e-05	0.00139924	29941	PKN3
04730	Long-term depression	6.30302	0.000150593	0.00277343	2982	GUCY1A3
04730	Long-term depression	6.30302	0.000150593	0.00277343	5330	PLCB2
04730	Long-term depression	6.30302	0.000150593	0.00277343	2890	GRIA1
04730	Long-term depression	6.30302	0.000150593	0.00277343	3708	ITPR1
04730	Long-term depression	6.30302	0.000150593	0.00277343	2911	GRM1
04730	Long-term depression	6.30302	0.000150593	0.00277343	5321	PLA2G4A
04730	Long-term depression	6.30302	0.000150593	0.00277343	10842	PPP1R17
04730	Long-term depression	6.30302	0.000150593	0.00277343	3480	IGF1R
04670	Leukocyte transendothelial migration	4.40677	0.000175324	0.00298051	1365	CLDN3
04670	Leukocyte transendothelial migration	4.40677	0.000175324	0.00298051	3689	ITGB2
04670	Leukocyte transendothelial migration	4.40677	0.000175324	0.00298051	4313	MMP2
04670	Leukocyte transendothelial migration	4.40677	0.000175324	0.00298051	5291	PIK3CB
04670	Leukocyte transendothelial migration	4.40677	0.000175324	0.00298051	6387	CXCL12
04670	Leukocyte transendothelial migration	4.40677	0.000175324	0.00298051	3688	ITGB1
04670	Leukocyte transendothelial migration	4.40677	0.000175324	0.00298051	5293	PIK3CD
04670	Leukocyte transendothelial migration	4.40677	0.000175324	0.00298051	9475	ROCK2
04670	Leukocyte transendothelial migration	4.40677	0.000175324	0.00298051	5908	RAP1B
04670	Leukocyte transendothelial migration	4.40677	0.000175324	0.00298051	5336	PLCG2
04670	Leukocyte transendothelial migration	4.40677	0.000175324	0.00298051	6093	ROCK1
05145	Toxoplasmosis	4.26229	0.000238252	0.00376098	3688	ITGB1
05145	Toxoplasmosis	4.26229	0.000238252	0.00376098	5291	PIK3CB
05145	Toxoplasmosis	4.26229	0.000238252	0.00376098	3655	ITGA6
05145	Toxoplasmosis	4.26229	0.000238252	0.00376098	5163	PDK1
05145	Toxoplasmosis	4.26229	0.000238252	0.00376098	5602	MAPK10
05145	Toxoplasmosis	4.26229	0.000238252	0.00376098	3717	JAK2
05145	Toxoplasmosis	4.26229	0.000238252	0.00376098	4843	NOS2
05145	Toxoplasmosis	4.26229	0.000238252	0.00376098	6885	MAP3K7
05145	Toxoplasmosis	4.26229	0.000238252	0.00376098	3459	IFNGR1
05145	Toxoplasmosis	4.26229	0.000238252	0.00376098	836	CASP3
05145	Toxoplasmosis	4.26229	0.000238252	0.00376098	5293	PIK3CD
04723	Retrograde endocannabinoid signaling	4.58958	0.000273969	0.00403647	5602	MAPK10
04723	Retrograde endocannabinoid signaling	4.58958	0.000273969	0.00403647	2557	GABRA4
04723	Retrograde endocannabinoid signaling	4.58958	0.000273969	0.00403647	51764	GNG13
04723	Retrograde endocannabinoid signaling	4.58958	0.000273969	0.00403647	5330	PLCB2
04723	Retrograde endocannabinoid signaling	4.58958	0.000273969	0.00403647	2890	GRIA1
04723	Retrograde endocannabinoid signaling	4.58958	0.000273969	0.00403647	2570	GABRR2
04723	Retrograde endocannabinoid signaling	4.58958	0.000273969	0.00403647	2783	GNB2
04723	Retrograde endocannabinoid signaling	4.58958	0.000273969	0.00403647	2569	GABRR1
04723	Retrograde endocannabinoid signaling	4.58958	0.000273969	0.00403647	2911	GRM1
04723	Retrograde endocannabinoid signaling	4.58958	0.000273969	0.00403647	3708	ITPR1
04066	HIF-1 signaling pathway	4.45968	0.000349515	0.00455582	3099	HK2
04066	HIF-1 signaling pathway	4.45968	0.000349515	0.00455582	112399	EGLN3
04066	HIF-1 signaling pathway	4.45968	0.000349515	0.00455582	5163	PDK1
04066	HIF-1 signaling pathway	4.45968	0.000349515	0.00455582	5291	PIK3CB
04066	HIF-1 signaling pathway	4.45968	0.000349515	0.00455582	4843	NOS2
04066	HIF-1 signaling pathway	4.45968	0.000349515	0.00455582	8453	CUL2
04066	HIF-1 signaling pathway	4.45968	0.000349515	0.00455582	3480	IGF1R
04066	HIF-1 signaling pathway	4.45968	0.000349515	0.00455582	5293	PIK3CD
04066	HIF-1 signaling pathway	4.45968	0.000349515	0.00455582	3459	IFNGR1
04066	HIF-1 signaling pathway	4.45968	0.000349515	0.00455582	5336	PLCG2
05222	Small cell lung cancer	4.94714	0.000350448	0.00455582	5925	RB1
05222	Small cell lung cancer	4.94714	0.000350448	0.00455582	5293	PIK3CD
05222	Small cell lung cancer	4.94714	0.000350448	0.00455582	1286	COL4A4
05222	Small cell lung cancer	4.94714	0.000350448	0.00455582	3673	ITGA2
05222	Small cell lung cancer	4.94714	0.000350448	0.00455582	5291	PIK3CB
05222	Small cell lung cancer	4.94714	0.000350448	0.00455582	4843	NOS2
05222	Small cell lung cancer	4.94714	0.000350448	0.00455582	3655	ITGA6
05222	Small cell lung cancer	4.94714	0.000350448	0.00455582	3688	ITGB1
05222	Small cell lung cancer	4.94714	0.000350448	0.00455582	2335	FN1
04512	ECM-receptor interaction	4.89027	0.000383625	0.00471006	2335	FN1
04512	ECM-receptor interaction	4.89027	0.000383625	0.00471006	3694	ITGB6
04512	ECM-receptor interaction	4.89027	0.000383625	0.00471006	3673	ITGA2
04512	ECM-receptor interaction	4.89027	0.000383625	0.00471006	3655	ITGA6
04512	ECM-receptor interaction	4.89027	0.000383625	0.00471006	1290	COL5A2
04512	ECM-receptor interaction	4.89027	0.000383625	0.00471006	1281	COL3A1
04512	ECM-receptor interaction	4.89027	0.000383625	0.00471006	3688	ITGB1
04512	ECM-receptor interaction	4.89027	0.000383625	0.00471006	1286	COL4A4
04512	ECM-receptor interaction	4.89027	0.000383625	0.00471006	960	CD44
05169	Epstein-Barr virus infection	3.2442	0.000505387	0.00587845	8737	RIPK1
05169	Epstein-Barr virus infection	3.2442	0.000505387	0.00587845	5291	PIK3CB
05169	Epstein-Barr virus infection	3.2442	0.000505387	0.00587845	6885	MAP3K7
05169	Epstein-Barr virus infection	3.2442	0.000505387	0.00587845	5925	RB1
05169	Epstein-Barr virus infection	3.2442	0.000505387	0.00587845	9519	TBPL1
05169	Epstein-Barr virus infection	3.2442	0.000505387	0.00587845	5432	POLR2C
05169	Epstein-Barr virus infection	3.2442	0.000505387	0.00587845	9861	PSMD6
05169	Epstein-Barr virus infection	3.2442	0.000505387	0.00587845	3066	HDAC2
05169	Epstein-Barr virus infection	3.2442	0.000505387	0.00587845	5293	PIK3CD
05169	Epstein-Barr virus infection	3.2442	0.000505387	0.00587845	960	CD44
05169	Epstein-Barr virus infection	3.2442	0.000505387	0.00587845	5336	PLCG2
05169	Epstein-Barr virus infection	3.2442	0.000505387	0.00587845	5602	MAPK10
05169	Epstein-Barr virus infection	3.2442	0.000505387	0.00587845	5706	PSMC6
05169	Epstein-Barr virus infection	3.2442	0.000505387	0.00587845	5609	MAP2K7
04666	Fc gamma R-mediated phagocytosis	4.5261	0.000697804	0.00771073	8936	WASF1
04666	Fc gamma R-mediated phagocytosis	4.5261	0.000697804	0.00771073	5336	PLCG2
04666	Fc gamma R-mediated phagocytosis	4.5261	0.000697804	0.00771073	8612	PPAP2C
04666	Fc gamma R-mediated phagocytosis	4.5261	0.000697804	0.00771073	5291	PIK3CB
04666	Fc gamma R-mediated phagocytosis	4.5261	0.000697804	0.00771073	5337	PLD1
04666	Fc gamma R-mediated phagocytosis	4.5261	0.000697804	0.00771073	5321	PLA2G4A
04666	Fc gamma R-mediated phagocytosis	4.5261	0.000697804	0.00771073	10810	WASF3
04666	Fc gamma R-mediated phagocytosis	4.5261	0.000697804	0.00771073	8398	PLA2G6
04666	Fc gamma R-mediated phagocytosis	4.5261	0.000697804	0.00771073	5293	PIK3CD
04724	Glutamatergic synapse	4.00616	0.000852506	0.00890423	51764	GNG13
04724	Glutamatergic synapse	4.00616	0.000852506	0.00890423	5321	PLA2G4A
04724	Glutamatergic synapse	4.00616	0.000852506	0.00890423	2890	GRIA1
04724	Glutamatergic synapse	4.00616	0.000852506	0.00890423	6506	SLC1A2
04724	Glutamatergic synapse	4.00616	0.000852506	0.00890423	3708	ITPR1
04724	Glutamatergic synapse	4.00616	0.000852506	0.00890423	2783	GNB2
04724	Glutamatergic synapse	4.00616	0.000852506	0.00890423	5337	PLD1
04724	Glutamatergic synapse	4.00616	0.000852506	0.00890423	5330	PLCB2
04724	Glutamatergic synapse	4.00616	0.000852506	0.00890423	2911	GRM1
04724	Glutamatergic synapse	4.00616	0.000852506	0.00890423	6512	SLC1A7
04713	Circadian entrainment	4.38612	0.000886394	0.00890423	2783	GNB2
04713	Circadian entrainment	4.38612	0.000886394	0.00890423	3708	ITPR1
04713	Circadian entrainment	4.38612	0.000886394	0.00890423	2890	GRIA1
04713	Circadian entrainment	4.38612	0.000886394	0.00890423	2982	GUCY1A3
04713	Circadian entrainment	4.38612	0.000886394	0.00890423	5187	PER1
04713	Circadian entrainment	4.38612	0.000886394	0.00890423	55811	ADCY10
04713	Circadian entrainment	4.38612	0.000886394	0.00890423	6262	RYR2
04713	Circadian entrainment	4.38612	0.000886394	0.00890423	51764	GNG13
04713	Circadian entrainment	4.38612	0.000886394	0.00890423	5330	PLCB2
04270	Vascular smooth muscle contraction	3.93939	0.000977748	0.00939489	8398	PLA2G6
04270	Vascular smooth muscle contraction	3.93939	0.000977748	0.00939489	9475	ROCK2
04270	Vascular smooth muscle contraction	3.93939	0.000977748	0.00939489	2982	GUCY1A3
04270	Vascular smooth muscle contraction	3.93939	0.000977748	0.00939489	5321	PLA2G4A
04270	Vascular smooth muscle contraction	3.93939	0.000977748	0.00939489	135	ADORA2A
04270	Vascular smooth muscle contraction	3.93939	0.000977748	0.00939489	23365	ARHGEF12
04270	Vascular smooth muscle contraction	3.93939	0.000977748	0.00939489	10335	MRVI1
04270	Vascular smooth muscle contraction	3.93939	0.000977748	0.00939489	6093	ROCK1
04270	Vascular smooth muscle contraction	3.93939	0.000977748	0.00939489	5330	PLCB2
04270	Vascular smooth muscle contraction	3.93939	0.000977748	0.00939489	3708	ITPR1
04146	Peroxisome	4.6689	0.00128268	0.0118114	5193	PEX12
04146	Peroxisome	4.6689	0.00128268	0.0118114	5191	PEX7
04146	Peroxisome	4.6689	0.00128268	0.0118114	26061	HACL1
04146	Peroxisome	4.6689	0.00128268	0.0118114	5824	PEX19
04146	Peroxisome	4.6689	0.00128268	0.0118114	11001	SLC27A2
04146	Peroxisome	4.6689	0.00128268	0.0118114	4843	NOS2
04146	Peroxisome	4.6689	0.00128268	0.0118114	225	ABCD2
04146	Peroxisome	4.6689	0.00128268	0.0118114	8309	ACOX2
04144	Endocytosis	3.01247	0.00177829	0.0157201	60682	SMAP1
04144	Endocytosis	3.01247	0.00177829	0.0157201	116988	AGAP3
04144	Endocytosis	3.01247	0.00177829	0.0157201	57154	SMURF1
04144	Endocytosis	3.01247	0.00177829	0.0157201	3480	IGF1R
04144	Endocytosis	3.01247	0.00177829	0.0157201	51028	VPS36
04144	Endocytosis	3.01247	0.00177829	0.0157201	2066	ERBB4
04144	Endocytosis	3.01247	0.00177829	0.0157201	4087	SMAD2
04144	Endocytosis	3.01247	0.00177829	0.0157201	9829	DNAJC6
04144	Endocytosis	3.01247	0.00177829	0.0157201	5337	PLD1
04144	Endocytosis	3.01247	0.00177829	0.0157201	28964	GIT1
04144	Endocytosis	3.01247	0.00177829	0.0157201	131890	GRK7
04144	Endocytosis	3.01247	0.00177829	0.0157201	23362	PSD3
04144	Endocytosis	3.01247	0.00177829	0.0157201	2261	FGFR3
04974	Protein digestion and absorption	4.29751	0.00225253	0.0191465	63036	CELA2A
04974	Protein digestion and absorption	4.29751	0.00225253	0.0191465	480	ATP1A4
04974	Protein digestion and absorption	4.29751	0.00225253	0.0191465	4224	MEP1A
04974	Protein digestion and absorption	4.29751	0.00225253	0.0191465	81578	COL21A1
04974	Protein digestion and absorption	4.29751	0.00225253	0.0191465	1286	COL4A4
04974	Protein digestion and absorption	4.29751	0.00225253	0.0191465	1290	COL5A2
04974	Protein digestion and absorption	4.29751	0.00225253	0.0191465	1281	COL3A1
04974	Protein digestion and absorption	4.29751	0.00225253	0.0191465	1297	COL9A1
04725	Cholinergic synapse	3.76508	0.00274687	0.0220536	56479	KCNQ5
04725	Cholinergic synapse	3.76508	0.00274687	0.0220536	3708	ITPR1
04725	Cholinergic synapse	3.76508	0.00274687	0.0220536	5330	PLCB2
04725	Cholinergic synapse	3.76508	0.00274687	0.0220536	51764	GNG13
04725	Cholinergic synapse	3.76508	0.00274687	0.0220536	3717	JAK2
04725	Cholinergic synapse	3.76508	0.00274687	0.0220536	1143	CHRNB4
04725	Cholinergic synapse	3.76508	0.00274687	0.0220536	5293	PIK3CD
04725	Cholinergic synapse	3.76508	0.00274687	0.0220536	5291	PIK3CB
04725	Cholinergic synapse	3.76508	0.00274687	0.0220536	2783	GNB2
04664	Fc epsilon RI signaling pathway	4.72726	0.00279412	0.0220536	5336	PLCG2
04664	Fc epsilon RI signaling pathway	4.72726	0.00279412	0.0220536	5291	PIK3CB
04664	Fc epsilon RI signaling pathway	4.72726	0.00279412	0.0220536	5293	PIK3CD
04664	Fc epsilon RI signaling pathway	4.72726	0.00279412	0.0220536	5321	PLA2G4A
04664	Fc epsilon RI signaling pathway	4.72726	0.00279412	0.0220536	5163	PDK1
04664	Fc epsilon RI signaling pathway	4.72726	0.00279412	0.0220536	5609	MAP2K7
04664	Fc epsilon RI signaling pathway	4.72726	0.00279412	0.0220536	5602	MAPK10
04912	GnRH signaling pathway	4.11066	0.00303007	0.0230912	5609	MAP2K7
04912	GnRH signaling pathway	4.11066	0.00303007	0.0230912	5602	MAPK10
04912	GnRH signaling pathway	4.11066	0.00303007	0.0230912	5337	PLD1
04912	GnRH signaling pathway	4.11066	0.00303007	0.0230912	5321	PLA2G4A
04912	GnRH signaling pathway	4.11066	0.00303007	0.0230912	4323	MMP14
04912	GnRH signaling pathway	4.11066	0.00303007	0.0230912	4313	MMP2
04912	GnRH signaling pathway	4.11066	0.00303007	0.0230912	5330	PLCB2
04912	GnRH signaling pathway	4.11066	0.00303007	0.0230912	3708	ITPR1
04141	Protein processing in endoplasmic reticulum	3.11377	0.00364401	0.0268442	5602	MAPK10
04141	Protein processing in endoplasmic reticulum	3.11377	0.00364401	0.0268442	55176	SEC61A2
04141	Protein processing in endoplasmic reticulum	3.11377	0.00364401	0.0268442	22824	HSPA4L
04141	Protein processing in endoplasmic reticulum	3.11377	0.00364401	0.0268442	11231	SEC63
04141	Protein processing in endoplasmic reticulum	3.11377	0.00364401	0.0268442	23640	HSPBP1
04141	Protein processing in endoplasmic reticulum	3.11377	0.00364401	0.0268442	57134	MAN1C1
04141	Protein processing in endoplasmic reticulum	3.11377	0.00364401	0.0268442	30001	ERO1L
04141	Protein processing in endoplasmic reticulum	3.11377	0.00364401	0.0268442	201595	STT3B
04141	Protein processing in endoplasmic reticulum	3.11377	0.00364401	0.0268442	8454	CUL1
04141	Protein processing in endoplasmic reticulum	3.11377	0.00364401	0.0268442	5609	MAP2K7
04141	Protein processing in endoplasmic reticulum	3.11377	0.00364401	0.0268442	823	CAPN1
05133	Pertussis	4.41211	0.00422459	0.0301172	3689	ITGB2
05133	Pertussis	4.41211	0.00422459	0.0301172	4843	NOS2
05133	Pertussis	4.41211	0.00422459	0.0301172	3688	ITGB1
05133	Pertussis	4.41211	0.00422459	0.0301172	114548	NLRP3
05133	Pertussis	4.41211	0.00422459	0.0301172	722	C4BPA
05133	Pertussis	4.41211	0.00422459	0.0301172	5602	MAPK10
05133	Pertussis	4.41211	0.00422459	0.0301172	836	CASP3
05131	Shigellosis	4.64977	0.00728284	0.0502971	9475	ROCK2
05131	Shigellosis	4.64977	0.00728284	0.0502971	3688	ITGB1
05131	Shigellosis	4.64977	0.00728284	0.0502971	8936	WASF1
05131	Shigellosis	4.64977	0.00728284	0.0502971	960	CD44
05131	Shigellosis	4.64977	0.00728284	0.0502971	6093	ROCK1
05131	Shigellosis	4.64977	0.00728284	0.0502971	5602	MAPK10
05016	Huntington's disease	2.84152	0.00759566	0.0508679	1345	COX6C
05016	Huntington's disease	2.84152	0.00759566	0.0508679	836	CASP3
05016	Huntington's disease	2.84152	0.00759566	0.0508679	6875	TAF4B
05016	Huntington's disease	2.84152	0.00759566	0.0508679	3708	ITPR1
05016	Huntington's disease	2.84152	0.00759566	0.0508679	1337	COX6A1
05016	Huntington's disease	2.84152	0.00759566	0.0508679	9519	TBPL1
05016	Huntington's disease	2.84152	0.00759566	0.0508679	5330	PLCB2
05016	Huntington's disease	2.84152	0.00759566	0.0508679	5432	POLR2C
05016	Huntington's disease	2.84152	0.00759566	0.0508679	4728	NDUFS8
05016	Huntington's disease	2.84152	0.00759566	0.0508679	3066	HDAC2
05016	Huntington's disease	2.84152	0.00759566	0.0508679	4697	NDUFA4
04620	Toll-like receptor signaling pathway	3.50168	0.00854	0.05551	6885	MAP3K7
04620	Toll-like receptor signaling pathway	3.50168	0.00854	0.05551	5291	PIK3CB
04620	Toll-like receptor signaling pathway	3.50168	0.00854	0.05551	5293	PIK3CD
04620	Toll-like receptor signaling pathway	3.50168	0.00854	0.05551	5609	MAP2K7
04620	Toll-like receptor signaling pathway	3.50168	0.00854	0.05551	5602	MAPK10
04620	Toll-like receptor signaling pathway	3.50168	0.00854	0.05551	941	CD80
04620	Toll-like receptor signaling pathway	3.50168	0.00854	0.05551	3665	IRF7
04620	Toll-like receptor signaling pathway	3.50168	0.00854	0.05551	8737	RIPK1
02010	ABC transporters	5.37189	0.00919539	0.0575245	23461	ABCA5
02010	ABC transporters	5.37189	0.00919539	0.0575245	154664	ABCA13
02010	ABC transporters	5.37189	0.00919539	0.0575245	225	ABCD2
02010	ABC transporters	5.37189	0.00919539	0.0575245	19	ABCA1
02010	ABC transporters	5.37189	0.00919539	0.0575245	10060	ABCC9
04914	Progesterone-mediated oocyte maturation	3.84777	0.00937051	0.0575245	64682	ANAPC1
04914	Progesterone-mediated oocyte maturation	3.84777	0.00937051	0.0575245	5293	PIK3CD
04914	Progesterone-mediated oocyte maturation	3.84777	0.00937051	0.0575245	5602	MAPK10
04914	Progesterone-mediated oocyte maturation	3.84777	0.00937051	0.0575245	5140	PDE3B
04914	Progesterone-mediated oocyte maturation	3.84777	0.00937051	0.0575245	9133	CCNB2
04914	Progesterone-mediated oocyte maturation	3.84777	0.00937051	0.0575245	3480	IGF1R
04914	Progesterone-mediated oocyte maturation	3.84777	0.00937051	0.0575245	5291	PIK3CB
04973	Carbohydrate digestion and absorption	5.25251	0.0101671	0.0607281	3099	HK2
04973	Carbohydrate digestion and absorption	5.25251	0.0101671	0.0607281	5291	PIK3CB
04973	Carbohydrate digestion and absorption	5.25251	0.0101671	0.0607281	5330	PLCB2
04973	Carbohydrate digestion and absorption	5.25251	0.0101671	0.0607281	480	ATP1A4
04973	Carbohydrate digestion and absorption	5.25251	0.0101671	0.0607281	5293	PIK3CD
05211	Renal cell carcinoma	4.29751	0.0109046	0.0609587	5293	PIK3CD
05211	Renal cell carcinoma	4.29751	0.0109046	0.0609587	8453	CUL2
05211	Renal cell carcinoma	4.29751	0.0109046	0.0609587	5908	RAP1B
05211	Renal cell carcinoma	4.29751	0.0109046	0.0609587	5291	PIK3CB
05211	Renal cell carcinoma	4.29751	0.0109046	0.0609587	2034	EPAS1
05211	Renal cell carcinoma	4.29751	0.0109046	0.0609587	112399	EGLN3
05212	Pancreatic cancer	4.29751	0.0109046	0.0609587	5925	RB1
05212	Pancreatic cancer	4.29751	0.0109046	0.0609587	5602	MAPK10
05212	Pancreatic cancer	4.29751	0.0109046	0.0609587	5337	PLD1
05212	Pancreatic cancer	4.29751	0.0109046	0.0609587	5293	PIK3CD
05212	Pancreatic cancer	4.29751	0.0109046	0.0609587	5291	PIK3CB
05212	Pancreatic cancer	4.29751	0.0109046	0.0609587	4087	SMAD2
04062	Chemokine signaling pathway	2.70833	0.0110332	0.0609587	6093	ROCK1
04062	Chemokine signaling pathway	2.70833	0.0110332	0.0609587	5908	RAP1B
04062	Chemokine signaling pathway	2.70833	0.0110332	0.0609587	6387	CXCL12
04062	Chemokine signaling pathway	2.70833	0.0110332	0.0609587	2783	GNB2
04062	Chemokine signaling pathway	2.70833	0.0110332	0.0609587	5293	PIK3CD
04062	Chemokine signaling pathway	2.70833	0.0110332	0.0609587	9475	ROCK2
04062	Chemokine signaling pathway	2.70833	0.0110332	0.0609587	51764	GNG13
04062	Chemokine signaling pathway	2.70833	0.0110332	0.0609587	5330	PLCB2
04062	Chemokine signaling pathway	2.70833	0.0110332	0.0609587	131890	GRK7
04062	Chemokine signaling pathway	2.70833	0.0110332	0.0609587	5291	PIK3CB
04062	Chemokine signaling pathway	2.70833	0.0110332	0.0609587	3717	JAK2
04310	Wnt signaling pathway	2.9752	0.0140543	0.0743749	4040	LRP6
04310	Wnt signaling pathway	2.9752	0.0140543	0.0743749	5602	MAPK10
04310	Wnt signaling pathway	2.9752	0.0140543	0.0743749	8454	CUL1
04310	Wnt signaling pathway	2.9752	0.0140543	0.0743749	6885	MAP3K7
04310	Wnt signaling pathway	2.9752	0.0140543	0.0743749	9475	ROCK2
04310	Wnt signaling pathway	2.9752	0.0140543	0.0743749	4772	NFATC1
04310	Wnt signaling pathway	2.9752	0.0140543	0.0743749	5330	PLCB2
04310	Wnt signaling pathway	2.9752	0.0140543	0.0743749	6093	ROCK1
04310	Wnt signaling pathway	2.9752	0.0140543	0.0743749	89780	WNT3A
05032	Morphine addiction	3.55815	0.0145602	0.0743749	2783	GNB2
05032	Morphine addiction	3.55815	0.0145602	0.0743749	2557	GABRA4
05032	Morphine addiction	3.55815	0.0145602	0.0743749	8622	PDE8B
05032	Morphine addiction	3.55815	0.0145602	0.0743749	2570	GABRR2
05032	Morphine addiction	3.55815	0.0145602	0.0743749	2569	GABRR1
05032	Morphine addiction	3.55815	0.0145602	0.0743749	5140	PDE3B
05032	Morphine addiction	3.55815	0.0145602	0.0743749	51764	GNG13
00310	Lysine degradation	4.82374	0.0148077	0.0743749	8424	BBOX1
00310	Lysine degradation	4.82374	0.0148077	0.0743749	51111	SUV420H1
00310	Lysine degradation	4.82374	0.0148077	0.0743749	64324	NSD1
00310	Lysine degradation	4.82374	0.0148077	0.0743749	23127	COLGALT2
00310	Lysine degradation	4.82374	0.0148077	0.0743749	10919	EHMT2
00510	N-Glycan biosynthesis	4.82374	0.0148077	0.0743749	57134	MAN1C1
00510	N-Glycan biosynthesis	4.82374	0.0148077	0.0743749	85365	ALG2
00510	N-Glycan biosynthesis	4.82374	0.0148077	0.0743749	201595	STT3B
00510	N-Glycan biosynthesis	4.82374	0.0148077	0.0743749	4124	MAN2A1
00510	N-Glycan biosynthesis	4.82374	0.0148077	0.0743749	8703	B4GALT3
04722	Neurotrophin signaling pathway	3.15151	0.0163658	0.0803741	5908	RAP1B
04722	Neurotrophin signaling pathway	3.15151	0.0163658	0.0803741	5336	PLCG2
04722	Neurotrophin signaling pathway	3.15151	0.0163658	0.0803741	5291	PIK3CB
04722	Neurotrophin signaling pathway	3.15151	0.0163658	0.0803741	5293	PIK3CD
04722	Neurotrophin signaling pathway	3.15151	0.0163658	0.0803741	5602	MAPK10
04722	Neurotrophin signaling pathway	3.15151	0.0163658	0.0803741	57498	KIDINS220
04722	Neurotrophin signaling pathway	3.15151	0.0163658	0.0803741	5163	PDK1
04722	Neurotrophin signaling pathway	3.15151	0.0163658	0.0803741	5609	MAP2K7
04972	Pancreatic secretion	3.44696	0.0173549	0.0833792	5330	PLCB2
04972	Pancreatic secretion	3.44696	0.0173549	0.0833792	6548	SLC9A1
04972	Pancreatic secretion	3.44696	0.0173549	0.0833792	63036	CELA2A
04972	Pancreatic secretion	3.44696	0.0173549	0.0833792	480	ATP1A4
04972	Pancreatic secretion	3.44696	0.0173549	0.0833792	3708	ITPR1
04972	Pancreatic secretion	3.44696	0.0173549	0.0833792	5908	RAP1B
04972	Pancreatic secretion	3.44696	0.0173549	0.0833792	6262	RYR2
04520	Adherens junction	3.88542	0.0180482	0.0848652	10458	BAIAP2
04520	Adherens junction	3.88542	0.0180482	0.0848652	10810	WASF3
04520	Adherens junction	3.88542	0.0180482	0.0848652	3480	IGF1R
04520	Adherens junction	3.88542	0.0180482	0.0848652	8936	WASF1
04520	Adherens junction	3.88542	0.0180482	0.0848652	4087	SMAD2
04520	Adherens junction	3.88542	0.0180482	0.0848652	6885	MAP3K7
05416	Viral myocarditis	3.83292	0.0192966	0.0870894	941	CD80
05416	Viral myocarditis	3.83292	0.0192966	0.0870894	79784	MYH14
05416	Viral myocarditis	3.83292	0.0192966	0.0870894	4619	MYH1
05416	Viral myocarditis	3.83292	0.0192966	0.0870894	8672	EIF4G3
05416	Viral myocarditis	3.83292	0.0192966	0.0870894	836	CASP3
05416	Viral myocarditis	3.83292	0.0192966	0.0870894	3689	ITGB2
04110	Cell cycle	3.04985	0.0199326	0.0870894	64682	ANAPC1
04110	Cell cycle	3.04985	0.0199326	0.0870894	3066	HDAC2
04110	Cell cycle	3.04985	0.0199326	0.0870894	5925	RB1
04110	Cell cycle	3.04985	0.0199326	0.0870894	5001	ORC5
04110	Cell cycle	3.04985	0.0199326	0.0870894	9133	CCNB2
04110	Cell cycle	3.04985	0.0199326	0.0870894	9126	SMC3
04110	Cell cycle	3.04985	0.0199326	0.0870894	8454	CUL1
04110	Cell cycle	3.04985	0.0199326	0.0870894	4087	SMAD2
05166	HTLV-I infection	2.29308	0.0200397	0.0870894	89780	WNT3A
05166	HTLV-I infection	2.29308	0.0200397	0.0870894	5291	PIK3CB
05166	HTLV-I infection	2.29308	0.0200397	0.0870894	5602	MAPK10
05166	HTLV-I infection	2.29308	0.0200397	0.0870894	3689	ITGB2
05166	HTLV-I infection	2.29308	0.0200397	0.0870894	9519	TBPL1
05166	HTLV-I infection	2.29308	0.0200397	0.0870894	8829	NRP1
05166	HTLV-I infection	2.29308	0.0200397	0.0870894	83660	TLN2
05166	HTLV-I infection	2.29308	0.0200397	0.0870894	64682	ANAPC1
05166	HTLV-I infection	2.29308	0.0200397	0.0870894	9133	CCNB2
05166	HTLV-I infection	2.29308	0.0200397	0.0870894	5925	RB1
05166	HTLV-I infection	2.29308	0.0200397	0.0870894	5293	PIK3CD
05166	HTLV-I infection	2.29308	0.0200397	0.0870894	4087	SMAD2
05166	HTLV-I infection	2.29308	0.0200397	0.0870894	4772	NFATC1
05164	Influenza A	2.64093	0.0200976	0.0870894	5602	MAPK10
05164	Influenza A	2.64093	0.0200976	0.0870894	3459	IFNGR1
05164	Influenza A	2.64093	0.0200976	0.0870894	5609	MAP2K7
05164	Influenza A	2.64093	0.0200976	0.0870894	3665	IRF7
05164	Influenza A	2.64093	0.0200976	0.0870894	114548	NLRP3
05164	Influenza A	2.64093	0.0200976	0.0870894	79671	NLRX1
05164	Influenza A	2.64093	0.0200976	0.0870894	5291	PIK3CB
05164	Influenza A	2.64093	0.0200976	0.0870894	3606	IL18
05164	Influenza A	2.64093	0.0200976	0.0870894	5293	PIK3CD
05164	Influenza A	2.64093	0.0200976	0.0870894	3717	JAK2
05140	Leishmaniasis	3.73205	0.0219818	0.0934229	3717	JAK2
05140	Leishmaniasis	3.73205	0.0219818	0.0934229	3689	ITGB2
05140	Leishmaniasis	3.73205	0.0219818	0.0934229	4843	NOS2
05140	Leishmaniasis	3.73205	0.0219818	0.0934229	3459	IFNGR1
05140	Leishmaniasis	3.73205	0.0219818	0.0934229	3688	ITGB1
05140	Leishmaniasis	3.73205	0.0219818	0.0934229	6885	MAP3K7
05110	Vibrio cholerae infection	4.3771	0.0225285	0.0939395	55176	SEC61A2
05110	Vibrio cholerae infection	4.3771	0.0225285	0.0939395	10312	TCIRG1
05110	Vibrio cholerae infection	4.3771	0.0225285	0.0939395	5336	PLCG2
05110	Vibrio cholerae infection	4.3771	0.0225285	0.0939395	9414	TJP2
05110	Vibrio cholerae infection	4.3771	0.0225285	0.0939395	30001	ERO1L
04020	Calcium signaling pathway	2.5832	0.0234044	0.0941152	6262	RYR2
04020	Calcium signaling pathway	2.5832	0.0234044	0.0941152	5336	PLCG2
04020	Calcium signaling pathway	2.5832	0.0234044	0.0941152	2911	GRM1
04020	Calcium signaling pathway	2.5832	0.0234044	0.0941152	5333	PLCD1
04020	Calcium signaling pathway	2.5832	0.0234044	0.0941152	5330	PLCB2
04020	Calcium signaling pathway	2.5832	0.0234044	0.0941152	3360	HTR4
04020	Calcium signaling pathway	2.5832	0.0234044	0.0941152	2066	ERBB4
04020	Calcium signaling pathway	2.5832	0.0234044	0.0941152	3708	ITPR1
04020	Calcium signaling pathway	2.5832	0.0234044	0.0941152	135	ADORA2A
04020	Calcium signaling pathway	2.5832	0.0234044	0.0941152	4843	NOS2
04260	Cardiac muscle contraction	3.68358	0.0234223	0.0941152	6548	SLC9A1
04260	Cardiac muscle contraction	3.68358	0.0234223	0.0941152	1345	COX6C
04260	Cardiac muscle contraction	3.68358	0.0234223	0.0941152	6262	RYR2
04260	Cardiac muscle contraction	3.68358	0.0234223	0.0941152	1337	COX6A1
04260	Cardiac muscle contraction	3.68358	0.0234223	0.0941152	480	ATP1A4
04260	Cardiac muscle contraction	3.68358	0.0234223	0.0941152	7139	TNNT2
05130	Pathogenic Escherichia coli infection	4.29751	0.0243582	0.096128	6093	ROCK1
05130	Pathogenic Escherichia coli infection	4.29751	0.0243582	0.096128	9475	ROCK2
05130	Pathogenic Escherichia coli infection	4.29751	0.0243582	0.096128	51807	TUBA8
05130	Pathogenic Escherichia coli infection	4.29751	0.0243582	0.096128	3688	ITGB1
05130	Pathogenic Escherichia coli infection	4.29751	0.0243582	0.096128	84617	TUBB6
04145	Phagosome	2.69274	0.026814	0.103963	55176	SEC61A2
04145	Phagosome	2.69274	0.026814	0.103963	3689	ITGB2
04145	Phagosome	2.69274	0.026814	0.103963	8417	STX7
04145	Phagosome	2.69274	0.026814	0.103963	51807	TUBA8
04145	Phagosome	2.69274	0.026814	0.103963	84617	TUBB6
04145	Phagosome	2.69274	0.026814	0.103963	53407	STX18
04145	Phagosome	2.69274	0.026814	0.103963	3688	ITGB1
04145	Phagosome	2.69274	0.026814	0.103963	3673	ITGA2
04145	Phagosome	2.69274	0.026814	0.103963	10312	TCIRG1
05168	Herpes simplex infection	2.5145	0.0281177	0.104335	9519	TBPL1
05168	Herpes simplex infection	2.5145	0.0281177	0.104335	5602	MAPK10
05168	Herpes simplex infection	2.5145	0.0281177	0.104335	6875	TAF4B
05168	Herpes simplex infection	2.5145	0.0281177	0.104335	6885	MAP3K7
05168	Herpes simplex infection	2.5145	0.0281177	0.104335	8454	CUL1
05168	Herpes simplex infection	2.5145	0.0281177	0.104335	3717	JAK2
05168	Herpes simplex infection	2.5145	0.0281177	0.104335	836	CASP3
05168	Herpes simplex infection	2.5145	0.0281177	0.104335	5187	PER1
05168	Herpes simplex infection	2.5145	0.0281177	0.104335	3665	IRF7
05168	Herpes simplex infection	2.5145	0.0281177	0.104335	3459	IFNGR1
05142	Chagas disease (American trypanosomiasis)	3.15151	0.0281907	0.104335	5330	PLCB2
05142	Chagas disease (American trypanosomiasis)	3.15151	0.0281907	0.104335	5293	PIK3CD
05142	Chagas disease (American trypanosomiasis)	3.15151	0.0281907	0.104335	5602	MAPK10
05142	Chagas disease (American trypanosomiasis)	3.15151	0.0281907	0.104335	4087	SMAD2
05142	Chagas disease (American trypanosomiasis)	3.15151	0.0281907	0.104335	3459	IFNGR1
05142	Chagas disease (American trypanosomiasis)	3.15151	0.0281907	0.104335	4843	NOS2
05142	Chagas disease (American trypanosomiasis)	3.15151	0.0281907	0.104335	5291	PIK3CB
04621	NOD-like receptor signaling pathway	4.14672	0.0283264	0.104335	5602	MAPK10
04621	NOD-like receptor signaling pathway	4.14672	0.0283264	0.104335	3606	IL18
04621	NOD-like receptor signaling pathway	4.14672	0.0283264	0.104335	6885	MAP3K7
04621	NOD-like receptor signaling pathway	4.14672	0.0283264	0.104335	114548	NLRP3
04621	NOD-like receptor signaling pathway	4.14672	0.0283264	0.104335	55914	ERBB2IP
03040	Spliceosome	2.86501	0.0288196	0.104412	10569	SLU7
03040	Spliceosome	2.86501	0.0288196	0.104412	58517	RBM25
03040	Spliceosome	2.86501	0.0288196	0.104412	23350	U2SURP
03040	Spliceosome	2.86501	0.0288196	0.104412	1665	DHX15
03040	Spliceosome	2.86501	0.0288196	0.104412	51362	CDC40
03040	Spliceosome	2.86501	0.0288196	0.104412	23451	SF3B1
03040	Spliceosome	2.86501	0.0288196	0.104412	8559	PRPF18
03040	Spliceosome	2.86501	0.0288196	0.104412	25766	PRPF40B
04660	T cell receptor signaling pathway	3.06397	0.0327265	0.115149	5293	PIK3CD
04660	T cell receptor signaling pathway	3.06397	0.0327265	0.115149	5609	MAP2K7
04660	T cell receptor signaling pathway	3.06397	0.0327265	0.115149	6885	MAP3K7
04660	T cell receptor signaling pathway	3.06397	0.0327265	0.115149	920	CD4
04660	T cell receptor signaling pathway	3.06397	0.0327265	0.115149	5163	PDK1
04660	T cell receptor signaling pathway	3.06397	0.0327265	0.115149	5291	PIK3CB
04660	T cell receptor signaling pathway	3.06397	0.0327265	0.115149	4772	NFATC1
04380	Osteoclast differentiation	2.80134	0.0328252	0.115149	4772	NFATC1
04380	Osteoclast differentiation	2.80134	0.0328252	0.115149	3459	IFNGR1
04380	Osteoclast differentiation	2.80134	0.0328252	0.115149	5609	MAP2K7
04380	Osteoclast differentiation	2.80134	0.0328252	0.115149	5291	PIK3CB
04380	Osteoclast differentiation	2.80134	0.0328252	0.115149	5293	PIK3CD
04380	Osteoclast differentiation	2.80134	0.0328252	0.115149	5336	PLCG2
04380	Osteoclast differentiation	2.80134	0.0328252	0.115149	6885	MAP3K7
04380	Osteoclast differentiation	2.80134	0.0328252	0.115149	5602	MAPK10
03013	RNA transport	2.57851	0.0351783	0.12069	26999	CYFIP2
03013	RNA transport	2.57851	0.0351783	0.12069	26019	UPF2
03013	RNA transport	2.57851	0.0351783	0.12069	8672	EIF4G3
03013	RNA transport	2.57851	0.0351783	0.12069	9631	NUP155
03013	RNA transport	2.57851	0.0351783	0.12069	8761	PABPC4
03013	RNA transport	2.57851	0.0351783	0.12069	1968	EIF2S3
03013	RNA transport	2.57851	0.0351783	0.12069	10762	NUP50
03013	RNA transport	2.57851	0.0351783	0.12069	25929	GEMIN5
03013	RNA transport	2.57851	0.0351783	0.12069	10557	RPP38
03008	Ribosome biogenesis in eukaryotes	3.37662	0.0354969	0.12069	55127	HEATR1
03008	Ribosome biogenesis in eukaryotes	3.37662	0.0354969	0.12069	23160	WDR43
03008	Ribosome biogenesis in eukaryotes	3.37662	0.0354969	0.12069	23195	MDN1
03008	Ribosome biogenesis in eukaryotes	3.37662	0.0354969	0.12069	55781	RIOK2
03008	Ribosome biogenesis in eukaryotes	3.37662	0.0354969	0.12069	23560	GTPBP4
03008	Ribosome biogenesis in eukaryotes	3.37662	0.0354969	0.12069	10557	RPP38
04960	Aldosterone-regulated sodium reabsorption	4.84847	0.0363821	0.121825	9351	SLC9A3R2
04960	Aldosterone-regulated sodium reabsorption	4.84847	0.0363821	0.121825	5293	PIK3CD
04960	Aldosterone-regulated sodium reabsorption	4.84847	0.0363821	0.121825	480	ATP1A4
04960	Aldosterone-regulated sodium reabsorption	4.84847	0.0363821	0.121825	5291	PIK3CB
05410	Hypertrophic cardiomyopathy (HCM)	3.33689	0.0375272	0.123784	3694	ITGB6
05410	Hypertrophic cardiomyopathy (HCM)	3.33689	0.0375272	0.123784	7139	TNNT2
05410	Hypertrophic cardiomyopathy (HCM)	3.33689	0.0375272	0.123784	3688	ITGB1
05410	Hypertrophic cardiomyopathy (HCM)	3.33689	0.0375272	0.123784	3655	ITGA6
05410	Hypertrophic cardiomyopathy (HCM)	3.33689	0.0375272	0.123784	6262	RYR2
05410	Hypertrophic cardiomyopathy (HCM)	3.33689	0.0375272	0.123784	3673	ITGA2
05033	Nicotine addiction	4.72726	0.039761	0.127577	2557	GABRA4
05033	Nicotine addiction	4.72726	0.039761	0.127577	2570	GABRR2
05033	Nicotine addiction	4.72726	0.039761	0.127577	2890	GRIA1
05033	Nicotine addiction	4.72726	0.039761	0.127577	2569	GABRR1
05210	Colorectal cancer	3.81231	0.0401761	0.127577	5293	PIK3CD
05210	Colorectal cancer	3.81231	0.0401761	0.127577	836	CASP3
05210	Colorectal cancer	3.81231	0.0401761	0.127577	5291	PIK3CB
05210	Colorectal cancer	3.81231	0.0401761	0.127577	4087	SMAD2
05210	Colorectal cancer	3.81231	0.0401761	0.127577	5602	MAPK10
04650	Natural killer cell mediated cytotoxicity	2.70129	0.0404091	0.127577	4772	NFATC1
04650	Natural killer cell mediated cytotoxicity	2.70129	0.0404091	0.127577	836	CASP3
04650	Natural killer cell mediated cytotoxicity	2.70129	0.0404091	0.127577	5293	PIK3CD
04650	Natural killer cell mediated cytotoxicity	2.70129	0.0404091	0.127577	6452	SH3BP2
04650	Natural killer cell mediated cytotoxicity	2.70129	0.0404091	0.127577	3689	ITGB2
04650	Natural killer cell mediated cytotoxicity	2.70129	0.0404091	0.127577	5336	PLCG2
04650	Natural killer cell mediated cytotoxicity	2.70129	0.0404091	0.127577	5291	PIK3CB
04650	Natural killer cell mediated cytotoxicity	2.70129	0.0404091	0.127577	3459	IFNGR1
04726	Serotonergic synapse	2.90271	0.0433766	0.131745	51764	GNG13
04726	Serotonergic synapse	2.90271	0.0433766	0.131745	3708	ITPR1
04726	Serotonergic synapse	2.90271	0.0433766	0.131745	2783	GNB2
04726	Serotonergic synapse	2.90271	0.0433766	0.131745	5321	PLA2G4A
04726	Serotonergic synapse	2.90271	0.0433766	0.131745	836	CASP3
04726	Serotonergic synapse	2.90271	0.0433766	0.131745	5330	PLCB2
04726	Serotonergic synapse	2.90271	0.0433766	0.131745	3360	HTR4
04012	ErbB signaling pathway	3.22313	0.0441136	0.131745	5293	PIK3CD
04012	ErbB signaling pathway	3.22313	0.0441136	0.131745	5336	PLCG2
04012	ErbB signaling pathway	3.22313	0.0441136	0.131745	2066	ERBB4
04012	ErbB signaling pathway	3.22313	0.0441136	0.131745	5602	MAPK10
04012	ErbB signaling pathway	3.22313	0.0441136	0.131745	5291	PIK3CB
04012	ErbB signaling pathway	3.22313	0.0441136	0.131745	5609	MAP2K7
04210	Apoptosis	3.22313	0.0441136	0.131745	5293	PIK3CD
04210	Apoptosis	3.22313	0.0441136	0.131745	3556	IL1RAP
04210	Apoptosis	3.22313	0.0441136	0.131745	8737	RIPK1
04210	Apoptosis	3.22313	0.0441136	0.131745	836	CASP3
04210	Apoptosis	3.22313	0.0441136	0.131745	5291	PIK3CB
04210	Apoptosis	3.22313	0.0441136	0.131745	823	CAPN1
04640	Hematopoietic cell lineage	3.22313	0.0441136	0.131745	960	CD44
04640	Hematopoietic cell lineage	3.22313	0.0441136	0.131745	966	CD59
04640	Hematopoietic cell lineage	3.22313	0.0441136	0.131745	3581	IL9R
04640	Hematopoietic cell lineage	3.22313	0.0441136	0.131745	3655	ITGA6
04640	Hematopoietic cell lineage	3.22313	0.0441136	0.131745	3673	ITGA2
04640	Hematopoietic cell lineage	3.22313	0.0441136	0.131745	920	CD4
04540	Gap junction	3.18692	0.0464797	0.135223	5330	PLCB2
04540	Gap junction	3.18692	0.0464797	0.135223	2982	GUCY1A3
04540	Gap junction	3.18692	0.0464797	0.135223	3708	ITPR1
04540	Gap junction	3.18692	0.0464797	0.135223	51807	TUBA8
04540	Gap junction	3.18692	0.0464797	0.135223	84617	TUBB6
04540	Gap junction	3.18692	0.0464797	0.135223	2911	GRM1
00230	Purine metabolism	2.45927	0.0470058	0.135223	270	AMPD1
00230	Purine metabolism	2.45927	0.0470058	0.135223	318	NUDT2
00230	Purine metabolism	2.45927	0.0470058	0.135223	5432	POLR2C
00230	Purine metabolism	2.45927	0.0470058	0.135223	4907	NT5E
00230	Purine metabolism	2.45927	0.0470058	0.135223	5140	PDE3B
00230	Purine metabolism	2.45927	0.0470058	0.135223	957	ENTPD5
00230	Purine metabolism	2.45927	0.0470058	0.135223	2982	GUCY1A3
00230	Purine metabolism	2.45927	0.0470058	0.135223	8622	PDE8B
00230	Purine metabolism	2.45927	0.0470058	0.135223	55811	ADCY10
00565	Ether lipid metabolism	4.50216	0.0471137	0.135223	8612	PPAP2C
00565	Ether lipid metabolism	4.50216	0.0471137	0.135223	5337	PLD1
00565	Ether lipid metabolism	4.50216	0.0471137	0.135223	8398	PLA2G6
00565	Ether lipid metabolism	4.50216	0.0471137	0.135223	5321	PLA2G4A
05214	Glioma	3.63636	0.0487145	0.136395	5925	RB1
05214	Glioma	3.63636	0.0487145	0.136395	5293	PIK3CD
05214	Glioma	3.63636	0.0487145	0.136395	3480	IGF1R
05214	Glioma	3.63636	0.0487145	0.136395	5336	PLCG2
05214	Glioma	3.63636	0.0487145	0.136395	5291	PIK3CB
03060	Protein export	6.166	0.0487567	0.136395	6729	SRP54
03060	Protein export	6.166	0.0487567	0.136395	11231	SEC63
03060	Protein export	6.166	0.0487567	0.136395	55176	SEC61A2
05414	Dilated cardiomyopathy	3.11688	0.0514776	0.141368	3673	ITGA2
05414	Dilated cardiomyopathy	3.11688	0.0514776	0.141368	7139	TNNT2
05414	Dilated cardiomyopathy	3.11688	0.0514776	0.141368	3688	ITGB1
05414	Dilated cardiomyopathy	3.11688	0.0514776	0.141368	3694	ITGB6
05414	Dilated cardiomyopathy	3.11688	0.0514776	0.141368	6262	RYR2
05414	Dilated cardiomyopathy	3.11688	0.0514776	0.141368	3655	ITGA6
04623	Cytosolic DNA-sensing pathway	3.58126	0.0518137	0.141368	3606	IL18
04623	Cytosolic DNA-sensing pathway	3.58126	0.0518137	0.141368	8737	RIPK1
04623	Cytosolic DNA-sensing pathway	3.58126	0.0518137	0.141368	3665	IRF7
04623	Cytosolic DNA-sensing pathway	3.58126	0.0518137	0.141368	11277	TREX1
04623	Cytosolic DNA-sensing pathway	3.58126	0.0518137	0.141368	81030	ZBP1
04370	VEGF signaling pathway	3.52781	0.0550433	0.147206	5291	PIK3CB
04370	VEGF signaling pathway	3.52781	0.0550433	0.147206	5336	PLCG2
04370	VEGF signaling pathway	3.52781	0.0550433	0.147206	5293	PIK3CD
04370	VEGF signaling pathway	3.52781	0.0550433	0.147206	5321	PLA2G4A
04370	VEGF signaling pathway	3.52781	0.0550433	0.147206	4772	NFATC1
03050	Proteasome	4.29751	0.0552854	0.147206	9861	PSMD6
03050	Proteasome	4.29751	0.0552854	0.147206	5682	PSMA1
03050	Proteasome	4.29751	0.0552854	0.147206	143471	PSMA8
03050	Proteasome	4.29751	0.0552854	0.147206	5706	PSMC6
04115	p53 signaling pathway	3.47593	0.0584056	0.151855	4194	MDM4
04115	p53 signaling pathway	3.47593	0.0584056	0.151855	9133	CCNB2
04115	p53 signaling pathway	3.47593	0.0584056	0.151855	900	CCNG1
04115	p53 signaling pathway	3.47593	0.0584056	0.151855	7249	TSC2
04115	p53 signaling pathway	3.47593	0.0584056	0.151855	836	CASP3
05120	Epithelial cell signaling in Helicobacter pylori infection	3.47593	0.0584056	0.151855	28964	GIT1
05120	Epithelial cell signaling in Helicobacter pylori infection	3.47593	0.0584056	0.151855	10312	TCIRG1
05120	Epithelial cell signaling in Helicobacter pylori infection	3.47593	0.0584056	0.151855	5336	PLCG2
05120	Epithelial cell signaling in Helicobacter pylori infection	3.47593	0.0584056	0.151855	836	CASP3
05120	Epithelial cell signaling in Helicobacter pylori infection	3.47593	0.0584056	0.151855	5602	MAPK10
04950	Maturity onset diabetes of the young	5.67272	0.0613774	0.157726	3175	ONECUT1
04950	Maturity onset diabetes of the young	5.67272	0.0613774	0.157726	5080	PAX6
04950	Maturity onset diabetes of the young	5.67272	0.0613774	0.157726	6927	HNF1A
00600	Sphingolipid metabolism	4.11066	0.0643039	0.163347	130367	SGPP2
00600	Sphingolipid metabolism	4.11066	0.0643039	0.163347	9514	GAL3ST1
00600	Sphingolipid metabolism	4.11066	0.0643039	0.163347	55627	SMPD4
00600	Sphingolipid metabolism	4.11066	0.0643039	0.163347	8612	PPAP2C
05152	Tuberculosis	2.31225	0.0678149	0.168324	23365	ARHGEF12
05152	Tuberculosis	2.31225	0.0678149	0.168324	836	CASP3
05152	Tuberculosis	2.31225	0.0678149	0.168324	3606	IL18
05152	Tuberculosis	2.31225	0.0678149	0.168324	3689	ITGB2
05152	Tuberculosis	2.31225	0.0678149	0.168324	3459	IFNGR1
05152	Tuberculosis	2.31225	0.0678149	0.168324	4843	NOS2
05152	Tuberculosis	2.31225	0.0678149	0.168324	5602	MAPK10
05152	Tuberculosis	2.31225	0.0678149	0.168324	10312	TCIRG1
05152	Tuberculosis	2.31225	0.0678149	0.168324	3717	JAK2
03420	Nucleotide excision repair	4.0232	0.0691386	0.168324	5985	RFC5
03420	Nucleotide excision repair	4.0232	0.0691386	0.168324	5981	RFC1
03420	Nucleotide excision repair	4.0232	0.0691386	0.168324	2965	GTF2H1
03420	Nucleotide excision repair	4.0232	0.0691386	0.168324	1161	ERCC8
04622	RIG-I-like receptor signaling pathway	3.32906	0.06931	0.168324	6885	MAP3K7
04622	RIG-I-like receptor signaling pathway	3.32906	0.06931	0.168324	8737	RIPK1
04622	RIG-I-like receptor signaling pathway	3.32906	0.06931	0.168324	5602	MAPK10
04622	RIG-I-like receptor signaling pathway	3.32906	0.06931	0.168324	3665	IRF7
04622	RIG-I-like receptor signaling pathway	3.32906	0.06931	0.168324	79671	NLRX1
04720	Long-term potentiation	3.32906	0.06931	0.168324	5330	PLCB2
04720	Long-term potentiation	3.32906	0.06931	0.168324	2911	GRM1
04720	Long-term potentiation	3.32906	0.06931	0.168324	2890	GRIA1
04720	Long-term potentiation	3.32906	0.06931	0.168324	5908	RAP1B
04720	Long-term potentiation	3.32906	0.06931	0.168324	3708	ITPR1
04976	Bile secretion	3.28282	0.0732242	0.174435	6554	SLC10A1
04976	Bile secretion	3.28282	0.0732242	0.174435	6555	SLC10A2
04976	Bile secretion	3.28282	0.0732242	0.174435	1581	CYP7A1
04976	Bile secretion	3.28282	0.0732242	0.174435	6548	SLC9A1
04976	Bile secretion	3.28282	0.0732242	0.174435	480	ATP1A4
04330	Notch signaling pathway	3.93939	0.0741941	0.174435	23220	DTX4
04330	Notch signaling pathway	3.93939	0.0741941	0.174435	10683	DLL3
04330	Notch signaling pathway	3.93939	0.0741941	0.174435	55534	MAML3
04330	Notch signaling pathway	3.93939	0.0741941	0.174435	3066	HDAC2
04930	Type II diabetes mellitus	3.93939	0.0741941	0.174435	5293	PIK3CD
04930	Type II diabetes mellitus	3.93939	0.0741941	0.174435	5291	PIK3CB
04930	Type II diabetes mellitus	3.93939	0.0741941	0.174435	3099	HK2
04930	Type II diabetes mellitus	3.93939	0.0741941	0.174435	5602	MAPK10
04915	Estrogen signaling pathway	2.83636	0.0786559	0.182978	3708	ITPR1
04915	Estrogen signaling pathway	2.83636	0.0786559	0.182978	5293	PIK3CD
04915	Estrogen signaling pathway	2.83636	0.0786559	0.182978	5291	PIK3CB
04915	Estrogen signaling pathway	2.83636	0.0786559	0.182978	4313	MMP2
04915	Estrogen signaling pathway	2.83636	0.0786559	0.182978	2911	GRM1
04915	Estrogen signaling pathway	2.83636	0.0786559	0.182978	5330	PLCB2
04971	Gastric acid secretion	3.15151	0.0858313	0.195554	480	ATP1A4
04971	Gastric acid secretion	3.15151	0.0858313	0.195554	54207	KCNK10
04971	Gastric acid secretion	3.15151	0.0858313	0.195554	5330	PLCB2
04971	Gastric acid secretion	3.15151	0.0858313	0.195554	3708	ITPR1
04971	Gastric acid secretion	3.15151	0.0858313	0.195554	6548	SLC9A1
05412	Arrhythmogenic right ventricular cardiomyopathy (ARVC)	3.15151	0.0858313	0.195554	6262	RYR2
05412	Arrhythmogenic right ventricular cardiomyopathy (ARVC)	3.15151	0.0858313	0.195554	3694	ITGB6
05412	Arrhythmogenic right ventricular cardiomyopathy (ARVC)	3.15151	0.0858313	0.195554	3673	ITGA2
05412	Arrhythmogenic right ventricular cardiomyopathy (ARVC)	3.15151	0.0858313	0.195554	3655	ITGA6
05412	Arrhythmogenic right ventricular cardiomyopathy (ARVC)	3.15151	0.0858313	0.195554	3688	ITGB1
04662	B cell receptor signaling pathway	3.11004	0.0903277	0.203698	4772	NFATC1
04662	B cell receptor signaling pathway	3.11004	0.0903277	0.203698	973	CD79A
04662	B cell receptor signaling pathway	3.11004	0.0903277	0.203698	5293	PIK3CD
04662	B cell receptor signaling pathway	3.11004	0.0903277	0.203698	5291	PIK3CB
04662	B cell receptor signaling pathway	3.11004	0.0903277	0.203698	5336	PLCG2
00650	Butanoate metabolism	4.89027	0.091638	0.204566	3157	HMGCS1
00650	Butanoate metabolism	4.89027	0.091638	0.204566	7915	ALDH5A1
00650	Butanoate metabolism	4.89027	0.091638	0.204566	6296	ACSM3
05160	Hepatitis C	2.48803	0.0935035	0.206643	8737	RIPK1
05160	Hepatitis C	2.48803	0.0935035	0.206643	5291	PIK3CB
05160	Hepatitis C	2.48803	0.0935035	0.206643	5293	PIK3CD
05160	Hepatitis C	2.48803	0.0935035	0.206643	5602	MAPK10
05160	Hepatitis C	2.48803	0.0935035	0.206643	1365	CLDN3
05160	Hepatitis C	2.48803	0.0935035	0.206643	3665	IRF7
05160	Hepatitis C	2.48803	0.0935035	0.206643	5163	PDK1
05100	Bacterial invasion of epithelial cells	3.06965	0.0949739	0.207814	3688	ITGB1
05100	Bacterial invasion of epithelial cells	3.06965	0.0949739	0.207814	5293	PIK3CD
05100	Bacterial invasion of epithelial cells	3.06965	0.0949739	0.207814	2335	FN1
05100	Bacterial invasion of epithelial cells	3.06965	0.0949739	0.207814	5291	PIK3CB
05100	Bacterial invasion of epithelial cells	3.06965	0.0949739	0.207814	8936	WASF1
04530	Tight junction	2.46947	0.096924	0.210002	260425	MAGI3
04530	Tight junction	2.46947	0.096924	0.210002	79784	MYH14
04530	Tight junction	2.46947	0.096924	0.210002	2037	EPB41L2
04530	Tight junction	2.46947	0.096924	0.210002	1365	CLDN3
04530	Tight junction	2.46947	0.096924	0.210002	4619	MYH1
04530	Tight junction	2.46947	0.096924	0.210002	9414	TJP2
04530	Tight junction	2.46947	0.096924	0.210002	2035	EPB41
00514	Other types of O-glycan biosynthesis	4.72726	0.100256	0.215112	145173	B3GALTL
00514	Other types of O-glycan biosynthesis	4.72726	0.100256	0.215112	23127	COLGALT2
00514	Other types of O-glycan biosynthesis	4.72726	0.100256	0.215112	8703	B4GALT3
05014	Amyotrophic lateral sclerosis (ALS)	3.50168	0.109293	0.230035	6506	SLC1A2
05014	Amyotrophic lateral sclerosis (ALS)	3.50168	0.109293	0.230035	2890	GRIA1
05014	Amyotrophic lateral sclerosis (ALS)	3.50168	0.109293	0.230035	836	CASP3
05014	Amyotrophic lateral sclerosis (ALS)	3.50168	0.109293	0.230035	5961	PRPH2
05223	Non-small cell lung cancer	3.50168	0.109293	0.230035	5925	RB1
05223	Non-small cell lung cancer	3.50168	0.109293	0.230035	5293	PIK3CD
05223	Non-small cell lung cancer	3.50168	0.109293	0.230035	5336	PLCG2
05223	Non-small cell lung cancer	3.50168	0.109293	0.230035	5291	PIK3CB
04120	Ubiquitin mediated proteolysis	2.39789	0.111464	0.232391	57154	SMURF1
04120	Ubiquitin mediated proteolysis	2.39789	0.111464	0.232391	8454	CUL1
04120	Ubiquitin mediated proteolysis	2.39789	0.111464	0.232391	1161	ERCC8
04120	Ubiquitin mediated proteolysis	2.39789	0.111464	0.232391	378884	NHLRC1
04120	Ubiquitin mediated proteolysis	2.39789	0.111464	0.232391	8065	CUL5
04120	Ubiquitin mediated proteolysis	2.39789	0.111464	0.232391	64682	ANAPC1
04120	Ubiquitin mediated proteolysis	2.39789	0.111464	0.232391	8453	CUL2
04350	TGF-beta signaling pathway	2.91806	0.115086	0.2351	9475	ROCK2
04350	TGF-beta signaling pathway	2.91806	0.115086	0.2351	4087	SMAD2
04350	TGF-beta signaling pathway	2.91806	0.115086	0.2351	8454	CUL1
04350	TGF-beta signaling pathway	2.91806	0.115086	0.2351	6093	ROCK1
04350	TGF-beta signaling pathway	2.91806	0.115086	0.2351	57154	SMURF1
05010	Alzheimer's disease	2.22459	0.11531	0.2351	1337	COX6A1
05010	Alzheimer's disease	2.22459	0.11531	0.2351	4728	NDUFS8
05010	Alzheimer's disease	2.22459	0.11531	0.2351	4697	NDUFA4
05010	Alzheimer's disease	2.22459	0.11531	0.2351	5330	PLCB2
05010	Alzheimer's disease	2.22459	0.11531	0.2351	1345	COX6C
05010	Alzheimer's disease	2.22459	0.11531	0.2351	823	CAPN1
05010	Alzheimer's disease	2.22459	0.11531	0.2351	3708	ITPR1
05010	Alzheimer's disease	2.22459	0.11531	0.2351	836	CASP3
05134	Legionellosis	3.43801	0.115954	0.2351	10767	HBS1L
05134	Legionellosis	3.43801	0.115954	0.2351	3606	IL18
05134	Legionellosis	3.43801	0.115954	0.2351	836	CASP3
05134	Legionellosis	3.43801	0.115954	0.2351	3689	ITGB2
04114	Oocyte meiosis	2.53246	0.128132	0.25743	9126	SMC3
04114	Oocyte meiosis	2.53246	0.128132	0.25743	9133	CCNB2
04114	Oocyte meiosis	2.53246	0.128132	0.25743	8454	CUL1
04114	Oocyte meiosis	2.53246	0.128132	0.25743	64682	ANAPC1
04114	Oocyte meiosis	2.53246	0.128132	0.25743	3480	IGF1R
04114	Oocyte meiosis	2.53246	0.128132	0.25743	3708	ITPR1
00330	Arginine and proline metabolism	3.31738	0.129985	0.2588	384	ARG2
00330	Arginine and proline metabolism	3.31738	0.129985	0.2588	383	ARG1
00330	Arginine and proline metabolism	3.31738	0.129985	0.2588	4843	NOS2
00330	Arginine and proline metabolism	3.31738	0.129985	0.2588	95	ACY1
04911	Insulin secretion	2.71682	0.14997	0.295922	2740	GLP1R
04911	Insulin secretion	2.71682	0.14997	0.295922	5330	PLCB2
04911	Insulin secretion	2.71682	0.14997	0.295922	480	ATP1A4
04911	Insulin secretion	2.71682	0.14997	0.295922	3780	KCNN1
04911	Insulin secretion	2.71682	0.14997	0.295922	6262	RYR2
04150	mTOR signaling pathway	3.15151	0.152815	0.29872	5293	PIK3CD
04150	mTOR signaling pathway	3.15151	0.152815	0.29872	8408	ULK1
04150	mTOR signaling pathway	3.15151	0.152815	0.29872	7249	TSC2
04150	mTOR signaling pathway	3.15151	0.152815	0.29872	5291	PIK3CB
05161	Hepatitis B	2.23587	0.154091	0.29872	5293	PIK3CD
05161	Hepatitis B	2.23587	0.154091	0.29872	836	CASP3
05161	Hepatitis B	2.23587	0.154091	0.29872	5602	MAPK10
05161	Hepatitis B	2.23587	0.154091	0.29872	3665	IRF7
05161	Hepatitis B	2.23587	0.154091	0.29872	5291	PIK3CB
05161	Hepatitis B	2.23587	0.154091	0.29872	5925	RB1
05161	Hepatitis B	2.23587	0.154091	0.29872	4772	NFATC1
03030	DNA replication	3.93939	0.160735	0.306228	5985	RFC5
03030	DNA replication	3.93939	0.160735	0.306228	1763	DNA2
03030	DNA replication	3.93939	0.160735	0.306228	5981	RFC1
04130	SNARE interactions in vesicular transport	3.93939	0.160735	0.306228	8417	STX7
04130	SNARE interactions in vesicular transport	3.93939	0.160735	0.306228	8676	STX11
04130	SNARE interactions in vesicular transport	3.93939	0.160735	0.306228	53407	STX18
04727	GABAergic synapse	2.62626	0.169589	0.317621	2783	GNB2
04727	GABAergic synapse	2.62626	0.169589	0.317621	2570	GABRR2
04727	GABAergic synapse	2.62626	0.169589	0.317621	2557	GABRA4
04727	GABAergic synapse	2.62626	0.169589	0.317621	51764	GNG13
04727	GABAergic synapse	2.62626	0.169589	0.317621	2569	GABRR1
04970	Salivary secretion	2.62626	0.169589	0.317621	2982	GUCY1A3
04970	Salivary secretion	2.62626	0.169589	0.317621	6548	SLC9A1
04970	Salivary secretion	2.62626	0.169589	0.317621	480	ATP1A4
04970	Salivary secretion	2.62626	0.169589	0.317621	5330	PLCB2
04970	Salivary secretion	2.62626	0.169589	0.317621	3708	ITPR1
00564	Glycerophospholipid metabolism	2.5974	0.176456	0.327704	5321	PLA2G4A
00564	Glycerophospholipid metabolism	2.5974	0.176456	0.327704	5337	PLD1
00564	Glycerophospholipid metabolism	2.5974	0.176456	0.327704	150763	GPAT2
00564	Glycerophospholipid metabolism	2.5974	0.176456	0.327704	8612	PPAP2C
00564	Glycerophospholipid metabolism	2.5974	0.176456	0.327704	8398	PLA2G6
04142	Lysosome	2.32488	0.18213	0.335424	4864	NPC1
04142	Lysosome	2.32488	0.18213	0.335424	8120	AP3B2
04142	Lysosome	2.32488	0.18213	0.335424	11154	AP4S1
04142	Lysosome	2.32488	0.18213	0.335424	23431	AP4E1
04142	Lysosome	2.32488	0.18213	0.335424	10312	TCIRG1
04142	Lysosome	2.32488	0.18213	0.335424	164	AP1G1
05219	Bladder cancer	3.73205	0.184172	0.336381	5925	RB1
05219	Bladder cancer	3.73205	0.184172	0.336381	4313	MMP2
05219	Bladder cancer	3.73205	0.184172	0.336381	2261	FGFR3
00120	Primary bile acid biosynthesis	5.56149	0.197132	0.355835	8309	ACOX2
00120	Primary bile acid biosynthesis	5.56149	0.197132	0.355835	1581	CYP7A1
05323	Rheumatoid arthritis	2.5145	0.198044	0.355835	10312	TCIRG1
05323	Rheumatoid arthritis	2.5145	0.198044	0.355835	6387	CXCL12
05323	Rheumatoid arthritis	2.5145	0.198044	0.355835	3689	ITGB2
05323	Rheumatoid arthritis	2.5145	0.198044	0.355835	941	CD80
05323	Rheumatoid arthritis	2.5145	0.198044	0.355835	3606	IL18
04630	Jak-STAT signaling pathway	2.09436	0.206197	0.367496	53832	IL20RA
04630	Jak-STAT signaling pathway	2.09436	0.206197	0.367496	5293	PIK3CD
04630	Jak-STAT signaling pathway	2.09436	0.206197	0.367496	3581	IL9R
04630	Jak-STAT signaling pathway	2.09436	0.206197	0.367496	9655	SOCS5
04630	Jak-STAT signaling pathway	2.09436	0.206197	0.367496	5291	PIK3CB
04630	Jak-STAT signaling pathway	2.09436	0.206197	0.367496	3459	IFNGR1
04630	Jak-STAT signaling pathway	2.09436	0.206197	0.367496	3717	JAK2
04080	Neuroactive ligand-receptor interaction	1.89091	0.210415	0.372014	2557	GABRA4
04080	Neuroactive ligand-receptor interaction	1.89091	0.210415	0.372014	2569	GABRR1
04080	Neuroactive ligand-receptor interaction	1.89091	0.210415	0.372014	2570	GABRR2
04080	Neuroactive ligand-receptor interaction	1.89091	0.210415	0.372014	59350	RXFP1
04080	Neuroactive ligand-receptor interaction	1.89091	0.210415	0.372014	135	ADORA2A
04080	Neuroactive ligand-receptor interaction	1.89091	0.210415	0.372014	84539	MCHR2
04080	Neuroactive ligand-receptor interaction	1.89091	0.210415	0.372014	2740	GLP1R
04080	Neuroactive ligand-receptor interaction	1.89091	0.210415	0.372014	1143	CHRNB4
04080	Neuroactive ligand-receptor interaction	1.89091	0.210415	0.372014	2911	GRM1
04080	Neuroactive ligand-receptor interaction	1.89091	0.210415	0.372014	2890	GRIA1
04080	Neuroactive ligand-receptor interaction	1.89091	0.210415	0.372014	3360	HTR4
04610	Complement and coagulation cascades	2.74044	0.23417	0.410726	5648	MASP1
04610	Complement and coagulation cascades	2.74044	0.23417	0.410726	966	CD59
04610	Complement and coagulation cascades	2.74044	0.23417	0.410726	722	C4BPA
04610	Complement and coagulation cascades	2.74044	0.23417	0.410726	462	SERPINC1
04728	Dopaminergic synapse	2.16516	0.241243	0.419802	3708	ITPR1
04728	Dopaminergic synapse	2.16516	0.241243	0.419802	5602	MAPK10
04728	Dopaminergic synapse	2.16516	0.241243	0.419802	5330	PLCB2
04728	Dopaminergic synapse	2.16516	0.241243	0.419802	2890	GRIA1
04728	Dopaminergic synapse	2.16516	0.241243	0.419802	2783	GNB2
04728	Dopaminergic synapse	2.16516	0.241243	0.419802	51764	GNG13
01230	Biosynthesis of amino acids	2.70129	0.24439	0.421955	95	ACY1
01230	Biosynthesis of amino acids	2.70129	0.24439	0.421955	6888	TALDO1
01230	Biosynthesis of amino acids	2.70129	0.24439	0.421955	383	ARG1
01230	Biosynthesis of amino acids	2.70129	0.24439	0.421955	384	ARG2
05218	Melanoma	2.66325	0.254842	0.436591	5291	PIK3CB
05218	Melanoma	2.66325	0.254842	0.436591	3480	IGF1R
05218	Melanoma	2.66325	0.254842	0.436591	5293	PIK3CD
05218	Melanoma	2.66325	0.254842	0.436591	5925	RB1
05162	Measles	2.11668	0.263203	0.445095	5293	PIK3CD
05162	Measles	2.11668	0.263203	0.445095	3717	JAK2
05162	Measles	2.11668	0.263203	0.445095	3459	IFNGR1
05162	Measles	2.11668	0.263203	0.445095	6885	MAP3K7
05162	Measles	2.11668	0.263203	0.445095	5291	PIK3CB
05162	Measles	2.11668	0.263203	0.445095	3665	IRF7
00280	Valine, leucine and isoleucine degradation	3.22313	0.263834	0.445095	3157	HMGCS1
00280	Valine, leucine and isoleucine degradation	3.22313	0.263834	0.445095	56922	MCCC1
00280	Valine, leucine and isoleucine degradation	3.22313	0.263834	0.445095	4329	ALDH6A1
05220	Chronic myeloid leukemia	2.59028	0.276439	0.462632	5925	RB1
05220	Chronic myeloid leukemia	2.59028	0.276439	0.462632	5293	PIK3CD
05220	Chronic myeloid leukemia	2.59028	0.276439	0.462632	5291	PIK3CB
05220	Chronic myeloid leukemia	2.59028	0.276439	0.462632	3066	HDAC2
03022	Basal transcription factors	3.15151	0.278416	0.462632	9519	TBPL1
03022	Basal transcription factors	3.15151	0.278416	0.462632	6875	TAF4B
03022	Basal transcription factors	3.15151	0.278416	0.462632	2965	GTF2H1
00982	Drug metabolism - cytochrome P450	2.55528	0.287579	0.471645	221	ALDH3B1
00982	Drug metabolism - cytochrome P450	2.55528	0.287579	0.471645	4258	MGST2
00982	Drug metabolism - cytochrome P450	2.55528	0.287579	0.471645	2329	FMO4
00982	Drug metabolism - cytochrome P450	2.55528	0.287579	0.471645	2941	GSTA4
00900	Terpenoid backbone biosynthesis	4.50216	0.288109	0.471645	57107	PDSS2
00900	Terpenoid backbone biosynthesis	4.50216	0.288109	0.471645	3157	HMGCS1
04010	MAPK signaling pathway	1.81818	0.306085	0.497259	2261	FGFR3
04010	MAPK signaling pathway	1.81818	0.306085	0.497259	5321	PLA2G4A
04010	MAPK signaling pathway	1.81818	0.306085	0.497259	6885	MAP3K7
04010	MAPK signaling pathway	1.81818	0.306085	0.497259	11072	DUSP14
04010	MAPK signaling pathway	1.81818	0.306085	0.497259	5609	MAP2K7
04010	MAPK signaling pathway	1.81818	0.306085	0.497259	4763	NF1
04010	MAPK signaling pathway	1.81818	0.306085	0.497259	5908	RAP1B
04010	MAPK signaling pathway	1.81818	0.306085	0.497259	5602	MAPK10
04010	MAPK signaling pathway	1.81818	0.306085	0.497259	8491	MAP4K3
04010	MAPK signaling pathway	1.81818	0.306085	0.497259	836	CASP3
00240	Pyrimidine metabolism	2.209	0.308714	0.497259	4907	NT5E
00240	Pyrimidine metabolism	2.209	0.308714	0.497259	318	NUDT2
00240	Pyrimidine metabolism	2.209	0.308714	0.497259	957	ENTPD5
00240	Pyrimidine metabolism	2.209	0.308714	0.497259	7296	TXNRD1
00240	Pyrimidine metabolism	2.209	0.308714	0.497259	5432	POLR2C
04910	Insulin signaling pathway	2.02597	0.310506	0.497259	5140	PDE3B
04910	Insulin signaling pathway	2.02597	0.310506	0.497259	7249	TSC2
04910	Insulin signaling pathway	2.02597	0.310506	0.497259	3099	HK2
04910	Insulin signaling pathway	2.02597	0.310506	0.497259	5291	PIK3CB
04910	Insulin signaling pathway	2.02597	0.310506	0.497259	5602	MAPK10
04910	Insulin signaling pathway	2.02597	0.310506	0.497259	5293	PIK3CD
03430	Mismatch repair	4.11066	0.337742	0.536986	5981	RFC1
03430	Mismatch repair	4.11066	0.337742	0.536986	5985	RFC5
05203	Viral carcinogenesis	1.82696	0.344631	0.544025	836	CASP3
05203	Viral carcinogenesis	1.82696	0.344631	0.544025	9519	TBPL1
05203	Viral carcinogenesis	1.82696	0.344631	0.544025	3665	IRF7
05203	Viral carcinogenesis	1.82696	0.344631	0.544025	5291	PIK3CB
05203	Viral carcinogenesis	1.82696	0.344631	0.544025	3066	HDAC2
05203	Viral carcinogenesis	1.82696	0.344631	0.544025	5293	PIK3CD
05203	Viral carcinogenesis	1.82696	0.344631	0.544025	2965	GTF2H1
05203	Viral carcinogenesis	1.82696	0.344631	0.544025	5925	RB1
00534	Glycosaminoglycan biosynthesis - heparan sulfate / heparin	3.93939	0.363459	0.569677	9394	HS6ST1
00534	Glycosaminoglycan biosynthesis - heparan sulfate / heparin	3.93939	0.363459	0.569677	222537	HS3ST5
00592	alpha-Linolenic acid metabolism	3.78181	0.389727	0.606547	5321	PLA2G4A
00592	alpha-Linolenic acid metabolism	3.78181	0.389727	0.606547	8398	PLA2G6
00524	Butirosin and neomycin biosynthesis	9.45453	0.405571	0.626791	3099	HK2
00601	Glycosphingolipid biosynthesis - lacto and neolacto series	3.63636	0.416512	0.639229	2525	FUT3
00601	Glycosphingolipid biosynthesis - lacto and neolacto series	3.63636	0.416512	0.639229	8703	B4GALT3
05202	Transcriptional misregulation in cancer	1.83838	0.440501	0.670043	860	RUNX2
05202	Transcriptional misregulation in cancer	1.83838	0.440501	0.670043	3480	IGF1R
05202	Transcriptional misregulation in cancer	1.83838	0.440501	0.670043	55204	GOLPH3L
05202	Transcriptional misregulation in cancer	1.83838	0.440501	0.670043	221037	JMJD1C
05202	Transcriptional misregulation in cancer	1.83838	0.440501	0.670043	3066	HDAC2
05202	Transcriptional misregulation in cancer	1.83838	0.440501	0.670043	604	BCL6
05202	Transcriptional misregulation in cancer	1.83838	0.440501	0.670043	6760	SS18
00561	Glycerolipid metabolism	2.57851	0.442653	0.670043	57104	PNPLA2
00561	Glycerolipid metabolism	2.57851	0.442653	0.670043	150763	GPAT2
00561	Glycerolipid metabolism	2.57851	0.442653	0.670043	8612	PPAP2C
05215	Prostate cancer	2.12461	0.480485	0.722361	5291	PIK3CB
05215	Prostate cancer	2.12461	0.480485	0.722361	5925	RB1
05215	Prostate cancer	2.12461	0.480485	0.722361	3480	IGF1R
05215	Prostate cancer	2.12461	0.480485	0.722361	5293	PIK3CD
00410	beta-Alanine metabolism	3.26018	0.499635	0.746077	4329	ALDH6A1
00410	beta-Alanine metabolism	3.26018	0.499635	0.746077	221	ALDH3B1
03015	mRNA surveillance pathway	2.05533	0.524411	0.772632	8761	PABPC4
03015	mRNA surveillance pathway	2.05533	0.524411	0.772632	10767	HBS1L
03015	mRNA surveillance pathway	2.05533	0.524411	0.772632	26019	UPF2
03015	mRNA surveillance pathway	2.05533	0.524411	0.772632	11052	CPSF6
04064	NF-kappa B signaling pathway	2.05533	0.524411	0.772632	5336	PLCG2
04064	NF-kappa B signaling pathway	2.05533	0.524411	0.772632	8737	RIPK1
04064	NF-kappa B signaling pathway	2.05533	0.524411	0.772632	6387	CXCL12
04064	NF-kappa B signaling pathway	2.05533	0.524411	0.772632	6885	MAP3K7
04514	Cell adhesion molecules (CAMs)	1.94271	0.537708	0.786977	1365	CLDN3
04514	Cell adhesion molecules (CAMs)	1.94271	0.537708	0.786977	3655	ITGA6
04514	Cell adhesion molecules (CAMs)	1.94271	0.537708	0.786977	3689	ITGB2
04514	Cell adhesion molecules (CAMs)	1.94271	0.537708	0.786977	3688	ITGB1
04514	Cell adhesion molecules (CAMs)	1.94271	0.537708	0.786977	941	CD80
04514	Cell adhesion molecules (CAMs)	1.94271	0.537708	0.786977	920	CD4
04710	Circadian rhythm	3.04985	0.55705	0.809921	5187	PER1
04710	Circadian rhythm	3.04985	0.55705	0.809921	8454	CUL1
00250	Alanine, aspartate and glutamate metabolism	2.95454	0.586269	0.841335	7915	ALDH5A1
00250	Alanine, aspartate and glutamate metabolism	2.95454	0.586269	0.841335	56954	NIT2
00640	Propanoate metabolism	2.95454	0.586269	0.841335	4329	ALDH6A1
00640	Propanoate metabolism	2.95454	0.586269	0.841335	8802	SUCLG1
00591	Linoleic acid metabolism	2.86501	0.615795	0.878004	8398	PLA2G6
00591	Linoleic acid metabolism	2.86501	0.615795	0.878004	5321	PLA2G4A
04140	Regulation of autophagy	2.78074	0.645599	0.908774	8408	ULK1
04140	Regulation of autophagy	2.78074	0.645599	0.908774	10533	ATG7
05143	African trypanosomiasis	2.78074	0.645599	0.908774	3606	IL18
05143	African trypanosomiasis	2.78074	0.645599	0.908774	5330	PLCB2
00072	Synthesis and degradation of ketone bodies	5.25251	0.700242	0.975091	3157	HMGCS1
00051	Fructose and mannose metabolism	2.62626	0.705948	0.975091	5372	PMM1
00051	Fructose and mannose metabolism	2.62626	0.705948	0.975091	3099	HK2
05340	Primary immunodeficiency	2.62626	0.705948	0.975091	920	CD4
05340	Primary immunodeficiency	2.62626	0.705948	0.975091	973	CD79A
03320	PPAR signaling pathway	1.99744	0.760694	1	1581	CYP7A1
03320	PPAR signaling pathway	1.99744	0.760694	1	8309	ACOX2
03320	PPAR signaling pathway	1.99744	0.760694	1	11001	SLC27A2
04920	Adipocytokine signaling pathway	1.99744	0.760694	1	5602	MAPK10
04920	Adipocytokine signaling pathway	1.99744	0.760694	1	10645	CAMKK2
04920	Adipocytokine signaling pathway	1.99744	0.760694	1	3717	JAK2
04060	Cytokine-cytokine receptor interaction	1.59346	0.770198	1	6387	CXCL12
04060	Cytokine-cytokine receptor interaction	1.59346	0.770198	1	2324	FLT4
04060	Cytokine-cytokine receptor interaction	1.59346	0.770198	1	53832	IL20RA
04060	Cytokine-cytokine receptor interaction	1.59346	0.770198	1	8807	IL18RAP
04060	Cytokine-cytokine receptor interaction	1.59346	0.770198	1	3581	IL9R
04060	Cytokine-cytokine receptor interaction	1.59346	0.770198	1	3459	IFNGR1
04060	Cytokine-cytokine receptor interaction	1.59346	0.770198	1	3606	IL18
04060	Cytokine-cytokine receptor interaction	1.59346	0.770198	1	7293	TNFRSF4
04060	Cytokine-cytokine receptor interaction	1.59346	0.770198	1	3556	IL1RAP
05012	Parkinson's disease	1.8043	0.824154	1	1337	COX6A1
05012	Parkinson's disease	1.8043	0.824154	1	1345	COX6C
05012	Parkinson's disease	1.8043	0.824154	1	4697	NDUFA4
05012	Parkinson's disease	1.8043	0.824154	1	836	CASP3
05012	Parkinson's disease	1.8043	0.824154	1	4728	NDUFS8
00190	Oxidative phosphorylation	1.77717	0.840394	1	4697	NDUFA4
00190	Oxidative phosphorylation	1.77717	0.840394	1	1337	COX6A1
00190	Oxidative phosphorylation	1.77717	0.840394	1	1345	COX6C
00190	Oxidative phosphorylation	1.77717	0.840394	1	10312	TCIRG1
00190	Oxidative phosphorylation	1.77717	0.840394	1	4728	NDUFS8
04975	Fat digestion and absorption	2.30598	0.860072	1	8612	PPAP2C
04975	Fat digestion and absorption	2.30598	0.860072	1	19	ABCA1
00980	Metabolism of xenobiotics by cytochrome P450	1.77272	0.95914	1	4258	MGST2
00980	Metabolism of xenobiotics by cytochrome P450	1.77272	0.95914	1	221	ALDH3B1
00980	Metabolism of xenobiotics by cytochrome P450	1.77272	0.95914	1	2941	GSTA4
05204	Chemical carcinogenesis	1.70865	1	1	2941	GSTA4
05204	Chemical carcinogenesis	1.70865	1	1	221	ALDH3B1
05204	Chemical carcinogenesis	1.70865	1	1	4258	MGST2
00533	Glycosaminoglycan biosynthesis - keratan sulfate	3.15151	1	1	8703	B4GALT3
00604	Glycosphingolipid biosynthesis - ganglio series	3.15151	1	1	9197	SLC33A1
00520	Amino sugar and nucleotide sugar metabolism	1.9295	1	1	5372	PMM1
00520	Amino sugar and nucleotide sugar metabolism	1.9295	1	1	3099	HK2
04961	Endocrine and other factor-regulated calcium reabsorption	1.9295	1	1	5330	PLCB2
04961	Endocrine and other factor-regulated calcium reabsorption	1.9295	1	1	480	ATP1A4
05144	Malaria	1.9295	1	1	3606	IL18
05144	Malaria	1.9295	1	1	3689	ITGB2
00480	Glutathione metabolism	1.89091	1	1	4258	MGST2
00480	Glutathione metabolism	1.89091	1	1	2941	GSTA4
04672	Intestinal immune network for IgA production	1.85383	1	1	941	CD80
04672	Intestinal immune network for IgA production	1.85383	1	1	6387	CXCL12
04913	Ovarian steroidogenesis	1.85383	1	1	5321	PLA2G4A
04913	Ovarian steroidogenesis	1.85383	1	1	3480	IGF1R
04978	Mineral absorption	1.85383	1	1	480	ATP1A4
04978	Mineral absorption	1.85383	1	1	54822	TRPM7
05213	Endometrial cancer	1.81818	1	1	5293	PIK3CD
05213	Endometrial cancer	1.81818	1	1	5291	PIK3CB
00450	Selenocompound metabolism	2.78074	1	1	7296	TXNRD1
01210	2-Oxocarboxylic acid metabolism	2.78074	1	1	95	ACY1
04742	Taste transduction	1.78387	1	1	51764	GNG13
04742	Taste transduction	1.78387	1	1	5330	PLCB2
00360	Phenylalanine metabolism	2.62626	1	1	221	ALDH3B1
00140	Steroid hormone biosynthesis	1.68831	1	1	1581	CYP7A1
00140	Steroid hormone biosynthesis	1.68831	1	1	79644	SRD5A3
00500	Starch and sucrose metabolism	1.68831	1	1	283209	PGM2L1
00500	Starch and sucrose metabolism	1.68831	1	1	3099	HK2
05221	Acute myeloid leukemia	1.65869	1	1	5293	PIK3CD
05221	Acute myeloid leukemia	1.65869	1	1	5291	PIK3CB
05150	Staphylococcus aureus infection	1.60246	1	1	5648	MASP1
05150	Staphylococcus aureus infection	1.60246	1	1	3689	ITGB2
05322	Systemic lupus erythematosus	0.342555	1	1	941	CD80
04964	Proximal tubule bicarbonate reclamation	2.05533	1	1	480	ATP1A4
04390	Hippo signaling pathway	1.51515	1	1	3689	ITGB2
04390	Hippo signaling pathway	1.51515	1	1	4087	SMAD2
04390	Hippo signaling pathway	1.51515	1	1	89780	WNT3A
04390	Hippo signaling pathway	1.51515	1	1	79981	FRMD1
04390	Hippo signaling pathway	1.51515	1	1	60485	SAV1
04721	Synaptic vesicle cycle	1.47727	1	1	10312	TCIRG1
04721	Synaptic vesicle cycle	1.47727	1	1	440279	UNC13C
04977	Vitamin digestion and absorption	1.96969	1	1	55788	LMBRD1
00563	Glycosylphosphatidylinositol(GPI)-anchor biosynthesis	1.89091	1	1	80055	PGAP1
05034	Alcoholism	1.31313	1	1	10645	CAMKK2
05034	Alcoholism	1.31313	1	1	3066	HDAC2
05034	Alcoholism	1.31313	1	1	51764	GNG13
05034	Alcoholism	1.31313	1	1	135	ADORA2A
05034	Alcoholism	1.31313	1	1	2783	GNB2
04966	Collecting duct acid secretion	1.75084	1	1	10312	TCIRG1
00340	Histidine metabolism	1.68831	1	1	221	ALDH3B1
00760	Nicotinate and nicotinamide metabolism	1.68831	1	1	4907	NT5E
03440	Homologous recombination	1.68831	1	1	7517	XRCC3
00030	Pentose phosphate pathway	1.63009	1	1	6888	TALDO1
04744	Phototransduction	1.63009	1	1	131890	GRK7
00020	Citrate cycle (TCA cycle)	1.57575	1	1	8802	SUCLG1
00052	Galactose metabolism	1.57575	1	1	3099	HK2
00512	Mucin type O-Glycan biosynthesis	1.52492	1	1	374378	GALNT18
03410	Base excision repair	1.4325	1	1	10039	PARP3
03020	RNA polymerase	1.39037	1	1	5432	POLR2C
00350	Tyrosine metabolism	1.21212	1	1	221	ALDH3B1
00620	Pyruvate metabolism	1.15299	1	1	134526	ACOT12
05330	Allograft rejection	1.15299	1	1	941	CD80
04962	Vasopressin-regulated water reabsorption	1.0505	1	1	360	AQP3
05332	Graft-versus-host disease	1.0505	1	1	941	CD80
00010	Glycolysis / Gluconeogenesis	1.4325	1	1	221	ALDH3B1
00010	Glycolysis / Gluconeogenesis	1.4325	1	1	3099	HK2
00590	Arachidonic acid metabolism	1.41112	1	1	8398	PLA2G6
00590	Arachidonic acid metabolism	1.41112	1	1	5321	PLA2G4A
03018	RNA degradation	1.31313	1	1	8761	PABPC4
03018	RNA degradation	1.31313	1	1	23517	SKIV2L2
03010	Ribosome	0.695186	1	1	51263	MRPL30
03010	Ribosome	0.695186	1	1	6159	RPL29
03460	Fanconi anemia pathway	0.875419	1	1	51455	REV1
04340	Hedgehog signaling pathway	0.926914	1	1	89780	WNT3A
04612	Antigen processing and presentation	0.576495	1	1	920	CD4
04916	Melanogenesis	0.936092	1	1	5330	PLCB2
04916	Melanogenesis	0.936092	1	1	89780	WNT3A
04940	Type I diabetes mellitus	1.0058	1	1	941	CD80
05031	Amphetamine addiction	0.675323	1	1	2890	GRIA1
05217	Basal cell carcinoma	0.859502	1	1	89780	WNT3A
05320	Autoimmune thyroid disease	0.844154	1	1	941	CD80
