# Supplementary material for: Genome-wide DNA methylation profile of developing deciduous tooth germ in miniature pigs
Source: BMC Genomics. 2016 Feb 24;17:134. doi: 10.1186/s12864-016-2485-9 (PMC4766650; doi:10.1186/s12864-016-2485-9)
Supplement: Additional file 10: — Significant pathways related with down-methylated genes and the genes involved. (XLSX 36 kb) [file 12864_2016_2485_MOESM10_ESM.xlsx]

## Sheet: Pathways
path_id	path_name	path_diffgene_count	path_gene_count	enrichment	pvalue	FDR
04971	Gastric acid secretion	5	75	12.0354	0.000251891	0.0352648
04916	Melanogenesis	5	101	8.93717	0.00102868	0.0525816
04723	Retrograde endocannabinoid signaling	5	103	8.76363	0.00112675	0.0525816
05166	HTLV-I infection	7	268	4.71536	0.0031484	0.0874636
04360	Axon guidance	5	131	6.89049	0.00337962	0.0874636
04144	Endocytosis	6	204	5.30973	0.00405718	0.0874636
04070	Phosphatidylinositol signaling system	4	81	8.9151	0.00437601	0.0874636
04310	Wnt signaling pathway	5	143	6.31227	0.00499792	0.0874636
04974	Protein digestion and absorption	4	88	8.20595	0.00595118	0.0905122
04970	Salivary secretion	4	90	8.02359	0.00646516	0.0905122
04972	Pancreatic secretion	4	96	7.52212	0.00819108	0.10425
04114	Oocyte meiosis	4	112	6.44753	0.0142976	0.166806
04724	Glutamatergic synapse	4	118	6.11969	0.0172173	0.182093
04730	Long-term depression	3	60	9.02654	0.0182093	0.182093
04110	Cell cycle	4	124	5.82358	0.0205145	0.191469
04728	Dopaminergic synapse	4	131	5.51239	0.0248663	0.21758
04720	Long-term potentiation	3	71	7.62806	0.0290903	0.239567
03440	Homologous recombination	2	28	12.8951	0.042021	0.32683
04911	Insulin secretion	3	87	6.2252	0.0505806	0.352623
04540	Gap junction	3	89	6.08531	0.0537587	0.352623
05414	Dilated cardiomyopathy	3	91	5.95157	0.0570483	0.352623
04912	GnRH signaling pathway	3	92	5.88688	0.058735	0.352623
05010	Alzheimer's disease	4	170	4.24779	0.0603797	0.352623
05032	Morphine addiction	3	93	5.82358	0.0604497	0.352623
00270	Cysteine and methionine metabolism	2	35	10.316	0.0644884	0.361135
04915	Estrogen signaling pathway	3	100	5.41593	0.0732414	0.378047
04080	Neuroactive ligand-receptor interaction	5	275	3.28238	0.0759281	0.378047
04020	Calcium signaling pathway	4	183	3.94603	0.0769318	0.378047
05152	Tuberculosis	4	184	3.92458	0.0783097	0.378047
05142	Chagas disease (American trypanosomiasis)	3	105	5.15802	0.0832273	0.379235
05168	Herpes simplex infection	4	188	3.84108	0.0839735	0.379235
04660	T cell receptor signaling pathway	3	108	5.01475	0.0895595	0.38132
04062	Chemokine signaling pathway	4	192	3.76106	0.0898825	0.38132
04725	Cholinergic synapse	3	113	4.79285	0.100681	0.413993
03022	Basal transcription factors	2	45	8.02359	0.103498	0.413993
04270	Vascular smooth muscle contraction	3	120	4.51327	0.117442	0.43969
04722	Neurotrophin signaling pathway	3	120	4.51327	0.117442	0.43969
04961	Endocrine and other factor-regulated calcium reabsorption	2	49	7.36861	0.121188	0.43969
04142	Lysosome	3	122	4.43928	0.122485	0.43969
04340	Hedgehog signaling pathway	2	51	7.07964	0.13045	0.456574
03040	Spliceosome	3	132	4.10297	0.14938	0.493475
05217	Basal cell carcinoma	2	55	6.56476	0.149772	0.493475
00190	Oxidative phosphorylation	3	133	4.07212	0.152222	0.493475
05162	Measles	3	134	4.04174	0.155092	0.493475
01100	Metabolic pathways	12	1189	1.82201	0.175775	0.538102
04151	PI3K-Akt signaling pathway	5	347	2.60131	0.178942	0.538102
00562	Inositol phosphate metabolism	2	61	5.91904	0.180649	0.538102
04390	Hippo signaling pathway	3	156	3.47175	0.225054	0.656408
04145	Phagosome	3	158	3.4278	0.232045	0.662986
04976	Bile secretion	2	72	5.01475	0.242619	0.679334
05412	Arrhythmogenic right ventricular cardiomyopathy (ARVC)	2	75	4.81416	0.260616	0.694541
04141	Protein processing in endoplasmic reticulum	3	167	3.24307	0.264753	0.694541
04662	B cell receptor signaling pathway	2	76	4.75081	0.266712	0.694541
04260	Cardiac muscle contraction	2	77	4.68911	0.272855	0.694541
05100	Bacterial invasion of epithelial cells	2	77	4.68911	0.272855	0.694541
05164	Influenza A	3	179	3.02566	0.311435	0.778587
05410	Hypertrophic cardiomyopathy (HCM)	2	85	4.24779	0.32362	0.783426
05016	Huntington's disease	3	183	2.95952	0.327745	0.783426
04914	Progesterone-mediated oocyte maturation	2	86	4.19839	0.330158	0.783426
04512	ECM-receptor interaction	2	87	4.15013	0.336736	0.785718
05215	Prostate cancer	2	89	4.05687	0.350012	0.801093
04727	GABAergic synapse	2	90	4.0118	0.356708	0.801093
04614	Renin-angiotensin system	1	17	10.6195	0.360492	0.801093
00531	Glycosaminoglycan degradation	1	19	9.50162	0.400716	0.871463
04713	Circadian entrainment	2	97	3.72229	0.404608	0.871463
05169	Epstein-Barr virus infection	3	204	2.65487	0.419111	0.889024
04510	Focal adhesion	3	206	2.62909	0.428288	0.894931
01040	Biosynthesis of unsaturated fatty acids	1	21	8.59671	0.440498	0.906907
04066	HIF-1 signaling pathway	2	106	3.40624	0.468596	0.946166
00240	Pyrimidine metabolism	2	107	3.37441	0.475857	0.946166
04964	Proximal tubule bicarbonate reclamation	1	23	7.84917	0.479841	0.946166
05146	Amoebiasis	2	109	3.31249	0.490462	0.953675
04726	Serotonergic synapse	2	114	3.16721	0.527439	1
05205	Proteoglycans in cancer	3	227	2.38587	0.529162	1
04966	Collecting duct acid secretion	1	27	6.68633	0.557234	1
00760	Nicotinate and nicotinamide metabolism	1	28	6.44753	0.576316	1
03410	Base excision repair	1	33	5.47063	0.670158	1
05143	African trypanosomiasis	1	34	5.30973	0.688616	1
00051	Fructose and mannose metabolism	1	36	5.01475	0.725228	1
04650	Natural killer cell mediated cytotoxicity	2	140	2.57901	0.728279	1
04960	Aldosterone-regulated sodium reabsorption	1	39	4.629	0.779392	1
05161	Hepatitis B	2	148	2.43961	0.79219	1
05033	Nicotine addiction	1	40	4.51327	0.797248	1
05330	Allograft rejection	1	41	4.40319	0.815005	1
00565	Ether lipid metabolism	1	42	4.29835	0.832663	1
00860	Porphyrin and chlorophyll metabolism	1	43	4.19839	0.850225	1
02010	ABC transporters	1	44	4.10297	0.867689	1
04630	Jak-STAT signaling pathway	2	158	2.2852	0.872965	1
04962	Vasopressin-regulated water reabsorption	1	45	4.0118	0.885057	1
04973	Carbohydrate digestion and absorption	1	45	4.0118	0.885057	1
05332	Graft-versus-host disease	1	45	4.0118	0.885057	1
04940	Type I diabetes mellitus	1	47	3.84108	0.919506	1
04330	Notch signaling pathway	1	48	3.76106	0.936588	1
00510	N-Glycan biosynthesis	1	49	3.6843	0.953575	1
00520	Amino sugar and nucleotide sugar metabolism	1	49	3.6843	0.953575	1
04672	Intestinal immune network for IgA production	1	51	3.53982	0.987269	1
04913	Ovarian steroidogenesis	1	51	3.53982	0.987269	1
04978	Mineral absorption	1	51	3.53982	0.987269	1
00230	Purine metabolism	2	173	2.08706	0.995284	1
05213	Endometrial cancer	1	52	3.47175	1	1
04742	Taste transduction	1	53	3.40624	1	1
05110	Vibrio cholerae infection	1	54	3.34316	1	1
05130	Pathogenic Escherichia coli infection	1	55	3.28238	1	1
05134	Legionellosis	1	55	3.28238	1	1
05320	Autoimmune thyroid disease	1	56	3.22377	1	1
05210	Colorectal cancer	1	62	2.91179	1	1
04721	Synaptic vesicle cycle	1	64	2.82079	1	1
04623	Cytosolic DNA-sensing pathway	1	66	2.73532	1	1
05211	Renal cell carcinoma	1	66	2.73532	1	1
04370	VEGF signaling pathway	1	67	2.69449	1	1
04115	p53 signaling pathway	1	68	2.65487	1	1
05120	Epithelial cell signaling in Helicobacter pylori infection	1	68	2.65487	1	1
05203	Viral carcinogenesis	2	207	1.74426	1	1
03320	PPAR signaling pathway	1	71	2.54269	1	1
04520	Adherens junction	1	73	2.47303	1	1
04810	Regulation of actin cytoskeleton	2	215	1.67936	1	1
05133	Pertussis	1	75	2.40708	1	1
05140	Leishmaniasis	1	76	2.37541	1	1
04350	TGF-beta signaling pathway	1	81	2.22878	1	1
03008	Ribosome biogenesis in eukaryotes	1	84	2.14918	1	1
04012	ErbB signaling pathway	1	88	2.05149	1	1
04210	Apoptosis	1	88	2.05149	1	1
04640	Hematopoietic cell lineage	1	88	2.05149	1	1
05132	Salmonella infection	1	88	2.05149	1	1
00564	Glycerophospholipid metabolism	1	91	1.98386	1	1
03015	mRNA surveillance pathway	1	92	1.96229	1	1
04064	NF-kappa B signaling pathway	1	92	1.96229	1	1
05323	Rheumatoid arthritis	1	94	1.92054	1	1
05200	Pathways in cancer	3	327	1.65625	1	1
04620	Toll-like receptor signaling pathway	1	108	1.67158	1	1
05145	Toxoplasmosis	1	122	1.47976	1	1
05012	Parkinson's disease	1	131	1.3781	1	1
05160	Hepatitis C	1	133	1.35737	1	1
04120	Ubiquitin mediated proteolysis	1	138	1.30819	1	1
04910	Insulin signaling pathway	1	140	1.28951	1	1
03013	RNA transport	1	165	1.09413	1	1
04740	Olfactory transduction	1	408	0.442478	1	1
04060	Cytokine-cytokine receptor interaction	1	267	0.676146	1	1
04010	MAPK signaling pathway	1	260	0.694349	1	1
05202	Transcriptional misregulation in cancer	1	180	1.00295	1	1

## Sheet: Genes
path_id	path_name	enrichment	pvalue	FDR	gene_id	gene_name
04971	Gastric acid secretion	12.0354	0.000251891	0.0352648	3709	ITPR2
04971	Gastric acid secretion	12.0354	0.000251891	0.0352648	5332	PLCB4
04971	Gastric acid secretion	12.0354	0.000251891	0.0352648	115111	SLC26A7
04971	Gastric acid secretion	12.0354	0.000251891	0.0352648	196883	ADCY4
04971	Gastric acid secretion	12.0354	0.000251891	0.0352648	23439	ATP1B4
04916	Melanogenesis	8.93717	0.00102868	0.0525816	2033	EP300
04916	Melanogenesis	8.93717	0.00102868	0.0525816	2932	GSK3B
04916	Melanogenesis	8.93717	0.00102868	0.0525816	196883	ADCY4
04916	Melanogenesis	8.93717	0.00102868	0.0525816	54361	WNT4
04916	Melanogenesis	8.93717	0.00102868	0.0525816	5332	PLCB4
04723	Retrograde endocannabinoid signaling	8.76363	0.00112675	0.0525816	1268	CNR1
04723	Retrograde endocannabinoid signaling	8.76363	0.00112675	0.0525816	3709	ITPR2
04723	Retrograde endocannabinoid signaling	8.76363	0.00112675	0.0525816	5332	PLCB4
04723	Retrograde endocannabinoid signaling	8.76363	0.00112675	0.0525816	196883	ADCY4
04723	Retrograde endocannabinoid signaling	8.76363	0.00112675	0.0525816	2566	GABRG2
05166	HTLV-I infection	4.71536	0.0031484	0.0874636	196883	ADCY4
05166	HTLV-I infection	4.71536	0.0031484	0.0874636	10725	NFAT5
05166	HTLV-I infection	4.71536	0.0031484	0.0874636	54361	WNT4
05166	HTLV-I infection	4.71536	0.0031484	0.0874636	3558	IL2
05166	HTLV-I infection	4.71536	0.0031484	0.0874636	2033	EP300
05166	HTLV-I infection	4.71536	0.0031484	0.0874636	2932	GSK3B
05166	HTLV-I infection	4.71536	0.0031484	0.0874636	9232	PTTG1
04360	Axon guidance	6.89049	0.00337962	0.0874636	5365	PLXNB3
04360	Axon guidance	6.89049	0.00337962	0.0874636	54437	SEMA5B
04360	Axon guidance	6.89049	0.00337962	0.0874636	2045	EPHA7
04360	Axon guidance	6.89049	0.00337962	0.0874636	2932	GSK3B
04360	Axon guidance	6.89049	0.00337962	0.0874636	10725	NFAT5
04144	Endocytosis	5.30973	0.00405718	0.0874636	27183	VPS4A
04144	Endocytosis	5.30973	0.00405718	0.0874636	23096	IQSEC2
04144	Endocytosis	5.30973	0.00405718	0.0874636	157	ADRBK2
04144	Endocytosis	5.30973	0.00405718	0.0874636	6455	SH3GL1
04144	Endocytosis	5.30973	0.00405718	0.0874636	116984	ARAP2
04144	Endocytosis	5.30973	0.00405718	0.0874636	30011	SH3KBP1
04070	Phosphatidylinositol signaling system	8.9151	0.00437601	0.0874636	3709	ITPR2
04070	Phosphatidylinositol signaling system	8.9151	0.00437601	0.0874636	8760	CDS2
04070	Phosphatidylinositol signaling system	8.9151	0.00437601	0.0874636	84812	PLCD4
04070	Phosphatidylinositol signaling system	8.9151	0.00437601	0.0874636	5332	PLCB4
04310	Wnt signaling pathway	6.31227	0.00499792	0.0874636	54361	WNT4
04310	Wnt signaling pathway	6.31227	0.00499792	0.0874636	5332	PLCB4
04310	Wnt signaling pathway	6.31227	0.00499792	0.0874636	2932	GSK3B
04310	Wnt signaling pathway	6.31227	0.00499792	0.0874636	2033	EP300
04310	Wnt signaling pathway	6.31227	0.00499792	0.0874636	10725	NFAT5
04974	Protein digestion and absorption	8.20595	0.00595118	0.0905122	50509	COL5A3
04974	Protein digestion and absorption	8.20595	0.00595118	0.0905122	7512	XPNPEP2
04974	Protein digestion and absorption	8.20595	0.00595118	0.0905122	59272	ACE2
04974	Protein digestion and absorption	8.20595	0.00595118	0.0905122	23439	ATP1B4
04970	Salivary secretion	8.02359	0.00646516	0.0905122	23439	ATP1B4
04970	Salivary secretion	8.02359	0.00646516	0.0905122	196883	ADCY4
04970	Salivary secretion	8.02359	0.00646516	0.0905122	3709	ITPR2
04970	Salivary secretion	8.02359	0.00646516	0.0905122	5332	PLCB4
04972	Pancreatic secretion	7.52212	0.00819108	0.10425	196883	ADCY4
04972	Pancreatic secretion	7.52212	0.00819108	0.10425	23439	ATP1B4
04972	Pancreatic secretion	7.52212	0.00819108	0.10425	5332	PLCB4
04972	Pancreatic secretion	7.52212	0.00819108	0.10425	3709	ITPR2
04114	Oocyte meiosis	6.44753	0.0142976	0.166806	9232	PTTG1
04114	Oocyte meiosis	6.44753	0.0142976	0.166806	196883	ADCY4
04114	Oocyte meiosis	6.44753	0.0142976	0.166806	5528	PPP2R5D
04114	Oocyte meiosis	6.44753	0.0142976	0.166806	3709	ITPR2
04724	Glutamatergic synapse	6.11969	0.0172173	0.182093	5332	PLCB4
04724	Glutamatergic synapse	6.11969	0.0172173	0.182093	157	ADRBK2
04724	Glutamatergic synapse	6.11969	0.0172173	0.182093	196883	ADCY4
04724	Glutamatergic synapse	6.11969	0.0172173	0.182093	3709	ITPR2
04730	Long-term depression	9.02654	0.0182093	0.182093	2895	GRID2
04730	Long-term depression	9.02654	0.0182093	0.182093	3709	ITPR2
04730	Long-term depression	9.02654	0.0182093	0.182093	5332	PLCB4
04110	Cell cycle	5.82358	0.0205145	0.191469	85417	CCNB3
04110	Cell cycle	5.82358	0.0205145	0.191469	9232	PTTG1
04110	Cell cycle	5.82358	0.0205145	0.191469	2932	GSK3B
04110	Cell cycle	5.82358	0.0205145	0.191469	2033	EP300
04728	Dopaminergic synapse	5.51239	0.0248663	0.21758	5332	PLCB4
04728	Dopaminergic synapse	5.51239	0.0248663	0.21758	3709	ITPR2
04728	Dopaminergic synapse	5.51239	0.0248663	0.21758	5528	PPP2R5D
04728	Dopaminergic synapse	5.51239	0.0248663	0.21758	2932	GSK3B
04720	Long-term potentiation	7.62806	0.0290903	0.239567	2033	EP300
04720	Long-term potentiation	7.62806	0.0290903	0.239567	3709	ITPR2
04720	Long-term potentiation	7.62806	0.0290903	0.239567	5332	PLCB4
03440	Homologous recombination	12.8951	0.042021	0.32683	25788	RAD54B
03440	Homologous recombination	12.8951	0.042021	0.32683	5890	RAD51B
04911	Insulin secretion	6.2252	0.0505806	0.352623	5332	PLCB4
04911	Insulin secretion	6.2252	0.0505806	0.352623	23439	ATP1B4
04911	Insulin secretion	6.2252	0.0505806	0.352623	196883	ADCY4
04540	Gap junction	6.08531	0.0537587	0.352623	3709	ITPR2
04540	Gap junction	6.08531	0.0537587	0.352623	196883	ADCY4
04540	Gap junction	6.08531	0.0537587	0.352623	5332	PLCB4
05414	Dilated cardiomyopathy	5.95157	0.0570483	0.352623	9254	CACNA2D2
05414	Dilated cardiomyopathy	5.95157	0.0570483	0.352623	3672	ITGA1
05414	Dilated cardiomyopathy	5.95157	0.0570483	0.352623	196883	ADCY4
04912	GnRH signaling pathway	5.88688	0.058735	0.352623	5332	PLCB4
04912	GnRH signaling pathway	5.88688	0.058735	0.352623	3709	ITPR2
04912	GnRH signaling pathway	5.88688	0.058735	0.352623	196883	ADCY4
05010	Alzheimer's disease	4.24779	0.0603797	0.352623	2932	GSK3B
05010	Alzheimer's disease	4.24779	0.0603797	0.352623	3709	ITPR2
05010	Alzheimer's disease	4.24779	0.0603797	0.352623	5332	PLCB4
05010	Alzheimer's disease	4.24779	0.0603797	0.352623	126328	NDUFA11
05032	Morphine addiction	5.82358	0.0604497	0.352623	2566	GABRG2
05032	Morphine addiction	5.82358	0.0604497	0.352623	157	ADRBK2
05032	Morphine addiction	5.82358	0.0604497	0.352623	196883	ADCY4
00270	Cysteine and methionine metabolism	10.316	0.0644884	0.361135	4143	MAT1A
00270	Cysteine and methionine metabolism	10.316	0.0644884	0.361135	1789	DNMT3B
04915	Estrogen signaling pathway	5.41593	0.0732414	0.378047	3709	ITPR2
04915	Estrogen signaling pathway	5.41593	0.0732414	0.378047	196883	ADCY4
04915	Estrogen signaling pathway	5.41593	0.0732414	0.378047	5332	PLCB4
04080	Neuroactive ligand-receptor interaction	3.28238	0.0759281	0.378047	2566	GABRG2
04080	Neuroactive ligand-receptor interaction	3.28238	0.0759281	0.378047	10888	GPR83
04080	Neuroactive ligand-receptor interaction	3.28238	0.0759281	0.378047	2895	GRID2
04080	Neuroactive ligand-receptor interaction	3.28238	0.0759281	0.378047	1268	CNR1
04080	Neuroactive ligand-receptor interaction	3.28238	0.0759281	0.378047	680	BRS3
04020	Calcium signaling pathway	3.94603	0.0769318	0.378047	196883	ADCY4
04020	Calcium signaling pathway	3.94603	0.0769318	0.378047	84812	PLCD4
04020	Calcium signaling pathway	3.94603	0.0769318	0.378047	5332	PLCB4
04020	Calcium signaling pathway	3.94603	0.0769318	0.378047	3709	ITPR2
05152	Tuberculosis	3.92458	0.0783097	0.378047	51135	IRAK4
05152	Tuberculosis	3.92458	0.0783097	0.378047	2033	EP300
05152	Tuberculosis	3.92458	0.0783097	0.378047	50617	ATP6V0A4
05152	Tuberculosis	3.92458	0.0783097	0.378047	3920	LAMP2
05142	Chagas disease (American trypanosomiasis)	5.15802	0.0832273	0.379235	5332	PLCB4
05142	Chagas disease (American trypanosomiasis)	5.15802	0.0832273	0.379235	51135	IRAK4
05142	Chagas disease (American trypanosomiasis)	5.15802	0.0832273	0.379235	3558	IL2
05168	Herpes simplex infection	3.84108	0.0839735	0.379235	2969	GTF2I
05168	Herpes simplex infection	3.84108	0.0839735	0.379235	8683	SRSF9
05168	Herpes simplex infection	3.84108	0.0839735	0.379235	3054	HCFC1
05168	Herpes simplex infection	3.84108	0.0839735	0.379235	2033	EP300
04660	T cell receptor signaling pathway	5.01475	0.0895595	0.38132	3558	IL2
04660	T cell receptor signaling pathway	5.01475	0.0895595	0.38132	10725	NFAT5
04660	T cell receptor signaling pathway	5.01475	0.0895595	0.38132	2932	GSK3B
04062	Chemokine signaling pathway	3.76106	0.0898825	0.38132	5332	PLCB4
04062	Chemokine signaling pathway	3.76106	0.0898825	0.38132	2932	GSK3B
04062	Chemokine signaling pathway	3.76106	0.0898825	0.38132	196883	ADCY4
04062	Chemokine signaling pathway	3.76106	0.0898825	0.38132	157	ADRBK2
04725	Cholinergic synapse	4.79285	0.100681	0.413993	5332	PLCB4
04725	Cholinergic synapse	4.79285	0.100681	0.413993	196883	ADCY4
04725	Cholinergic synapse	4.79285	0.100681	0.413993	3709	ITPR2
03022	Basal transcription factors	8.02359	0.103498	0.413993	2961	GTF2E2
03022	Basal transcription factors	8.02359	0.103498	0.413993	2969	GTF2I
04270	Vascular smooth muscle contraction	4.51327	0.117442	0.43969	196883	ADCY4
04270	Vascular smooth muscle contraction	4.51327	0.117442	0.43969	3709	ITPR2
04270	Vascular smooth muscle contraction	4.51327	0.117442	0.43969	5332	PLCB4
04722	Neurotrophin signaling pathway	4.51327	0.117442	0.43969	2932	GSK3B
04722	Neurotrophin signaling pathway	4.51327	0.117442	0.43969	9500	MAGED1
04722	Neurotrophin signaling pathway	4.51327	0.117442	0.43969	51135	IRAK4
04961	Endocrine and other factor-regulated calcium reabsorption	7.36861	0.121188	0.43969	5332	PLCB4
04961	Endocrine and other factor-regulated calcium reabsorption	7.36861	0.121188	0.43969	23439	ATP1B4
04142	Lysosome	4.43928	0.122485	0.43969	9741	LAPTM4A
04142	Lysosome	4.43928	0.122485	0.43969	50617	ATP6V0A4
04142	Lysosome	4.43928	0.122485	0.43969	3920	LAMP2
04340	Hedgehog signaling pathway	7.07964	0.13045	0.456574	2932	GSK3B
04340	Hedgehog signaling pathway	7.07964	0.13045	0.456574	54361	WNT4
03040	Spliceosome	4.10297	0.14938	0.493475	10084	PQBP1
03040	Spliceosome	4.10297	0.14938	0.493475	8683	SRSF9
03040	Spliceosome	4.10297	0.14938	0.493475	11325	DDX42
05217	Basal cell carcinoma	6.56476	0.149772	0.493475	54361	WNT4
05217	Basal cell carcinoma	6.56476	0.149772	0.493475	2932	GSK3B
00190	Oxidative phosphorylation	4.07212	0.152222	0.493475	1352	COX10
00190	Oxidative phosphorylation	4.07212	0.152222	0.493475	126328	NDUFA11
00190	Oxidative phosphorylation	4.07212	0.152222	0.493475	50617	ATP6V0A4
05162	Measles	4.04174	0.155092	0.493475	51135	IRAK4
05162	Measles	4.04174	0.155092	0.493475	3558	IL2
05162	Measles	4.04174	0.155092	0.493475	2932	GSK3B
01100	Metabolic pathways	1.82201	0.175775	0.538102	8692	HYAL2
01100	Metabolic pathways	1.82201	0.175775	0.538102	84812	PLCD4
01100	Metabolic pathways	1.82201	0.175775	0.538102	22978	NT5C2
01100	Metabolic pathways	1.82201	0.175775	0.538102	11320	MGAT4A
01100	Metabolic pathways	1.82201	0.175775	0.538102	56474	CTPS2
01100	Metabolic pathways	1.82201	0.175775	0.538102	126328	NDUFA11
01100	Metabolic pathways	1.82201	0.175775	0.538102	5332	PLCB4
01100	Metabolic pathways	1.82201	0.175775	0.538102	1352	COX10
01100	Metabolic pathways	1.82201	0.175775	0.538102	50617	ATP6V0A4
01100	Metabolic pathways	1.82201	0.175775	0.538102	4143	MAT1A
01100	Metabolic pathways	1.82201	0.175775	0.538102	1789	DNMT3B
01100	Metabolic pathways	1.82201	0.175775	0.538102	8760	CDS2
04151	PI3K-Akt signaling pathway	2.60131	0.178942	0.538102	3558	IL2
04151	PI3K-Akt signaling pathway	2.60131	0.178942	0.538102	3672	ITGA1
04151	PI3K-Akt signaling pathway	2.60131	0.178942	0.538102	2932	GSK3B
04151	PI3K-Akt signaling pathway	2.60131	0.178942	0.538102	5528	PPP2R5D
04151	PI3K-Akt signaling pathway	2.60131	0.178942	0.538102	50509	COL5A3
00562	Inositol phosphate metabolism	5.91904	0.180649	0.538102	5332	PLCB4
00562	Inositol phosphate metabolism	5.91904	0.180649	0.538102	84812	PLCD4
04390	Hippo signaling pathway	3.47175	0.225054	0.656408	2932	GSK3B
04390	Hippo signaling pathway	3.47175	0.225054	0.656408	54361	WNT4
04390	Hippo signaling pathway	3.47175	0.225054	0.656408	1741	DLG3
04145	Phagosome	3.4278	0.232045	0.662986	50617	ATP6V0A4
04145	Phagosome	3.4278	0.232045	0.662986	51143	DYNC1LI1
04145	Phagosome	3.4278	0.232045	0.662986	3920	LAMP2
04976	Bile secretion	5.01475	0.242619	0.679334	196883	ADCY4
04976	Bile secretion	5.01475	0.242619	0.679334	23439	ATP1B4
05412	Arrhythmogenic right ventricular cardiomyopathy (ARVC)	4.81416	0.260616	0.694541	9254	CACNA2D2
05412	Arrhythmogenic right ventricular cardiomyopathy (ARVC)	4.81416	0.260616	0.694541	3672	ITGA1
04141	Protein processing in endoplasmic reticulum	3.24307	0.264753	0.694541	6748	SSR4
04141	Protein processing in endoplasmic reticulum	3.24307	0.264753	0.694541	50613	UBQLN3
04141	Protein processing in endoplasmic reticulum	3.24307	0.264753	0.694541	27248	ERLEC1
04662	B cell receptor signaling pathway	4.75081	0.266712	0.694541	2932	GSK3B
04662	B cell receptor signaling pathway	4.75081	0.266712	0.694541	10725	NFAT5
04260	Cardiac muscle contraction	4.68911	0.272855	0.694541	9254	CACNA2D2
04260	Cardiac muscle contraction	4.68911	0.272855	0.694541	23439	ATP1B4
05100	Bacterial invasion of epithelial cells	4.68911	0.272855	0.694541	26084	ARHGEF26
05100	Bacterial invasion of epithelial cells	4.68911	0.272855	0.694541	79658	ARHGAP10
05164	Influenza A	3.02566	0.311435	0.778587	2033	EP300
05164	Influenza A	3.02566	0.311435	0.778587	51135	IRAK4
05164	Influenza A	3.02566	0.311435	0.778587	2932	GSK3B
05410	Hypertrophic cardiomyopathy (HCM)	4.24779	0.32362	0.783426	3672	ITGA1
05410	Hypertrophic cardiomyopathy (HCM)	4.24779	0.32362	0.783426	9254	CACNA2D2
05016	Huntington's disease	2.95952	0.327745	0.783426	5332	PLCB4
05016	Huntington's disease	2.95952	0.327745	0.783426	126328	NDUFA11
05016	Huntington's disease	2.95952	0.327745	0.783426	2033	EP300
04914	Progesterone-mediated oocyte maturation	4.19839	0.330158	0.783426	85417	CCNB3
04914	Progesterone-mediated oocyte maturation	4.19839	0.330158	0.783426	196883	ADCY4
04512	ECM-receptor interaction	4.15013	0.336736	0.785718	50509	COL5A3
04512	ECM-receptor interaction	4.15013	0.336736	0.785718	3672	ITGA1
05215	Prostate cancer	4.05687	0.350012	0.801093	2932	GSK3B
05215	Prostate cancer	4.05687	0.350012	0.801093	2033	EP300
04727	GABAergic synapse	4.0118	0.356708	0.801093	196883	ADCY4
04727	GABAergic synapse	4.0118	0.356708	0.801093	2566	GABRG2
04614	Renin-angiotensin system	10.6195	0.360492	0.801093	59272	ACE2
00531	Glycosaminoglycan degradation	9.50162	0.400716	0.871463	8692	HYAL2
04713	Circadian entrainment	3.72229	0.404608	0.871463	5332	PLCB4
04713	Circadian entrainment	3.72229	0.404608	0.871463	196883	ADCY4
05169	Epstein-Barr virus infection	2.65487	0.419111	0.889024	2932	GSK3B
05169	Epstein-Barr virus infection	2.65487	0.419111	0.889024	2033	EP300
05169	Epstein-Barr virus infection	2.65487	0.419111	0.889024	2961	GTF2E2
04510	Focal adhesion	2.62909	0.428288	0.894931	50509	COL5A3
04510	Focal adhesion	2.62909	0.428288	0.894931	3672	ITGA1
04510	Focal adhesion	2.62909	0.428288	0.894931	2932	GSK3B
01040	Biosynthesis of unsaturated fatty acids	8.59671	0.440498	0.906907	79966	SCD5
04066	HIF-1 signaling pathway	3.40624	0.468596	0.946166	2033	EP300
04066	HIF-1 signaling pathway	3.40624	0.468596	0.946166	7076	TIMP1
00240	Pyrimidine metabolism	3.37441	0.475857	0.946166	56474	CTPS2
00240	Pyrimidine metabolism	3.37441	0.475857	0.946166	22978	NT5C2
04964	Proximal tubule bicarbonate reclamation	7.84917	0.479841	0.946166	23439	ATP1B4
05146	Amoebiasis	3.31249	0.490462	0.953675	50509	COL5A3
05146	Amoebiasis	3.31249	0.490462	0.953675	5332	PLCB4
04726	Serotonergic synapse	3.16721	0.527439	1	3709	ITPR2
04726	Serotonergic synapse	3.16721	0.527439	1	5332	PLCB4
05205	Proteoglycans in cancer	2.38587	0.529162	1	2719	GPC3
05205	Proteoglycans in cancer	2.38587	0.529162	1	54361	WNT4
05205	Proteoglycans in cancer	2.38587	0.529162	1	3709	ITPR2
04966	Collecting duct acid secretion	6.68633	0.557234	1	50617	ATP6V0A4
00760	Nicotinate and nicotinamide metabolism	6.44753	0.576316	1	22978	NT5C2
03410	Base excision repair	5.47063	0.670158	1	10038	PARP2
05143	African trypanosomiasis	5.30973	0.688616	1	5332	PLCB4
00051	Fructose and mannose metabolism	5.01475	0.725228	1	8776	MTMR1
04650	Natural killer cell mediated cytotoxicity	2.57901	0.728279	1	10725	NFAT5
04650	Natural killer cell mediated cytotoxicity	2.57901	0.728279	1	962	CD48
04960	Aldosterone-regulated sodium reabsorption	4.629	0.779392	1	23439	ATP1B4
05161	Hepatitis B	2.43961	0.79219	1	2033	EP300
05161	Hepatitis B	2.43961	0.79219	1	10725	NFAT5
05033	Nicotine addiction	4.51327	0.797248	1	2566	GABRG2
05330	Allograft rejection	4.40319	0.815005	1	3558	IL2
00565	Ether lipid metabolism	4.29835	0.832663	1	133121	ENPP6
00860	Porphyrin and chlorophyll metabolism	4.19839	0.850225	1	1352	COX10
02010	ABC transporters	4.10297	0.867689	1	22	ABCB7
04630	Jak-STAT signaling pathway	2.2852	0.872965	1	2033	EP300
04630	Jak-STAT signaling pathway	2.2852	0.872965	1	3558	IL2
04962	Vasopressin-regulated water reabsorption	4.0118	0.885057	1	51143	DYNC1LI1
04973	Carbohydrate digestion and absorption	4.0118	0.885057	1	23439	ATP1B4
05332	Graft-versus-host disease	4.0118	0.885057	1	3558	IL2
04940	Type I diabetes mellitus	3.84108	0.919506	1	3558	IL2
04330	Notch signaling pathway	3.76106	0.936588	1	2033	EP300
00510	N-Glycan biosynthesis	3.6843	0.953575	1	11320	MGAT4A
00520	Amino sugar and nucleotide sugar metabolism	3.6843	0.953575	1	5238	PGM3
04672	Intestinal immune network for IgA production	3.53982	0.987269	1	3558	IL2
04913	Ovarian steroidogenesis	3.53982	0.987269	1	196883	ADCY4
04978	Mineral absorption	3.53982	0.987269	1	23439	ATP1B4
00230	Purine metabolism	2.08706	0.995284	1	22978	NT5C2
00230	Purine metabolism	2.08706	0.995284	1	196883	ADCY4
05213	Endometrial cancer	3.47175	1	1	2932	GSK3B
04742	Taste transduction	3.40624	1	1	196883	ADCY4
05110	Vibrio cholerae infection	3.34316	1	1	50617	ATP6V0A4
05130	Pathogenic Escherichia coli infection	3.28238	1	1	9181	ARHGEF2
05134	Legionellosis	3.28238	1	1	1195	CLK1
05320	Autoimmune thyroid disease	3.22377	1	1	3558	IL2
05210	Colorectal cancer	2.91179	1	1	2932	GSK3B
04721	Synaptic vesicle cycle	2.82079	1	1	50617	ATP6V0A4
04623	Cytosolic DNA-sensing pathway	2.73532	1	1	11035	RIPK3
05211	Renal cell carcinoma	2.73532	1	1	2033	EP300
04370	VEGF signaling pathway	2.69449	1	1	10725	NFAT5
04115	p53 signaling pathway	2.65487	1	1	85417	CCNB3
05120	Epithelial cell signaling in Helicobacter pylori infection	2.65487	1	1	50617	ATP6V0A4
05203	Viral carcinogenesis	1.74426	1	1	2961	GTF2E2
05203	Viral carcinogenesis	1.74426	1	1	2033	EP300
03320	PPAR signaling pathway	2.54269	1	1	79966	SCD5
04520	Adherens junction	2.47303	1	1	2033	EP300
04810	Regulation of actin cytoskeleton	1.67936	1	1	1730	DIAPH2
04810	Regulation of actin cytoskeleton	1.67936	1	1	3672	ITGA1
05133	Pertussis	2.40708	1	1	51135	IRAK4
05140	Leishmaniasis	2.37541	1	1	51135	IRAK4
04350	TGF-beta signaling pathway	2.22878	1	1	2033	EP300
03008	Ribosome biogenesis in eukaryotes	2.14918	1	1	55813	UTP6
04012	ErbB signaling pathway	2.05149	1	1	2932	GSK3B
04210	Apoptosis	2.05149	1	1	51135	IRAK4
04640	Hematopoietic cell lineage	2.05149	1	1	3672	ITGA1
05132	Salmonella infection	2.05149	1	1	51143	DYNC1LI1
00564	Glycerophospholipid metabolism	1.98386	1	1	8760	CDS2
03015	mRNA surveillance pathway	1.96229	1	1	5528	PPP2R5D
04064	NF-kappa B signaling pathway	1.96229	1	1	51135	IRAK4
05323	Rheumatoid arthritis	1.92054	1	1	50617	ATP6V0A4
05200	Pathways in cancer	1.65625	1	1	2932	GSK3B
05200	Pathways in cancer	1.65625	1	1	2033	EP300
05200	Pathways in cancer	1.65625	1	1	54361	WNT4
04620	Toll-like receptor signaling pathway	1.67158	1	1	51135	IRAK4
05145	Toxoplasmosis	1.47976	1	1	51135	IRAK4
05012	Parkinson's disease	1.3781	1	1	126328	NDUFA11
05160	Hepatitis C	1.35737	1	1	2932	GSK3B
04120	Ubiquitin mediated proteolysis	1.30819	1	1	55236	UBA6
04910	Insulin signaling pathway	1.28951	1	1	2932	GSK3B
03013	RNA transport	1.09413	1	1	23165	NUP205
04740	Olfactory transduction	0.442478	1	1	157	ADRBK2
04060	Cytokine-cytokine receptor interaction	0.676146	1	1	3558	IL2
04010	MAPK signaling pathway	0.694349	1	1	9254	CACNA2D2
05202	Transcriptional misregulation in cancer	1.00295	1	1	2313	FLI1
