# Supplementary material for: Genome-wide DNA methylation profile of developing deciduous tooth germ in miniature pigs
Source: BMC Genomics. 2016 Feb 24;17:134. doi: 10.1186/s12864-016-2485-9 (PMC4766650; doi:10.1186/s12864-016-2485-9)
Supplement: Additional file 11: — The genes identified by signal-net analysis. (XLS 51 kb) [file 12864_2016_2485_MOESM11_ESM.xls]

## Sheet: The interactions between genes
Source	Target	interaction
ZBP1	RIPK3	binding/association
ZBP1	RIPK1	binding/association
ZBP1	IRF7	binding/association
TLN2	ITGB6	binding/association
TLN2	ITGB1	binding/association
TLN2	ITGA6	binding/association
TLN2	ITGA2	binding/association
TLN2	ITGA1	binding/association
SOCS5	JAK2	inhibition(ubiquitination)
SOCS5	IL9R	inhibition(ubiquitination)
SOCS5	IL20RA	inhibition(ubiquitination)
SOCS5	IFNGR1	inhibition(ubiquitination)
SMURF1	IGF1R	ubiquitination
SMURF1	FGFR3	ubiquitination
SMURF1	ERBB4	ubiquitination
SH3KBP1	IGF1R	binding/association
SH3KBP1	FGFR3	binding/association
SH3KBP1	ERBB4	binding/association
SH3GL1	IGF1R	binding/association
SH3GL1	FGFR3	binding/association
SH3GL1	ERBB4	binding/association
SH3BP2	PLCG2	binding/association
SMPD4	PPAP2C	compound
SGPP2	SMPD4	compound
SGPP2	PPAP2C	compound
RIPK1	MAP3K7	activation
RAP1B	MAPK10	activation
RAP1B	ITGB2	activation
RAP1B	ITGB1	activation
PNPLA2	PPAP2C	compound
PLXNB3	ARHGEF12	activation
PLXNB1	ARHGEF12	activation
PPAP2C	CDS2	compound
PLA2G6	ENPP6	compound
PLD1	PPAP2C	activation(compound)
PLD1	PLA2G6	compound
PLD1	CDS2	compound
PLA2G4A	PLD1	compound
PLA2G4A	ENPP6	compound
PI4KB	PLCG2	compound
PI4KB	PLCD1	compound
PI4KB	PLCB2	compound
PIK3C2A	PLCG2	compound
PIK3C2A	PLCD4	compound
PIK3C2A	PLCD1	compound
PIK3C2A	PLCB4	compound
PIK3C2A	PLCB2	compound
PIK3C2A	PI4KB	compound
PI4KA	PLCD4	compound
PI4KA	PLCD1	compound
PI4KA	PIK3C2A	compound
MTMR1	HK2	compound
MRVI1	ITPR2	inhibition
MRVI1	ITPR1	inhibition
MAP2K7	MAPK10	activation(phosphorylation)
MAP2K7	MAP3K7	phosphorylation
ITPR2	INPP5A	compound
ITPR1	INPP5A	compound
ITGB2	PIK3CD	activation
ITGB2	PIK3CB	activation
MAP3K7	MAPK10	activation(indirect effect)(phosphorylation)
MAP3K7	MAP2K7	activation(indirect effect)
INPP5A	PLCD4	compound
INPP5A	PLCD1	compound
INPP5A	INPP1	compound
PLCD4	PLCB2	compound
PLCD4	PIK3CD	compound
PLCD4	PIK3CB	compound
PLCD4	PI4KB	compound
PLCD4	ITPR2	compound
PLCD4	ITPR1	compound
PLCD1	PLCG2	compound
PLCD1	PLCD4	compound
PLCD1	PLCB4	compound
PLCD1	PLCB2	compound
PLCD1	PIK3CD	compound
PLCD1	PIK3CB	compound
PLCD1	ITPR2	compound
PLCD1	ITPR1	compound
INPP1	PLCG2	compound
INPP1	PLCD4	compound
INPP1	PLCD1	compound
INPP1	PLCB4	compound
INPP1	PLCB2	compound
IL9R	JAK2	phosphorylation
IL20RA	JAK2	phosphorylation
IL2	JAK2	activation
IRAK4	MAP3K7	activation
IRAK4	IRF7	activation(indirect effect)
IL1RAP	IRAK4	activation
IL18	IL18RAP	activation
IGF1R	PLCG2	activation(phosphorylation)
IGF1R	PIK3CD	activation(indirect effect)(phosphorylation)
IGF1R	PIK3CB	activation(indirect effect)(phosphorylation)
IFNGR1	NOS2	activation(indirect effect)
IFNGR1	JAK2	binding/association(phosphorylation)
GUCY1A3	POLR2C	compound
GUCY1A3	PDE8B	compound
GUCY1A3	PDE3B	compound
GUCY1A3	NUDT2	compound
GSK3B	NFATC1	inhibition(phosphorylation)
GSK3B	NFAT5	inhibition(phosphorylation)
GSK3B	GRIA1	indirect effect(inhibition)
PLCB4	PLCG2	compound
PLCB4	PLCD4	compound
PLCB4	PIK3CD	compound
PLCB4	PIK3CB	compound
PLCB4	PI4KB	compound
PLCB4	PI4KA	compound
PLCB4	ITPR2	compound
PLCB4	ITPR1	compound
PLCB4	INPP5A	compound
PLCB2	PLCG2	compound
PLCB2	PLCB4	compound
PLCB2	PIK3CD	compound
PLCB2	PIK3CB	compound
PLCB2	PI4KA	compound
PLCB2	ITPR2	compound
PLCB2	ITPR1	compound
PLCB2	INPP5A	compound
FN1	ITGB6	activation
FN1	ITGB1	activation
FN1	ITGA6	activation
FN1	ITGA2	activation
FN1	ITGA1	activation
FN1	CD44	activation
FLT4	PIK3CD	activation
FLT4	PIK3CB	activation
PLCG2	PLCD4	compound
PLCG2	PLA2G4A	activation(compound)
PLCG2	PI4KA	compound
PLCG2	ITPR2	compound
PLCG2	ITPR1	compound
PLCG2	INPP5A	compound
PIK3CD	PLCG2	activation(binding/association)(compound)
PIK3CD	PDK1	activation(compound)(indirect effect)
PIK3CD	GSK3B	inhibition(phosphorylation)
PIK3CB	PLCG2	activation(binding/association)(compound)
PIK3CB	PDK1	activation(compound)(indirect effect)
PIK3CB	GSK3B	inhibition(phosphorylation)
ERBB4	PLCG2	activation
ERBB4	PIK3CD	activation
ERBB4	PIK3CB	activation
HK2	PMM1	compound
EP300	TIMP1	expression
EP300	PDK1	expression
EP300	NOS2	expression
EP300	HK2	expression
EGLN3	EPAS1	activation(missing interaction)
MAPK10	NOS2	expression(indirect effect)
MAPK10	IL18	expression(indirect effect)
DUSP14	MAPK10	dephosphorylation(inhibition)
EPAS1	EP300	binding/association
CUL2	EPAS1	missing interaction
SMAD2	EP300	activation(binding/association)
CUL1	SMAD2	inhibition
CUL1	PER1	inhibition(ubiquitination)
CTPS2	POLR2C	compound
CTPS2	NUDT2	compound
COL5A3	ITGB6	activation
COL5A3	ITGB1	activation
COL5A3	ITGA6	activation
COL5A3	ITGA2	activation
COL5A3	ITGA1	activation
COL5A3	CD44	activation
COL5A2	ITGB6	activation
COL5A2	ITGB1	activation
COL5A2	ITGA6	activation
COL5A2	ITGA2	activation
COL5A2	ITGA1	activation
COL5A2	CD44	activation
COL4A4	ITGB6	activation
COL4A4	ITGB1	activation
COL4A4	ITGA6	activation
COL4A4	ITGA2	activation
COL4A4	ITGA1	activation
COL4A4	CD44	activation
COL3A1	ITGB6	activation
COL3A1	ITGB1	activation
COL3A1	ITGA6	activation
COL3A1	ITGA2	activation
COL3A1	ITGA1	activation
COL3A1	CD44	activation
COL21A1	ITGB1	activation
COL21A1	ITGA2	activation
GNG13	PLCB4	activation
GNG13	PLCB2	activation
GNG13	PIK3CD	activation
GNG13	PIK3CB	activation
GNG13	MAPK10	activation
GNG13	ADCY4	activation(inhibition)
GNG13	ADCY10	activation(inhibition)
GNB2	PLCB4	activation
GNB2	PLCB2	activation
GNB2	PIK3CD	activation
GNB2	PIK3CB	activation
GNB2	MAPK10	activation
GNB2	ADCY4	activation(inhibition)
GNB2	ADCY10	activation(inhibition)
CNR1	GNG13	activation
CNR1	GNB2	activation
JAK2	PIK3CD	activation(phosphorylation)
JAK2	PIK3CB	activation(phosphorylation)
CHRNB4	JAK2	activation
CD44	ARHGEF12	activation
NOS2	ARG1	compound
ARG2	NOS2	compound
ARG2	ACY1	compound
ARG1	ACY1	compound
ENTPD5	NT5E	compound
ENTPD5	NT5C2	compound
AMPD1	NT5E	compound
AMPD1	NT5C2	compound
AMPD1	ENTPD5	compound
POLR2C	NUDT2	compound
POLR2C	ADCY10	compound
ADCY4	POLR2C	compound
ADCY4	PDE8B	compound
ADCY4	PDE3B	compound
ADCY4	NUDT2	compound
PDE8B	NT5E	compound
PDE8B	NT5C2	compound
PDE8B	ENTPD5	compound
PDE8B	AMPD1	compound
PDE3B	NT5E	compound
PDE3B	NT5C2	compound
PDE3B	ENTPD5	compound
PDE3B	AMPD1	compound
ADCY10	PDE8B	compound
ADCY10	PDE3B	compound
ADCY10	NUDT2	compound

## Sheet: Genes
Genesymbol	Description	style (E60 versus E50)	betweenness centrality	degree	indegree	outdegree
PLCG2	phospholipase C, gamma 2 (phosphatidylinositol-specific)	up	0.0163547	17	16	13
PLA2G4A	phospholipase A2, group IVA (cytosolic, calcium-dependent)	up	0.0108601	3	3	2
PLD1	phospholipase D1, phosphatidylcholine-specific	up	0.0084868	4	3	4
PIK3CB	phosphoinositide-3-kinase, catalytic, beta polypeptide	up	0.00798367	14	11	7
PIK3CD	phosphoinositide-3-kinase, catalytic, delta polypeptide	up	0.00798367	14	11	7
JAK2	Janus kinase 2	up	0.00660718	8	6	2
PPAP2C	phosphatidic acid phosphatase type 2C	up	0.00527815	5	5	4
GSK3B	glycogen synthase kinase 3 beta	down	0.00398709	5	2	3
MAPK10	mitogen-activated protein kinase 10	up	0.00296184	8	6	2
NOS2	nitric oxide synthase 2, inducible	up	0.00254414	5	5	2
PLCB2	phospholipase C, beta 2	up	0.00235238	15	15	13
PLCB4	phospholipase C, beta 4	down	0.00235238	15	15	13
ERBB4	v-erb-a erythroblastic leukemia viral oncogene homolog 4 (avian)	up	0.00225302	6	3	5
IGF1R	insulin-like growth factor 1 receptor	up	0.00225302	6	3	5
EP300	E1A binding protein p300	down	0.00186064	6	2	5
MAP3K7	mitogen-activated protein kinase kinase kinase 7	up	0.00182267	5	3	2
PLCD1	phospholipase C, delta 1	up	0.00158344	13	13	13
PLCD4	phospholipase C, delta 4	down	0.00158344	13	13	13
PDE3B	phosphodiesterase 3B, cGMP-inhibited	up	0.00124359	7	7	7
PDE8B	phosphodiesterase 8B	up	0.00124359	7	7	7
ITGB2	integrin, beta 2 (complement component 3 receptor 3 and 4 subunit)	up	0.0011012	3	1	2
ZBP1	Z-DNA binding protein 1	up	0.00106322	3	3	3
ADCY10	adenylate cyclase 10 (soluble)	up	0.0010361	6	6	4
ADCY4	adenylate cyclase 4	down	0.0010361	6	6	4
TLN2	talin 2	up	0.00102525	5	5	5
RIPK1	receptor (TNFRSF)-interacting serine-threonine kinase 1	up	0.00102525	2	1	2
GNB2	guanine nucleotide binding protein (G protein), beta polypeptide 2	up	0.000911335	8	1	7
GNG13	guanine nucleotide binding protein (G protein), gamma 13	up	0.000911335	8	1	7
EPAS1	endothelial PAS domain protein 1	up	0.000911335	3	3	2
ENPP6	ectonucleotide pyrophosphatase/phosphodiesterase 6	down	0.000702487	2	2	2
SH3GL1	SH3-domain GRB2-like 1	down	0.000664515	3	3	3
SH3KBP1	SH3-domain kinase binding protein 1	down	0.000664515	3	3	3
CDS2	CDP-diacylglycerol synthase (phosphatidate cytidylyltransferase) 2	down	0.000607556	2	2	2
HK2	hexokinase 2	up	0.000531612	3	3	2
IL18	interleukin 18 (interferon-gamma-inducing factor)	up	0.000531612	2	1	1
ITPR1	inositol 1,4,5-trisphosphate receptor, type 1	up	0.000512626	7	7	6
ITPR2	inositol 1,4,5-trisphosphate receptor, type 2	down	0.000512626	7	7	6
IRAK4	interleukin-1 receptor-associated kinase 4	down	0.00049364	3	1	2
NUDT2	nudix (nucleoside diphosphate linked moiety X)-type motif 2	up	0.000484147	5	5	5
POLR2C	polymerase (RNA) II (DNA directed) polypeptide C, 33kDa	up	0.000484147	5	5	5
GUCY1A3	guanylate cyclase 1, soluble, alpha 3	up	0.000466517	4	4	4
ARG1	arginase, liver	up	0.000455667	2	2	2
ARG2	arginase, type II	up	0.000455667	2	2	2
SMAD2	SMAD family member 2	up	0.000455667	2	1	1
ITGB1	integrin, beta 1 (fibronectin receptor, beta polypeptide, antigen CD29 includes MDF2, MSK12)	up	0.000303778	8	8	1
PLA2G6	phospholipase A2, group VI (cytosolic, calcium-independent)	up	0.000227834	2	2	2
IRF7	interferon regulatory factor 7	up	0.000227834	2	2	1
CD44	CD44 molecule (Indian blood group)	up	0.000189861	6	5	1
IFNGR1	interferon gamma receptor 1	up	0.000151889	3	1	2
ITGA2	integrin, alpha 2 (CD49B, alpha 2 subunit of VLA-2 receptor)	up	0.000113917	7	7	1
FGFR3	fibroblast growth factor receptor 3	up	5.06297e-05	3	3	2
INPP5A	inositol polyphosphate-5-phosphatase, 40kDa	up	4.4301e-05	8	8	8
ITGB6	integrin, beta 6	up	3.79723e-05	6	6	1
ITGA6	integrin, alpha 6	up	3.79723e-05	6	6	1
ITGA1	integrin, alpha 1	down	3.79723e-05	6	6	1
ACY1	aminoacylase 1	up	3.79723e-05	2	2	2
ENTPD5	ectonucleoside triphosphate diphosphohydrolase 5	up	2.98354e-05	5	5	5
AMPD1	adenosine monophosphate deaminase 1	up	2.98354e-05	5	5	5
PIK3C2A	phosphoinositide-3-kinase, class 2, alpha polypeptide	up	1.26574e-05	7	7	7
NT5E	5'-nucleotidase, ecto (CD73)	up	1.08492e-05	4	4	4
NT5C2	5'-nucleotidase, cytosolic II	down	1.08492e-05	4	4	4
FN1	fibronectin 1	up	0	6	0	6
PI4KA	phosphatidylinositol 4-kinase, catalytic, alpha	up	0	6	6	6
PI4KB	phosphatidylinositol 4-kinase, catalytic, beta	up	0	6	6	6
INPP1	inositol polyphosphate-1-phosphatase	up	0	6	6	6
COL3A1	collagen, type III, alpha 1	up	0	6	0	6
COL4A4	collagen, type IV, alpha 4	up	0	6	0	6
COL5A2	collagen, type V, alpha 2	up	0	6	0	6
COL5A3	collagen, type V, alpha 3	down	0	6	0	6
SOCS5	suppressor of cytokine signaling 5	up	0	4	0	4
MAP2K7	mitogen-activated protein kinase kinase 7	up	0	3	1	2
RAP1B	RAP1B, member of RAS oncogene family	up	0	3	0	3
SMURF1	SMAD specific E3 ubiquitin protein ligase 1	up	0	3	0	3
ARHGEF12	Rho guanine nucleotide exchange factor (GEF) 12	up	0	3	3	0
PDK1	pyruvate dehydrogenase kinase, isozyme 1	up	0	3	3	0
IL9R	interleukin 9 receptor	up	0	2	1	1
CUL1	cullin 1	up	0	2	0	2
COL21A1	collagen, type XXI, alpha 1	up	0	2	0	2
SGPP2	sphingosine-1-phosphate phosphatase 2	up	0	2	2	2
MRVI1	murine retrovirus integration site 1 homolog	up	0	2	0	2
IL20RA	interleukin 20 receptor, alpha	up	0	2	1	1
FLT4	fms-related tyrosine kinase 4	up	0	2	0	2
SMPD4	sphingomyelin phosphodiesterase 4, neutral membrane (neutral sphingomyelinase-3)	up	0	2	2	2
CTPS2	CTP synthase II	down	0	2	2	2
CNR1	cannabinoid receptor 1 (brain)	down	0	2	0	2
CUL2	cullin 2	up	0	1	1	1
PLXNB1	plexin B1	up	0	1	0	1
PNPLA2	patatin-like phospholipase domain containing 2	up	0	1	1	1
DUSP14	dual specificity phosphatase 14	up	0	1	0	1
CHRNB4	cholinergic receptor, nicotinic, beta 4 (neuronal)	up	0	1	0	1
IL1RAP	interleukin 1 receptor accessory protein	up	0	1	0	1
IL18RAP	interleukin 18 receptor accessory protein	up	0	1	1	0
PMM1	phosphomannomutase 1	up	0	1	1	1
EGLN3	egl nine homolog 3 (C. elegans)	up	0	1	0	1
PER1	period homolog 1 (Drosophila)	up	0	1	1	0
NFATC1	nuclear factor of activated T-cells, cytoplasmic, calcineurin-dependent 1	up	0	1	1	0
GRIA1	glutamate receptor, ionotropic, AMPA 1	up	0	1	1	0
SH3BP2	SH3-domain binding protein 2	up	0	1	1	1
PLXNB3	plexin B3	down	0	1	0	1
RIPK3	receptor-interacting serine-threonine kinase 3	down	0	1	1	1
TIMP1	TIMP metallopeptidase inhibitor 1	down	0	1	1	0
MTMR1	myotubularin related protein 1	down	0	1	1	1
NFAT5	nuclear factor of activated T-cells 5, tonicity-responsive	down	0	1	1	0
IL2	interleukin 2	down	0	1	0	1
